# Supplementary material for: Characterization of Transcription Factor Networks Involved in Umbilical Cord Blood CD34+ Stem Cells-Derived Erythropoiesis
Source: PLoS One. 2014 Sep 11;9(9):e107133. doi: 10.1371/journal.pone.0107133 (PMC4161396; doi:10.1371/journal.pone.0107133)
Supplement: Table S1 — Microarray normalized raw data for day 21, 42, 49 and 56. (XLSX) [file pone.0107133.s001.xlsx]

## Sheet: day-21
Table S1 Normalized raw data for day 21.
ProbeID	SEARCH_KEY	ILMN_GENE	Day-21-1	Day-21-2	Day-21-3
ILMN_1762337	NM_182762.2	7A5	7.3639	5.9278	7.80355
ILMN_2055271	NM_130786.2	A1BG	18.8172	16.5103	14.769
ILMN_1736007	NM_130786.2	A1BG	3.91724	6.33377	4.59358
ILMN_2383229	NM_138932.1	A1CF	12.6781	16.3013	15.9933
ILMN_1806310	NM_138933.1	A1CF	15.0971	18.9961	14.1337
ILMN_1779670	NM_138933.1	A1CF	6.4865	7.69612	9.30897
ILMN_1653355	NM_001005356.1	A26C3	14.2391	12.009	22.7831
ILMN_1717783	NM_001004053.1	A26C3	3.37747	3.72578	3.15478
ILMN_1705025	XM_942354.1	A26C3	6.26413	6.81368	6.70361
ILMN_1814316	NM_018723.2	A2BP1	3.91158	6.26857	5.43887
ILMN_2359168	NM_145891.1	A2BP1	4.50171	4.00101	4.48824
ILMN_1731507	NM_145893.1	A2BP1	4.19748	3.47746	3.42981
ILMN_1787689	NM_018723.2	A2BP1	6.25051	5.9904	10.0821
ILMN_3241953	NM_033110.1	A2LD1	85.3172	65.9745	77.5231
ILMN_1745607	NM_000014.4	A2M	3.9309	3.77523	3.05065
ILMN_2136495	NM_144670.2	A2ML1	3.99891	4.42199	4.68994
ILMN_1668111	XM_940724.1	A3GALT2	4.45545	4.55725	5.43168
ILMN_2295559	NM_001080438.1	A3GALT2	7.71631	5.83105	10.3052
ILMN_1735045	NM_017436.4	A4GALT	77.125	85.8291	76.9826
ILMN_1680754	NM_016161.1	A4GNT	17.939	10.2345	6.63045
ILMN_2375184	NM_207284.1	AAA1	5.91701	6.06179	4.81439
ILMN_1659452	NM_207290.1	AAA1	6.16837	7.61791	16.3217
ILMN_1767388	NM_207285.1	AAA1	4.08326	7.00316	12.5151
ILMN_1675204	NM_207289.1	AAA1	4.41458	3.96842	5.62197
ILMN_1673870	NM_207283.1	AAA1	3.17267	3.4308	3.73309
ILMN_1755321	NM_015665.3	AAAS	26.8404	33.346	23.4225
ILMN_1698554	NM_023928.2	AACS	39.204	48.7126	38.6851
ILMN_1814092	XM_376454.3	AACSL	10.2682	16.9865	23.6863
ILMN_1760414	NM_001086.2	AADAC	10.7566	8.54315	9.4892
ILMN_2061446	NM_020792.3	AADACL1	392.669	359.225	368.088
ILMN_1676336	NM_020792.3	AADACL1	394.975	370.168	426.407
ILMN_1752884	NM_207365.1	AADACL2	7.45873	5.87522	9.68928
ILMN_1660703	XM_928294.1	AADACL3	4.1395	6.43426	7.98285
ILMN_1668851	NM_001013630.1	AADACL4	38.0271	38.6478	34.0823
ILMN_2270015	NM_016228.3	AADAT	6.02604	7.88009	7.83664
ILMN_1809959	NM_182662.1	AADAT	3.85572	8.44769	3.63807
ILMN_2357031	NM_182662.1	AADAT	3.04669	3.36135	3.09199
ILMN_1726986	NM_182662.1	AADAT	21.0731	24.7192	25.6209
ILMN_3237396	NM_024666.3	AAGAB	79.4568	84.6838	89.7485
ILMN_1688755	NM_001012987.1	AAK1	33.5811	36.9682	26.0066
ILMN_1880387	Hs.468878	AAK1	7.22844	4.04084	4.74007
ILMN_1689211	NM_014911.2	AAK1	6.48769	4.98755	7.19071
ILMN_1653165	NM_001087.2	AAMP	77.3139	95.8138	94.3853
ILMN_1729835	NM_001088.1	AANAT	3.42284	3.81932	5.80407
ILMN_1662364	NM_001605.1	AARS	4400.67	3732.4	3796.73
ILMN_1674698	NM_020745.1	AARS2	133.718	134.029	128.118
ILMN_1700461	NM_025267.2	AARSD1	189.757	185.404	163.881
ILMN_1784269	NM_181806.2	AASDH	157.049	132.017	127.926
ILMN_1698189	NM_015423.2	AASDHPPT	203.899	176.619	193.035
ILMN_2096191	NM_015423.2	AASDHPPT	327.997	305.75	326.056
ILMN_1678323	NM_005763.2	AASS	34.6376	50.3574	38.6784
ILMN_2157219	NM_005763.2	AASS	28.5197	33.4583	26.2642
ILMN_1703743	NM_012138.3	AATF	271.352	283.199	286.405
ILMN_1687609	XM_927215.1	AATK	23.4301	22.2245	20.3066
ILMN_2068874	NM_001080395.1	AATK	6.38677	5.32318	7.25841
ILMN_1699334	XM_940993.1	AATK	72.1058	83.3971	64.2012
ILMN_1670117	NM_020686.3	ABAT	10.0189	16.704	10.0221
ILMN_1805104	NM_020686.3	ABAT	8.71801	9.65422	9.25007
ILMN_2404407	NM_000663.3	ABAT	5.19382	5.68664	3.85118
ILMN_1766054	NM_005502.2	ABCA1	98.8535	59.4729	69.2629
ILMN_1753388	NM_080282.2	ABCA10	19.1694	11.3586	15.415
ILMN_2070570	NM_080282.2	ABCA10	6.60383	5.97356	6.78232
ILMN_2232084	NR_002451.1	ABCA11	7.82988	8.78588	8.22201
ILMN_1750250	NM_173076.2	ABCA12	2.8063	2.87381	4.60707
ILMN_2361400	NM_015657.3	ABCA12	4.51947	3.8718	3.68006
ILMN_1704579	NM_152701.2	ABCA13	125.431	83.6198	73.0776
ILMN_1687636	NM_212533.1	ABCA2	3.93513	3.32625	6.59818
ILMN_1747627	NM_001606.3	ABCA2	3.58168	4.68709	4.58798
ILMN_1758523	NM_001089.1	ABCA3	8.29201	7.6014	6.40984
ILMN_1794965	NM_000350.1	ABCA4	7.56048	4.47783	7.97934
ILMN_1722286	NM_172232.1	ABCA5	5.67328	9.0987	9.79914
ILMN_1784176	NM_018672.2	ABCA5	5.15085	4.56453	4.75416
ILMN_1749001	NM_018672.2	ABCA5	8.8031	4.9509	4.60165
ILMN_1701551	NM_172346.1	ABCA6	4.49134	7.59704	6.37849
ILMN_1795507	NM_080284.2	ABCA6	9.13928	5.83875	6.75936
ILMN_1729894	NM_019112.2	ABCA7	6.58868	3.96573	9.56365
ILMN_1743205	NM_019112.2	ABCA7	218.72	134.559	117.971
ILMN_2259319	NM_033308.1	ABCA7	8.68834	6.70639	5.28538
ILMN_2129886	NM_007168.2	ABCA8	5.08439	4.13124	5.31286
ILMN_1796801	NM_007168.2	ABCA8	20.2466	5.66659	7.67367
ILMN_1720501	NM_080283.2	ABCA9	27.7677	22.74	26.4339
ILMN_1668446	NM_080283.2	ABCA9	6.70448	7.65998	8.23576
ILMN_1812070	NM_000927.3	ABCB1	12.595	4.70131	6.28415
ILMN_2094875	NM_000927.3	ABCB1	7.48952	5.19382	4.36915
ILMN_1665730	NM_012089.1	ABCB10	896.091	520.164	672.072
ILMN_2232066	NM_003742.2	ABCB11	7.95535	6.60327	9.13452
ILMN_1767349	NM_000443.2	ABCB4	40.3872	35.4965	36.7699
ILMN_1658257	NM_178559.3	ABCB5	4.26124	7.15822	4.12374
ILMN_2193980	NM_005689.1	ABCB6	245.116	191.546	152.718
ILMN_1687840	NM_004299.3	ABCB7	353.453	357.924	340.559
ILMN_2102422	NM_007188.2	ABCB8	10.8623	7.32959	7.12326
ILMN_1788928	NM_203444.1	ABCB9	8.28942	12.743	7.50586
ILMN_2343047	NM_019624.2	ABCB9	27.3846	23.5422	24.2331
ILMN_2343048	NM_019624.2	ABCB9	99.6441	77.9636	91.4288
ILMN_2335302	NM_019901.1	ABCC1	15.56	10.5028	6.44624
ILMN_1802404	NM_019900.1	ABCC1	46.4204	45.8722	63.7197
ILMN_1776119	NM_033450.2	ABCC10	16.4345	21.1104	14.9775
ILMN_2358714	NM_145186.2	ABCC11	2.9932	4.85779	5.2537
ILMN_1732140	NM_033151.2	ABCC11	7.81291	7.15997	7.75866
ILMN_1713008	NM_145186.1	ABCC11	4.07681	6.39309	4.77218
ILMN_1762093	NM_145188.1	ABCC12	7.3234	5.60566	4.30838
ILMN_1709092	NM_172025.1	ABCC13	4.83806	4.73906	4.88607
ILMN_1678409	NM_138726.2	ABCC13	19.9153	13.0662	14.5996
ILMN_1774344	NM_172024.1	ABCC13	11.4873	10.0281	19.9951
ILMN_1676278	NM_000392.1	ABCC2	5.57073	4.51024	4.80497
ILMN_1717466	NM_020038.1	ABCC3	13.2056	13.6671	13.3492
ILMN_1677814	NM_020037.1	ABCC3	68.653	66.0538	60.7156
ILMN_1788457	NM_005845.2	ABCC4	780.251	703.634	923.201
ILMN_2194009	NM_005845.2	ABCC4	572.014	624.079	637.966
ILMN_2302358	NM_001023587.1	ABCC5	32.6112	51.024	62.1911
ILMN_1706531	NM_005688.2	ABCC5	685.618	649.78	498.975
ILMN_1651964	NM_001023587.1	ABCC5	600.539	503.5	489.353
ILMN_1725675	XM_936351.1	ABCC6	6.12693	3.48629	6.00473
ILMN_1778352	NM_001171.2	ABCC6	5.82948	9.37137	10.5773
ILMN_1725414	XM_936351.1	ABCC6	5.13973	4.40277	4.98553
ILMN_2293902	NM_001079528.1	ABCC6	8.03622	6.76189	5.33876
ILMN_1801521	NM_001171.2	ABCC6	6.99914	6.04369	5.28979
ILMN_2406654	NM_001079528.1	ABCC6	16.6768	13.5492	15.2097
ILMN_3246902	NR_003569.1	ABCC6P1	6.66915	7.3256	13.1233
ILMN_3244070	NR_023387.1	ABCC6P2	24.231	12.405	19.1172
ILMN_1767129	NM_000352.2	ABCC8	3.41533	2.28194	3.62719
ILMN_1746196	NM_005691.1	ABCC9	11.3408	20.7575	13.5203
ILMN_2366473	NM_020298.2	ABCC9	9.48679	13.718	11.0052
ILMN_1751453	NM_020297.1	ABCC9	5.07272	4.85471	4.45695
ILMN_1772189	NM_000033.2	ABCD1	4.22145	8.45264	5.14231
ILMN_1652959	NM_005164.2	ABCD2	7.99622	6.5749	5.87435
ILMN_2198897	NM_005164.2	ABCD2	3.19071	3.35672	3.63185
ILMN_1674032	NM_002858.2	ABCD3	78.5123	67.7664	76.3972
ILMN_1737656	NM_020326.2	ABCD4	7.54035	6.26892	7.24078
ILMN_2343917	NR_003256.1	ABCD4	8.87678	4.5701	5.32961
ILMN_1746032	NM_020325.1	ABCD4	5.18948	5.49588	6.54586
ILMN_1651501	NM_020323.1	ABCD4	4.2302	5.71863	5.94202
ILMN_2330267	NM_001040876.1	ABCE1	351.838	364.449	445.295
ILMN_1676846	NM_002940.1	ABCE1	299.519	232.528	336.828
ILMN_2392635	NM_001025091.1	ABCF1	165.714	229.75	218.357
ILMN_1763875	NM_001090.2	ABCF1	1127.4	1107.93	978.077
ILMN_2284941	NM_005692.3	ABCF2	10.656	6.16865	14.3889
ILMN_1781999	NM_005692.3	ABCF2	128.533	151.678	160.775
ILMN_1669201	NM_007189.1	ABCF2	11.2004	23.6938	13.9029
ILMN_1810085	NM_018358.1	ABCF3	12.7649	9.22466	10.3719
ILMN_2262362	NM_207627.1	ABCG1	14.4499	12.8553	7.1772
ILMN_1743638	NM_207630.1	ABCG1	6.93583	8.43859	12.0517
ILMN_1658176	NM_207629.1	ABCG1	72.6788	86.0413	84.5949
ILMN_2329927	NM_016818.2	ABCG1	11.2183	22.6643	26.6841
ILMN_1794782	NM_004915.3	ABCG1	60.0052	74.4294	65.1907
ILMN_1695968	NM_207174.1	ABCG1	13.1389	10.2291	14.0671
ILMN_1789641	NM_004827.2	ABCG2	15.3656	16.6807	15.6719
ILMN_1779470	NM_022169.3	ABCG4	7.64063	18.3875	10.8266
ILMN_1716592	NM_022436.2	ABCG5	9.32504	10.3586	19.4882
ILMN_1680309	NM_022437.2	ABCG8	5.15353	5.36339	5.23724
ILMN_1743371	NM_152870.1	ABHD1	13.1943	7.90395	7.10629
ILMN_1770031	NM_018394.1	ABHD10	154.482	207.266	157.468
ILMN_2338268	NM_148916.2	ABHD11	33.0004	30.8294	27.5623
ILMN_1753912	NM_031295.3	ABHD11	3.87528	5.57754	5.51677
ILMN_1737475	NM_148914.2	ABHD11	12.0852	24.7952	17.9457
ILMN_1745116	NM_015600.2	ABHD12	11.6297	21.3642	21.2639
ILMN_2318685	NM_001042472.1	ABHD12	43.1923	35.5654	44.8801
ILMN_2245305	NM_001042472.1	ABHD12	65.8979	69.0669	60.6155
ILMN_1707925	NM_181533.3	ABHD12B	7.05634	8.16181	7.18029
ILMN_1698311	NM_181533.3	ABHD12B	12.6363	20.0453	18.8333
ILMN_2367487	NM_181533.3	ABHD12B	2.93579	3.40878	4.40926
ILMN_1785285	NM_032859.2	ABHD13	13.0852	8.11098	8.8994
ILMN_2073969	NM_032859.2	ABHD13	7.92711	9.30579	8.22922
ILMN_1794213	NM_015407.3	ABHD14A	88.816	95.9174	86.3971
ILMN_2227533	NM_032750.1	ABHD14B	23.717	35.6358	43.2488
ILMN_1769390	NM_198147.1	ABHD15	19.2341	19.1427	26.1228
ILMN_2403446	NM_152924.3	ABHD2	49.3997	46.882	48.266
ILMN_1787618	NM_007011.4	ABHD2	3.75289	4.18053	4.28298
ILMN_1723662	NM_007011.4	ABHD2	87.7074	110.316	61.3637
ILMN_1801767	NM_138340.3	ABHD3	92.0015	90.4004	105.335
ILMN_1700633	NM_022060.2	ABHD4	24.4077	28.8433	34.8824
ILMN_1655702	NM_016006.3	ABHD5	308.02	257.48	292.905
ILMN_1706344	NM_020676.4	ABHD6	39.2825	50.1759	55.7574
ILMN_1719498	NM_173567.2	ABHD7	32.7154	11.4246	21.215
ILMN_1712707	NM_024527.3	ABHD8	241.901	199.626	231.043
ILMN_1699750	NM_024794.1	ABHD9	5.36297	7.57644	7.00669
ILMN_1739081	NM_005470.2	ABI1	6.28685	4.02399	9.86809
ILMN_2329958	NM_001012751.1	ABI1	275.681	250.54	304.577
ILMN_1775944	XM_938458.1	ABI2	22.3464	16.6374	32.3845
ILMN_1724497	NM_005759.3	ABI2	90.981	79.1839	91.6732
ILMN_1720988	NM_005759.3	ABI2	12.9426	15.4393	30.2113
ILMN_1707274	XM_938458.1	ABI2	4.62969	3.97069	7.11236
ILMN_1755658	NM_016428.2	ABI3	9.10134	7.24929	10.7354
ILMN_1673639	NM_015429.2	ABI3BP	18.12	14.2983	18.4779
ILMN_1713732	NM_007313.2	ABL1	295.87	298.349	282.664
ILMN_1708922	NM_007313.2	ABL1	5.33104	9.82062	7.66539
ILMN_2268241	NM_005157.3	ABL1	13.186	13.1085	16.4679
ILMN_1741628	NM_005158.2	ABL2	4.39382	6.82508	4.44563
ILMN_1657870	NM_005158.2	ABL2	7.02021	7.97072	5.58272
ILMN_2240003	NM_007314.1	ABL2	5.3616	9.50189	7.79128
ILMN_1785424	NM_006720.3	ABLIM1	83.6529	74.5368	63.5201
ILMN_1731610	NM_006720.3	ABLIM1	10.8747	12.4378	13.832
ILMN_1696682	NM_002313.5	ABLIM1	11.4398	8.69973	19.6991
ILMN_2396672	NM_001003407.1	ABLIM1	36.0311	45.4008	36.6324
ILMN_1758825	NM_032432.2	ABLIM2	4.6445	9.58627	6.67053
ILMN_1656940	NM_014945.1	ABLIM3	3.99049	4.1867	4.59689
ILMN_1656979	NM_020469.2	ABO	3.57118	3.93817	4.72553
ILMN_1731433	NM_001091.2	ABP1	46.8409	56.4484	61.6262
ILMN_1672878	NM_021962.2	ABR	631.681	565.063	556.031
ILMN_1655114	NM_001092.3	ABR	5.9153	7.06621	7.40184
ILMN_1657045	NM_021962.2	ABR	6.82666	5.25317	6.11818
ILMN_1766991	NM_139166.2	ABRA	3.96929	4.49263	4.32628
ILMN_1658083	NM_013375.2	ABT1	42.4256	31.8186	35.8091
ILMN_1802096	NM_172027.1	ABTB1	308.989	324.188	277.555
ILMN_2367165	NM_172028.1	ABTB1	51.1956	49.4338	63.4885
ILMN_1753370	NM_145804.1	ABTB2	10.8612	10.8033	15.6771
ILMN_1738921	NM_001607.2	ACAA1	258.249	290.932	268.349
ILMN_1660199	NM_006111.1	ACAA2	214.225	197.659	217.344
ILMN_2331636	NM_198836.1	ACACA	333.934	255.753	275.973
ILMN_1772123	NM_000664.3	ACACA	260.517	183.106	206.811
ILMN_1667641	NM_198839.1	ACACA	4.90597	4.69045	3.23027
ILMN_1763852	NM_001093.2	ACACB	29.3491	39.9612	22.3844
ILMN_1687303	NM_025247.3	ACAD10	91.8001	82.2379	74.7274
ILMN_1761058	NM_032169.3	ACAD11	194.642	139.433	112.371
ILMN_2225595	NM_014384.2	ACAD8	206.114	218.858	176.275
ILMN_1724699	NM_014384.1	ACAD8	8.75774	6.03763	7.84875
ILMN_1775579	NM_014049.3	ACAD9	472.954	457.398	390.54
ILMN_1660890	NM_001608.2	ACADL	5.59377	5.69547	6.69677
ILMN_1778104	NM_000016.2	ACADM	608.666	588.122	710.389
ILMN_2053679	NM_000016.2	ACADM	949.538	816.103	1017.77
ILMN_1795104	NM_000017.1	ACADS	44.8254	67.0677	59.0922
ILMN_1740920	NM_001609.2	ACADSB	8.40397	13.4385	13.3962
ILMN_2263466	NM_000018.2	ACADVL	102.686	93.797	111.068
ILMN_1806408	NM_000018.2	ACADVL	2551.76	2433.01	2046.65
ILMN_2352009	NM_000018.2	ACADVL	381.166	327.752	324.497
ILMN_1693148	NM_013227.1	ACAN	3.23744	4.15716	3.24339
ILMN_1808395	NM_014716.2	ACAP1	163.491	135.158	149.26
ILMN_3236270	NM_012287.4	ACAP2	201.851	153.27	169.986
ILMN_1743847	NM_030649.1	ACAP3	4.76278	4.52062	5.04643
ILMN_1800008	NM_000019.2	ACAT1	1878.57	1951.73	1889.13
ILMN_2133799	NM_005891.1	ACAT2	5.96551	7.29026	6.24939
ILMN_1708672	NM_005891.1	ACAT2	558.313	644.643	633.331
ILMN_1665945	NM_022735.3	ACBD3	247.316	269.121	293.964
ILMN_1676288	NM_024722.1	ACBD4	15.7093	9.90565	15.3656
ILMN_1693250	NM_145698.1	ACBD5	15.1536	31.4344	30.5765
ILMN_2295980	NM_145698.2	ACBD5	5.02285	4.04837	8.8309
ILMN_2410362	NM_145698.2	ACBD5	9.74948	6.91767	6.52582
ILMN_1684271	NM_032360.2	ACBD6	87.2202	84.558	91.7034
ILMN_1726388	XM_928013.1	ACBD7	9.44072	13.4343	7.55233
ILMN_2106002	NM_001039844.2	ACBD7	6.9361	6.94426	6.51883
ILMN_1779685	NM_183377.1	ACCN1	3.8458	5.28488	4.87475
ILMN_1665932	NM_001094.4	ACCN1	7.33463	5.46426	10.0094
ILMN_1769694	NM_020039.2	ACCN2	5.31878	6.70714	3.90478
ILMN_1727251	NM_020039.2	ACCN2	5.41132	5.14629	3.6591
ILMN_1734479	NM_020322.1	ACCN3	9.99823	8.83768	9.8731
ILMN_2368728	NM_020321.1	ACCN3	3.96505	5.70308	4.65348
ILMN_2394897	NM_018674.3	ACCN4	5.64658	4.47472	3.37643
ILMN_2394902	NM_018674.3	ACCN4	10.4509	20.3133	11.7784
ILMN_2287535	NM_018674.3	ACCN4	4.88734	5.23675	5.02727
ILMN_1750295	NM_017419.1	ACCN5	12.238	8.33653	6.09758
ILMN_3187680	NM_032592.3	ACCS	135.854	147.578	105.051
ILMN_3242266	NM_001031854.2	ACCSL	5.52751	6.06428	5.92028
ILMN_1780630	NM_001031854.1	ACCSL	5.75046	6.54085	3.65722
ILMN_1716480	NM_022914.1	ACD	67.4112	70.8496	79.1546
ILMN_1715192	NM_152831.1	ACE	5.03825	4.81852	4.56277
ILMN_2339410	NM_152830.1	ACE	4.78639	3.64007	3.09818
ILMN_1779984	NM_000789.2	ACE	7.00687	6.85528	5.8327
ILMN_1667018	NM_021804.1	ACE2	12.5178	7.48033	14.2405
ILMN_1773243	NM_133492.1	ACER1	3.65068	3.43216	3.62241
ILMN_3241214	NM_133492.1	ACER1	5.58233	6.21303	4.7233
ILMN_3235340	NM_001010887.2	ACER2	37.2796	39.4896	36.2175
ILMN_1761000	NM_001010887.2	ACER2	7.04184	12.1316	7.0931
ILMN_3237774	NM_018367.5	ACER3	26.7191	35.5763	32.9113
ILMN_2333219	NM_000665.3	ACHE	7.97844	5.55758	6.55858
ILMN_1780485	NM_015831.1	ACHE	6.51613	7.21062	6.28138
ILMN_1735471	NM_015831.1	ACHE	15.8519	7.67192	8.00492
ILMN_1699636	NM_014977.1	ACIN1	188.202	180.433	179.111
ILMN_2371379	NM_198830.1	ACLY	930.429	799.901	866.422
ILMN_1749014	NM_198830.1	ACLY	332.592	264.926	410.523
ILMN_1727091	NM_138326.1	ACMSD	4.53902	5.32059	4.95795
ILMN_1771348	NM_020186.1	ACN9	248.751	297.323	360.094
ILMN_2134039	NM_020186.1	ACN9	316.301	269.952	271.126
ILMN_1750800	NM_002197.1	ACO1	542.69	517.152	571.763
ILMN_1654861	NM_001098.2	ACO2	177.181	203.747	214.48
ILMN_2121389	NM_001037161.1	ACOT1	5.86937	8.04872	10.6091
ILMN_1715543	XM_929560.1	ACOT1	31.1212	39.8025	21.9432
ILMN_1739594	NM_147161.2	ACOT11	52.623	48.0927	50.8981
ILMN_2353978	NM_015547.2	ACOT11	10.9869	7.4199	5.57006
ILMN_1785474	NM_130767.1	ACOT12	6.30898	7.25347	5.12481
ILMN_2188959	NM_006821.3	ACOT2	3.59466	3.25547	5.15182
ILMN_1716237	NM_006821.3	ACOT2	59.7438	83.8184	85.7028
ILMN_1764321	NM_152331.2	ACOT4	11.0743	14.4915	13.8811
ILMN_2156699	NM_001037162.1	ACOT6	8.97602	6.57606	5.67649
ILMN_1784756	NM_181866.2	ACOT7	3.21378	3.37272	4.74788
ILMN_1728883	NM_181862.2	ACOT7	15.4363	8.93163	16.7828
ILMN_1740265	NM_181866.2	ACOT7	506.004	651.44	517.587
ILMN_1788078	NM_181865.2	ACOT7	6.13281	11.3041	19.0285
ILMN_2252621	NM_007274.3	ACOT7	5.63643	5.17686	4.7841
ILMN_2332250	NM_007274.3	ACOT7	127.96	142.331	135.741
ILMN_1719178	NM_181864.2	ACOT7	3.75596	4.16723	4.2666
ILMN_1679600	NM_183386.1	ACOT8	68.8444	60.9928	51.024
ILMN_2367070	NM_001037171.1	ACOT9	75.7884	77.8335	55.2239
ILMN_1658995	NM_001033583.1	ACOT9	143.884	177.535	155.949
ILMN_1750158	NM_004035.4	ACOX1	161.524	171.317	181.194
ILMN_1668839	NM_007292.3	ACOX1	4.7069	8.8438	7.58539
ILMN_1765767	NM_004035.4	ACOX1	11.2523	8.60773	12.6769
ILMN_1685703	NM_003500.2	ACOX2	6.01211	5.17487	8.31895
ILMN_1743396	NM_003501.1	ACOX3	79.0782	70.4387	69.335
ILMN_1743680	NM_018308.1	ACOXL	3.88092	4.66568	3.79411
ILMN_1669633	NM_007099.2	ACP1	575.718	710.894	670.889
ILMN_2344956	NM_001040649.1	ACP1	2685.6	2891.81	2668
ILMN_2104830	NM_001610.1	ACP2	88.5208	90.033	99.4351
ILMN_2078599	NM_001611.2	ACP5	40.4406	34.9324	37.6057
ILMN_2234343	NM_016361.2	ACP6	48.8549	39.0643	51.2374
ILMN_1706598	NM_152282.2	ACPL2	21.7371	30.663	17.2044
ILMN_2306955	NM_152282.3	ACPL2	25.0242	25.3079	23.2667
ILMN_1758323	NM_001099.2	ACPP	43.4759	40.0087	38.79
ILMN_1728331	NM_033068.2	ACPT	7.9238	13.6024	11.7699
ILMN_2351906	NM_033068.2	ACPT	22.5137	21.1372	15.8833
ILMN_1705637	NM_001097.1	ACR	4.20565	6.19732	5.22241
ILMN_1784203	NM_032489.2	ACRBP	26.4509	24.5123	21.3172
ILMN_1666690	NM_052957.2	ACRC	13.8013	12.3227	16.6027
ILMN_1654468	NM_001612.4	ACRV1	5.98158	8.13024	4.52463
ILMN_2320277	NM_020109.3	ACRV1	9.23337	5.67983	4.94127
ILMN_2227011	NM_015162.3	ACSBG1	144.002	127.513	111.7
ILMN_1730002	NM_030924.2	ACSBG2	7.73156	4.20985	6.61165
ILMN_3236756	NM_025149.4	ACSF2	46.1405	39.0033	42.1032
ILMN_1716832	NM_174917.1	ACSF3	12.8507	13.7258	13.2024
ILMN_1684585	NM_001995.2	ACSL1	698.089	687.889	636.684
ILMN_2360705	NM_203372.1	ACSL3	395.307	406.896	398.14
ILMN_1654414	NM_004457.3	ACSL3	50.0676	49.7117	54.3225
ILMN_1666096	NM_004457.3	ACSL3	57.6612	65.657	68.0114
ILMN_2391458	NM_022977.1	ACSL4	57.9935	78.2838	106.028
ILMN_2285506	NM_022977.1	ACSL4	6.59224	4.24426	4.07476
ILMN_1691714	XM_932358.1	ACSL4	2.93307	3.86064	2.84335
ILMN_1683598	NM_004458.1	ACSL4	416.025	319.666	440.299
ILMN_2370882	NM_203379.1	ACSL5	119.911	126.827	174.678
ILMN_2273911	NM_203379.1	ACSL5	11.5759	15.8932	29.5949
ILMN_1807914	NM_203380.1	ACSL5	3.68358	3.90889	3.20488
ILMN_1678517	NM_016234.3	ACSL5	44.9097	51.86	62.4744
ILMN_1705247	NM_203379.1	ACSL5	688.509	724.359	746.14
ILMN_1737418	NM_015256.2	ACSL6	19.7886	13.4959	16.0951
ILMN_2278242	NM_015256.2	ACSL6	6.16502	7.64538	9.33895
ILMN_1730025	NM_001009185.1	ACSL6	4.18163	3.5441	4.13887
ILMN_2378555	NM_015256.2	ACSL6	5.72185	3.48166	4.44784
ILMN_1661434	NM_052956.1	ACSM1	4.71692	4.60466	5.59559
ILMN_1809623	XM_936869.1	ACSM2A	6.54633	5.50934	4.28367
ILMN_1657592	XM_936869.1	ACSM2B	4.58079	4.38136	6.53346
ILMN_1765912	XM_936876.1	ACSM2B	8.95863	15.8347	15.1536
ILMN_1746128	NM_182617.2	ACSM2B	8.42725	5.34794	7.275
ILMN_1685952	NM_202000.2	ACSM3	26.3809	21.368	33.3057
ILMN_1662738	NM_202000.2	ACSM3	12.6042	10.388	16.729
ILMN_1771084	NM_005622.3	ACSM3	97.5195	91.473	95.8995
ILMN_1791923	XM_292035.5	ACSM4	11.4185	10.2682	9.43567
ILMN_1801698	XM_937301.1	ACSM5	5.83437	7.20126	7.49187
ILMN_1766966	NM_017888.2	ACSM5	7.54687	7.64384	7.47658
ILMN_2070792	NM_017888.2	ACSM5	4.9536	4.24491	8.25169
ILMN_1752269	NM_032501.2	ACSS1	409.431	415.132	381.804
ILMN_1697510	NM_018677.2	ACSS2	26.5288	33.9386	44.2956
ILMN_2254962	NM_001076552.1	ACSS2	5.71506	5.50022	5.575
ILMN_2336595	NM_001076552.1	ACSS2	794.778	680.938	775.165
ILMN_1714197	NM_139274.1	ACSS2	945.945	856.049	907.509
ILMN_1742859	NM_139274.1	ACSS2	7.99719	14.0476	8.97862
ILMN_1659885	NM_024560.2	ACSS3	21.0192	18.1482	28.0705
ILMN_2125869	NM_001100.3	ACTA1	3.70368	4.6919	7.06368
ILMN_1671703	NM_001613.1	ACTA2	180.275	193.078	218.503
ILMN_2152131	NM_001101.2	ACTB	13059.6	12340	13686.4
ILMN_1777296	NM_001101.2	ACTB	12133.2	12544.2	14671
ILMN_2038777		ACTB	10088.8	9379.73	10172.5
ILMN_3246895	NM_001017992.2	ACTBL2	6.78578	4.89341	7.70518
ILMN_1658660	NM_005159.3	ACTC1	8.37191	8.23624	9.87253
ILMN_1829919	Hs.532645	ACTC1	6.79827	5.44284	6.73546
ILMN_2053178	NM_001614.2	ACTG1	12445.4	15453.5	12772.9
ILMN_1704961	NM_001614.2	ACTG1	6761.44	7878.63	8283.72
ILMN_1795325	NM_001615.3	ACTG2	3.51937	4.65915	3.3134
ILMN_1749297	NM_177989.1	ACTL6A	731.632	711.213	905.411
ILMN_2328280	NM_004301.3	ACTL6A	592.646	722.643	712.493
ILMN_1657855	NM_016188.3	ACTL6B	4.65083	16.4407	5.91599
ILMN_1717900	NM_006687.2	ACTL7A	3.91512	5.34914	3.57333
ILMN_1796088	NM_006686.2	ACTL7B	3.96188	5.09539	7.67151
ILMN_1704078	NM_030812.1	ACTL8	5.98853	5.79368	5.92122
ILMN_2232177	NM_001102.2	ACTN1	1828.96	1542.83	1434.33
ILMN_1654422	NM_001103.1	ACTN2	6.4025	9.72889	10.6599
ILMN_1665691	NM_001104.1	ACTN3	10.1432	6.72123	6.15831
ILMN_1725534	NM_004924.3	ACTN4	300.481	263.031	287.304
ILMN_1798254	NM_018477.1	ACTR10	446.786	445.042	460.389
ILMN_1792314	NM_005736.2	ACTR1A	358.833	353.336	385.711
ILMN_1695821	NM_005735.2	ACTR1B	145.39	159.233	154.012
ILMN_2388605	NM_001005386.1	ACTR2	3039.6	3360.89	3365.9
ILMN_1657153	NM_005721.3	ACTR3	446.531	460.272	470.215
ILMN_2260392	NM_020445.4	ACTR3B	19.0616	28.5655	31.4344
ILMN_2346451	NM_020445.4	ACTR3B	13.1771	11.0589	6.72289
ILMN_1787513	NM_020445.3	ACTR3B	21.7426	28.2349	22.7599
ILMN_1680941	XM_937674.1	ACTR3B	7.21994	7.64352	5.66089
ILMN_1652594	NM_024855.2	ACTR5	74.3906	72.2433	59.6895
ILMN_1697585	NM_022496.2	ACTR6	154.929	127.647	185.175
ILMN_1689162	NM_022899.3	ACTR8	44.0371	49.4428	53.8232
ILMN_1815392	NM_138289.1	ACTRT1	34.8323	27.1629	38.1119
ILMN_3241416	NM_080431.4	ACTRT2	4.01924	4.92532	3.74126
ILMN_1760490	NM_001105.2	ACVR1	80.144	57.7342	67.8854
ILMN_1786544	NM_020327.2	ACVR1B	8.83308	8.53925	9.22357
ILMN_1763916	NM_020328.2	ACVR1B	9.37921	8.44464	8.76775
ILMN_2243308	NM_004302.3	ACVR1B	200.138	219.8	200.726
ILMN_1766723	NM_020327.2	ACVR1B	9.13589	8.21457	6.4544
ILMN_1689217	NM_145259.1	ACVR1C	9.71637	4.77069	6.24199
ILMN_1670912	NM_001616.3	ACVR2A	6.85426	7.09371	7.71697
ILMN_2152711	NM_001616.3	ACVR2A	8.56831	11.2213	9.85677
ILMN_1668983	NM_001106.2	ACVR2B	6.77745	5.64322	5.31267
ILMN_1824337	Hs.563160	ACVR2B	3.55521	6.49298	3.88825
ILMN_1807493	NM_000020.1	ACVRL1	4.26225	6.84881	3.2096
ILMN_3250257	NM_000020.2	ACVRL1	21.3737	30.5963	27.2046
ILMN_1683883	NM_000666.1	ACY1	80.0632	79.1138	78.0573
ILMN_1670193	NM_080658.1	ACY3	5.29532	3.53981	4.71692
ILMN_2319825	NM_001107.3	ACYP1	185.365	257.702	215.014
ILMN_1694233	NM_203488.1	ACYP1	411.969	334.584	338.65
ILMN_1686432	NM_203488.1	ACYP1	7.1351	8.80568	8.11612
ILMN_1697550	NM_138448.2	ACYP2	11.8331	17.9216	10.5043
ILMN_2158705	NM_138448.2	ACYP2	41.5877	38.7479	48.5718
ILMN_1803686	NM_000022.2	ADA	278.888	339.729	289.328
ILMN_1745580	NM_139243.1	ADAD1	4.25931	8.26495	7.00687
ILMN_1745108	NM_139174.2	ADAD2	3.08103	3.24382	3.73898
ILMN_1725043	NM_001012969.1	ADAL	42.8651	59.4881	54.6827
ILMN_2148360	NM_001110.2	ADAM10	23.8675	37.1195	46.0822
ILMN_1718946	NM_001110.2	ADAM10	230.19	236.48	294.487
ILMN_1711374	NM_002390.3	ADAM11	4.72427	4.91161	7.09234
ILMN_1726266	NM_021641.2	ADAM12	14.8264	10.0118	9.68982
ILMN_1705689	NM_003474.3	ADAM12	11.5861	5.26084	8.28607
ILMN_1785393	NM_021641.2	ADAM12	7.86049	5.7797	7.68257
ILMN_2384544	NM_003815.3	ADAM15	82.0285	85.0825	92.7474
ILMN_1756920	NM_207195.1	ADAM15	1292.58	1198.05	985.925
ILMN_1799728	XM_937888.1	ADAM15	59.539	76.0866	66.1113
ILMN_1751500	XM_937888.1	ADAM15	27.1893	18.4577	18.5604
ILMN_2121068	NM_003183.4	ADAM17	147.544	171.091	136.714
ILMN_1765779	NM_003183.4	ADAM17	28.938	28.154	23.3388
ILMN_2201386	NM_014237.1	ADAM18	6.54279	3.75858	6.60353
ILMN_1682225	NM_023038.3	ADAM19	6.61342	4.08427	4.3599
ILMN_1788481	NM_023038.3	ADAM19	5.92669	5.24908	5.5466
ILMN_1713751	NM_033274.2	ADAM19	87.3691	82.6876	84.7576
ILMN_1662675	NM_001464.3	ADAM2	16.2779	6.792	14.8722
ILMN_1737629	NM_003814.4	ADAM20	3.05277	3.51116	3.17523
ILMN_1812112	NM_003813.2	ADAM21	6.10581	7.76604	6.1916
ILMN_3241313	NR_003951.1	ADAM21P	4.2499	6.16754	5.33706
ILMN_1675210	NM_004194.2	ADAM22	6.19948	6.97765	6.33738
ILMN_1706302	NM_021722.2	ADAM22	6.53437	6.87985	4.30419
ILMN_2351754	NM_021721.2	ADAM22	3.3781	4.59931	4.66067
ILMN_2060086	NM_003812.2	ADAM23	3.52216	3.02253	3.72968
ILMN_1664236	NM_021777.2	ADAM28	4.47925	3.29745	6.69525
ILMN_1664631	NM_021777.2	ADAM28	17.1936	26.9353	28.363
ILMN_1802100	NM_014265.3	ADAM28	7.98364	6.83516	6.81843
ILMN_2194158	NM_014269.3	ADAM29	10.9032	9.05801	11.5243
ILMN_2100871	NM_021794.2	ADAM30	5.01259	4.96257	3.6964
ILMN_1806841	XM_940500.1	ADAM32	6.53933	11.5453	7.64127
ILMN_1798045	NM_145004.4	ADAM32	6.50937	5.3677	6.0883
ILMN_2293012	NM_145004.4	ADAM32	4.4996	3.68628	5.33174
ILMN_1703383	XM_940500.1	ADAM32	17.7886	7.52906	12.1094
ILMN_1651657	NM_025220.2	ADAM33	12.8039	12.0099	12.3241
ILMN_1671297	NM_153202.1	ADAM33	6.1738	11.3431	7.43544
ILMN_1669486	XM_498330.2	ADAM3A	6.36436	6.12782	8.39891
ILMN_1795204	NR_001569.1	ADAM3A	4.0658	5.29973	4.35935
ILMN_2223911	NR_001569.1	ADAM3A	4.89162	5.37347	4.42561
ILMN_1685531	XR_001283.1	ADAM5	4.74031	4.54502	3.91454
ILMN_1764554	XR_001286.1	ADAM5	4.61859	5.75922	6.51195
ILMN_2302214	NR_001448.1	ADAM5P	6.24265	3.51441	4.56554
ILMN_1783312	NR_002224.1	ADAM6	7.94889	5.33843	4.95527
ILMN_2143210	NR_002224.1	ADAM6	8.30263	7.97365	10.2542
ILMN_1750294	NM_003817.1	ADAM7	6.34561	9.72584	6.46222
ILMN_1708348	NM_001109.2	ADAM8	80.3305	57.9162	76.2921
ILMN_1727524	NM_003816.2	ADAM9	49.8997	63.5201	69.2122
ILMN_1716909	NM_014479.2	ADAMDEC1	7.62551	15.278	11.8873
ILMN_2103107	NM_014479.2	ADAMDEC1	6.76096	7.99326	7.20851
ILMN_1673566	NM_006988.3	ADAMTS1	5.34476	8.14867	5.16982
ILMN_1751168	NM_030957.2	ADAMTS10	5.14352	5.80049	6.3854
ILMN_1660970	NM_030955.2	ADAMTS12	4.63588	4.48995	4.10353
ILMN_1787386	NM_139028.2	ADAMTS13	5.79756	7.58458	5.5455
ILMN_2286570	NM_139025.2	ADAMTS13	4.03009	3.33909	3.45868
ILMN_2413732	NM_139027.2	ADAMTS13	10.4863	11.4887	11.2385
ILMN_1873412	Hs.352156	ADAMTS14	14.6439	8.11726	8.26044
ILMN_1676452	NM_139155.1	ADAMTS14	3.87203	4.63753	4.54187
ILMN_2358134	NM_139155.2	ADAMTS14	8.3148	6.90681	6.59582
ILMN_1683781	NM_139055.1	ADAMTS15	18.5441	8.21068	15.7009
ILMN_1726247	NM_139056.1	ADAMTS16	5.30256	3.63279	6.52751
ILMN_1682989	NM_139057.1	ADAMTS17	6.68094	11.1106	6.74257
ILMN_1739872	NM_139054.2	ADAMTS18	9.53713	9.27288	10.3735
ILMN_1770152	NM_199355.1	ADAMTS18	4.44083	3.94747	3.4616
ILMN_1656171	NM_133638.2	ADAMTS19	4.31519	4.47389	3.57252
ILMN_1796628	NM_014244.1	ADAMTS2	9.69301	18.5503	8.29025
ILMN_1811765	NM_021599.1	ADAMTS2	6.58409	7.26638	6.57534
ILMN_1791795	NM_175851.1	ADAMTS20	7.22252	8.80263	7.29865
ILMN_1787908	NM_175851.1	ADAMTS20	6.05016	6.6622	5.56878
ILMN_1651717	NM_025003.2	ADAMTS20	6.55808	5.36754	7.76194
ILMN_1703803	NM_014243.1	ADAMTS3	7.01113	10.6641	5.8489
ILMN_2092933	NM_005099.3	ADAMTS4	10.2449	7.85827	4.61916
ILMN_1681886	NM_007038.2	ADAMTS5	4.0293	3.78797	3.80619
ILMN_1767362	NM_197941.2	ADAMTS6	21.9998	13.9667	10.2549
ILMN_3251322	NM_014272.3	ADAMTS7	6.19979	3.81225	6.39444
ILMN_2211790	NM_014272.2	ADAMTS7	6.83882	6.67018	3.64862
ILMN_1672403	NM_007037.3	ADAMTS8	12.7498	8.73791	17.0866
ILMN_1805543	NM_182920.1	ADAMTS9	4.49456	4.67733	4.23494
ILMN_1706992	NM_139264.1	ADAMTSL1	3.91128	4.15466	4.35009
ILMN_1684919	NM_139238.1	ADAMTSL1	5.30831	3.63449	3.78105
ILMN_1727084	NM_152702.1	ADAMTSL1	9.98558	4.77646	8.01162
ILMN_1705250	NM_052866.2	ADAMTSL1	4.35558	5.01618	3.21581
ILMN_1722621	NM_052866.2	ADAMTSL1	3.56862	5.01201	4.64253
ILMN_1721495	NM_014694.2	ADAMTSL2	4.86988	4.10371	4.09791
ILMN_1798690	NM_207517.1	ADAMTSL3	8.97964	18.6729	13.1102
ILMN_1687035	NM_025008.2	ADAMTSL4	61.9452	53.3721	50.472
ILMN_1777683	NM_019032.3	ADAMTSL4	4.07286	6.13709	5.65541
ILMN_1762294	NM_025008.2	ADAMTSL4	9.91598	14.6697	17.3151
ILMN_1793040	NM_213604.1	ADAMTSL5	18.2319	15.2376	12.8141
ILMN_3247424	NM_006869.2	ADAP1	36.7699	11.972	16.4768
ILMN_1763000	NM_018404.1	ADAP2	39.2443	49.2388	45.3254
ILMN_1776777	NM_015840.2	ADAR	1334.79	1204.99	1207.57
ILMN_1706963	NM_001025107.1	ADAR	3.939	6.62629	6.7057
ILMN_2320964	NM_015840.2	ADAR	325.795	355.148	422.737
ILMN_1697628	NM_001112.2	ADARB1	18.934	16.3711	13.2407
ILMN_2319326	NM_015833.2	ADARB1	37.4875	36.7196	33.873
ILMN_1657442	NM_001033049.1	ADARB1	3.72241	4.79355	3.5493
ILMN_1679797	NM_001033049.1	ADARB1	256.213	211.662	185.276
ILMN_1749493	NM_018702.1	ADARB2	14.2405	8.40806	11.2317
ILMN_1657139	NM_012091.2	ADAT1	89.4653	122.524	100.071
ILMN_3245693	NM_182503.2	ADAT2	21.9314	30.0922	19.2627
ILMN_1806275	NM_138422.1	ADAT3	7.09166	21.3819	13.8626
ILMN_1659599	NM_052998.2	ADC	5.5584	4.53117	5.9072
ILMN_1698777	NM_020421.2	ADCK1	61.1739	41.9237	39.1457
ILMN_1663132	NM_052853.3	ADCK2	178.38	196.522	144.164
ILMN_1700349	NM_024876.2	ADCK4	36.2052	38.3097	25.3986
ILMN_1761309	NM_174922.3	ADCK5	32.0847	36.8942	37.97
ILMN_2120555	NM_021116.1	ADCY1	7.06581	4.37162	5.86654
ILMN_1742073	NM_021116.1	ADCY1	5.1235	5.14762	5.44882
ILMN_3241894	NM_018417.3	ADCY10	7.20271	3.8073	5.04736
ILMN_1810691	NM_020546.1	ADCY2	18.2532	18.0398	16.5723
ILMN_1676893	NM_004036.2	ADCY3	215.8	172.389	203.568
ILMN_2148944	NM_139247.2	ADCY4	51.4515	54.4673	41.4922
ILMN_1708588	NM_183357.1	ADCY5	9.9887	7.05266	7.91911
ILMN_2311674	NM_020983.2	ADCY6	29.9589	41.4673	34.985
ILMN_1685156	NM_015270.2	ADCY6	72.4266	70.1021	73.157
ILMN_1655935	NM_001114.2	ADCY7	219.686	243.718	176.361
ILMN_1754440	NM_001115.1	ADCY8	6.74398	5.14231	9.62242
ILMN_1654287	NM_001116.2	ADCY9	3.83106	3.38515	4.01031
ILMN_1763344	NM_001117.2	ADCYAP1	3.65666	3.22298	2.83353
ILMN_1711736	NM_001118.3	ADCYAP1R1	4.78137	6.37312	4.53924
ILMN_2356786	NM_001119.3	ADD1	106.028	115.011	133.239
ILMN_1759252	NM_001119.3	ADD1	2799.52	2067.18	2448.35
ILMN_1678791	XM_945551.1	ADD2	4.35059	3.33799	3.83051
ILMN_2336146	NM_017483.2	ADD2	47.0985	68.0315	90.7012
ILMN_2286339	NM_017488.2	ADD2	33.7636	49.7953	42.9459
ILMN_1694133	NM_001617.1	ADD2	42.3697	66.4464	65.6192
ILMN_1678501	NM_019903.3	ADD3	3.86772	3.84093	6.12672
ILMN_1787378	NM_016824.3	ADD3	495.239	581.338	628.719
ILMN_1814526	NM_016824.3	ADD3	1143.97	714.149	1005.14
ILMN_2311278	NM_001121.2	ADD3	394.208	432.118	525.331
ILMN_1764309	NM_000667.2	ADH1A	11.8376	9.55972	11.4263
ILMN_1811598	NM_000668.3	ADH1B	4.75464	4.194	7.48526
ILMN_1740717	NM_000669.3	ADH1C	4.85827	5.69948	9.14879
ILMN_2136010	NM_000670.3	ADH4	6.88681	9.4892	10.9674
ILMN_1797912	NM_000670.3	ADH4	4.98486	4.43388	5.88992
ILMN_1738604	NM_000671.3	ADH5	64.2574	71.4428	94.8132
ILMN_1691175	NM_000672.2	ADH6	10.9044	5.96016	14.1412
ILMN_2223359	NM_000673.3	ADH7	5.88887	6.85082	6.50839
ILMN_1702858	NM_144650.1	ADHFE1	266.17	208.842	171.46
ILMN_2363634	NM_001077593.1	ADHFE1	70.0817	63.6646	47.7717
ILMN_1813975	NM_018269.1	ADI1	48.0714	62.6409	46.8648
ILMN_1743331	NM_001018082.1	ADIG	3.74835	3.13113	3.50829
ILMN_1775045	NM_004797.2	ADIPOQ	9.50844	9.29775	7.8221
ILMN_2096322	NM_015999.2	ADIPOR1	313.772	381.354	311.206
ILMN_1688322	NM_015999.2	ADIPOR1	454.91	607.051	495.388
ILMN_2224833	NM_024551.2	ADIPOR2	768.091	769.306	756.614
ILMN_2358626	NM_001123.2	ADK	347.282	387.503	351.575
ILMN_1768062	NM_006721.2	ADK	14.8922	17.5979	17.5554
ILMN_2358628	NM_001123.2	ADK	6.01417	5.24712	4.53503
ILMN_1801020	NM_001123.2	ADK	107.544	129.587	120.667
ILMN_1708934	NM_001124.1	ADM	670.634	576.825	541.176
ILMN_1702933	NM_024866.3	ADM2	40.9374	36.459	47.486
ILMN_1657993	NM_181442.1	ADNP	249.527	203.864	223.826
ILMN_1666019	NM_015339.2	ADNP	19.4558	22.828	26.0793
ILMN_2080751	NM_014913.2	ADNP2	181.137	176.062	136.687
ILMN_1690352	NM_032804.5	ADO	156.659	165.142	172.027
ILMN_2275396	NM_000674.2	ADORA1	3.7524	4.2009	4.79583
ILMN_2373444	NM_000674.2	ADORA1	5.01654	5.2655	5.74117
ILMN_1747227	NM_000674.1	ADORA1	104.928	98.0912	98.7343
ILMN_1807372	NM_000675.3	ADORA2A	45.6705	33.6701	29.322
ILMN_1703946	NM_000676.2	ADORA2B	206.811	272.215	221.193
ILMN_1733259	NM_020683.5	ADORA3	168.601	142.64	162.581
ILMN_1730710	NM_000677.2	ADORA3	227.956	326.714	348.331
ILMN_1793959	NM_031284.3	ADPGK	416.375	371.419	351.838
ILMN_1794512	NM_001125.2	ADPRH	27.0462	28.2444	30.6518
ILMN_1795788	NM_138430.3	ADPRHL1	3.22906	3.55961	4.30976
ILMN_1760335	NM_199162.1	ADPRHL1	4.31301	4.72188	3.34361
ILMN_1788530	NM_138430.3	ADPRHL1	5.56068	10.4902	5.3739
ILMN_1811480	NM_017825.1	ADPRHL2	236.948	234.924	211.094
ILMN_1813598	NM_000680.1	ADRA1A	6.52974	3.5476	3.37927
ILMN_1653821	NM_033302.1	ADRA1A	3.66918	6.29535	3.69216
ILMN_1780551	NM_000680.1	ADRA1A	6.18551	8.48343	6.81893
ILMN_1669227	NM_033304.1	ADRA1A	4.07981	4.26314	3.21869
ILMN_1709167	NM_033303.2	ADRA1A	3.80915	4.59666	3.81605
ILMN_1679754	NM_000679.3	ADRA1B	8.88953	12.2945	10.4325
ILMN_1716421	NM_000678.2	ADRA1D	3.99029	4.19034	4.76289
ILMN_1659371	NM_000681.2	ADRA2A	21.8406	11.8664	25.0796
ILMN_1677868	NM_000682.4	ADRA2B	40.4793	28.0395	33.3879
ILMN_1707445	XM_938284.1	ADRA2C	4.28797	5.09591	4.55538
ILMN_1733963	NM_000683.3	ADRA2C	9.16801	8.61	6.48502
ILMN_1804255	NM_000684.1	ADRB1	4.76085	6.70607	6.07246
ILMN_1695590	NM_000024.3	ADRB2	89.3342	98.1833	82.2379
ILMN_1694007	NM_000025.1	ADRB3	8.55661	9.80322	7.04369
ILMN_3307926	NM_001619.3	ADRBK1	3103.71	2523.84	2517.58
ILMN_1673330	NM_001619.2	ADRBK1	4.56485	4.93608	7.96809
ILMN_1668900	NM_005160.2	ADRBK2	3.83239	4.98802	5.69729
ILMN_2389013	NM_175573.1	ADRM1	148.731	176.519	170.713
ILMN_1760143	NM_007002.2	ADRM1	497.153	486.163	489.564
ILMN_1790757	NM_000026.1	ADSL	2270.6	2405.8	2067.18
ILMN_2092664	NM_001126.2	ADSS	782.649	567.502	619.286
ILMN_1778796	NM_001126.2	ADSS	329.279	354.046	374.988
ILMN_1749804	NM_199165.1	ADSSL1	8.83221	6.44463	6.13066
ILMN_1720235	NM_199165.1	ADSSL1	49.454	79.431	42.9715
ILMN_2240009	NM_152328.3	ADSSL1	40.3975	41.8644	31.0147
ILMN_1736178	NM_001129.3	AEBP1	35.0519	16.5	22.0735
ILMN_1803376	NM_153207.3	AEBP2	61.6408	66.5851	75.4059
ILMN_3240321	NM_022767.3	AEN	123.943	101.091	69.097
ILMN_1712944	NM_198969.1	AES	361.037	426.972	355.347
ILMN_2333107	NM_198970.1	AES	83.8549	120.719	122.649
ILMN_1707958	NM_198969.1	AES	4.20279	4.85092	4.62034
ILMN_1660424	NM_021638.3	AFAP1	4.95937	3.75747	4.78629
ILMN_1701998	NM_198595.1	AFAP1	6.78718	8.00798	8.23081
ILMN_1651235	NM_198595.1	AFAP1	4.90216	5.3788	7.58982
ILMN_1694140	NM_152406.1	AFAP1L1	10.7574	26.2291	14.3411
ILMN_1730995	NM_001001936.1	AFAP1L2	8.62602	11.2469	9.56969
ILMN_2404917	NM_032550.2	AFAP1L2	6.78986	5.78968	6.20949
ILMN_1702696	NM_201252.1	AFAR3	8.34185	10.6848	5.87037
ILMN_2084562	NR_002796.1	AFARP1	18.4144	8.5779	18.4466
ILMN_1769563	XR_000989.1	AFARP1	3.46145	3.13585	3.42845
ILMN_1673119	NM_005935.1	AFF1	57.3473	61.522	52.623
ILMN_2129015	NM_005935.1	AFF1	225.199	245.952	203.864
ILMN_1725889	NM_002025.1	AFF2	10.8671	11.0706	4.16284
ILMN_1775235	NM_002285.2	AFF3	8.23791	6.32198	6.41319
ILMN_1677951	NM_001025108.1	AFF3	4.17357	4.67059	6.63156
ILMN_1708502	NM_014423.2	AFF4	172.122	151.386	168.49
ILMN_1705447	NM_001031805.1	AFG3L1	81.8277	58.9365	55.1132
ILMN_1699172	NM_001031805.1	AFG3L1	8.8121	18.2105	4.65169
ILMN_2409898	NR_003228.1	AFG3L1	5.0564	11.3725	4.86108
ILMN_2295698	NR_003228.1	AFG3L1	10.2405	9.88264	9.93941
ILMN_2066124	NM_006796.1	AFG3L2	1442.72	1393.5	1361.56
ILMN_1777797	NM_001133.2	AFM	4.52819	4.2287	3.77107
ILMN_2095653	NM_001010982.1	AFMID	29.7947	36.6324	30.8995
ILMN_1707551	NM_001010982.1	AFMID	43.0719	89.4459	57.326
ILMN_1782204	NM_001134.1	AFP	5.68339	4.41265	4.88163
ILMN_2402766	NM_017657.3	AFTPH	208.73	216.879	275.39
ILMN_1767722	NM_203437.2	AFTPH	29.0155	51.552	46.4467
ILMN_2342841	NM_203437.2	AFTPH	118.696	90.7775	101.844
ILMN_1802631	NM_000027.2	AGA	196.901	162.721	177.041
ILMN_2318481	NM_001037131.1	AGAP1	4.49711	4.72439	4.51387
ILMN_2245223	NM_001037131.1	AGAP1	5.89515	5.34344	7.18622
ILMN_3238543	NM_133447.1	AGAP11	5.03605	4.34774	4.70838
ILMN_1735591	NM_014770.2	AGAP2	5.32604	8.12052	5.54701
ILMN_2362126	NM_001042535.1	AGAP3	4.8401	8.71018	4.57396
ILMN_2269136	NM_001042535.1	AGAP3	18.9713	11.1355	16.3324
ILMN_3239130	NM_001077665.2	AGAP6	75.6989	59.8196	66.7026
ILMN_2120103	NM_001077685.1	AGAP7	11.3772	10.1517	7.77867
ILMN_3242883	NM_001077686.1	AGAP8	193.687	154.415	164.009
ILMN_2100055	NM_152336.2	AGBL1	4.73034	5.00436	3.66766
ILMN_1887648	Hs.569517	AGBL1	3.26036	4.26993	4.00525
ILMN_1688627	NM_024783.2	AGBL2	7.43797	5.56227	6.50783
ILMN_1672767	NM_178563.1	AGBL3	4.46346	5.314	4.81771
ILMN_2196642	NM_032785.1	AGBL4	4.919	10.42	7.01395
ILMN_2308689	NM_001035507.2	AGBL5	146.293	152.051	165.059
ILMN_2290776	NM_021831.5	AGBL5	18.766	13.9365	20.1368
ILMN_1777182	NM_001135.1	AGC1	4.0404	3.52717	3.43017
ILMN_1729777	NM_001136.3	AGER	7.38174	18.3801	11.7729
ILMN_1690829	NM_001136.3	AGER	11.989	6.00285	4.72139
ILMN_2257015	NM_001136.3	AGER	23.7135	13.0224	21.445
ILMN_3181215	NM_004504.4	AGFG1	25.3109	30.7605	34.1855
ILMN_3260345	NM_001135189.1	AGFG1	64.927	49.4204	45.1781
ILMN_1703228	NM_006076.3	AGFG2	44.0601	40.1947	60.4004
ILMN_1652023	XM_499461.2	AGFG2	11.9868	13.4839	10.0465
ILMN_2064917	NM_018046.3	AGGF1	456.86	405.226	336.588
ILMN_1776153	NM_018046.3	AGGF1	39.1647	46.2484	43.6373
ILMN_1772645	NM_018238.2	AGK	234.09	237.474	227.017
ILMN_1775082	NM_000646.1	AGL	7.14174	4.93798	12.7649
ILMN_1680343	NM_000642.1	AGL	11.293	12.0879	9.43745
ILMN_2277492	NM_000646.2	AGL	3.34083	3.58569	3.58859
ILMN_2371825	NM_000645.2	AGL	278.995	184.552	232.374
ILMN_1717468	NM_000028.1	AGL	6.37401	7.07829	13.4343
ILMN_2274377	NM_000645.2	AGL	8.77994	5.36861	5.77589
ILMN_1750235	NM_000645.1	AGL	8.37448	11.7403	8.6715
ILMN_1664006	NM_000645.1	AGL	82.2379	88.6673	72.2546
ILMN_1707169	NM_024758.3	AGMAT	6.07493	11.0002	6.02216
ILMN_1779109	NM_032741.3	AGPAT1	5.15811	4.28506	3.4546
ILMN_1697790	NM_006411.2	AGPAT1	8.08002	5.75819	6.97781
ILMN_1679520	NM_006411.2	AGPAT1	151.034	140.241	141.486
ILMN_1732176	NM_006412.3	AGPAT2	136.408	135.234	137.037
ILMN_1681081	NM_006412.3	AGPAT2	136.117	184.508	167.649
ILMN_2377430	NM_001012727.1	AGPAT2	112.182	130.659	122.543
ILMN_1661373	XM_925995.1	AGPAT3	16.3169	7.48634	17.5128
ILMN_2288175	NM_020132.4	AGPAT3	4.06101	6.03866	5.07148
ILMN_1654010	NM_020132.3	AGPAT3	48.9588	50.6487	72.4266
ILMN_1732672	NM_001012733.1	AGPAT4	12.234	15.5354	12.9936
ILMN_1730504	NM_001012734.1	AGPAT4	90.1347	62.6689	53.8343
ILMN_1662049	NM_018361.2	AGPAT5	557.094	787.86	800.658
ILMN_1740752	NM_178819.2	AGPAT6	22.476	33.6564	29.0155
ILMN_1794875	NM_032717.3	AGPAT9	200.327	215.852	195.419
ILMN_1698209	NM_003659.1	AGPS	483.164	503.237	546.134
ILMN_3307841	NM_006408.3	AGR2	5.58928	8.01228	4.36317
ILMN_1814151	NM_006408.2	AGR2	8.46646	10.6322	7.81842
ILMN_2050246	NM_176813.3	AGR3	9.62026	3.497	4.67276
ILMN_1728787	NM_176813.3	AGR3	8.00979	6.30436	7.44572
ILMN_2234605	NM_198576.2	AGRN	4.00607	4.96169	6.90394
ILMN_1770454	NM_198576.2	AGRN	58.0349	58.929	61.9751
ILMN_1770336	NM_001138.1	AGRP	4.9579	5.791	5.06687
ILMN_1714253	NM_007316.1	AGRP	15.1636	15.8205	16.1981
ILMN_1813530	NM_000029.2	AGT	7.37657	5.19859	6.23926
ILMN_2223922	NM_015239.1	AGTPBP1	9.42577	8.38557	9.06469
ILMN_1718071	NM_015239.1	AGTPBP1	426.636	429.922	426.972
ILMN_1814327	NM_032049.1	AGTR1	6.39149	8.92075	7.69346
ILMN_2341343	NM_004835.3	AGTR1	6.40682	8.69068	7.1536
ILMN_1775634	NM_000686.3	AGTR2	15.9722	8.36914	13.8151
ILMN_1802458	NM_020350.3	AGTRAP	113.67	118.094	126.279
ILMN_2307656	NM_001040194.1	AGTRAP	163.75	167.894	153.174
ILMN_1709796	NM_000030.1	AGXT	13.9892	13.1069	10.0826
ILMN_1783963	NM_031900.1	AGXT2	3.64492	7.29258	4.96892
ILMN_2134801	NM_031279.2	AGXT2L1	2.64621	3.27333	3.85047
ILMN_1757807	NM_031279.2	AGXT2L1	5.85666	4.98939	6.31115
ILMN_1673529	NM_032921.1	AGXT2L2	110.957	96.5583	80.7132
ILMN_1686370	NM_153373.1	AGXT2L2	41.8362	57.3138	41.0829
ILMN_1809139	NM_015446.3	AHCTF1	103.962	70.1974	80.3305
ILMN_1747504	XM_942402.1	AHCTF1	77.5521	78.0927	65.4179
ILMN_1666679	XM_942402.1	AHCTF1	4.376	5.28645	5.48327
ILMN_1657862	NM_000687.1	AHCY	1166.96	1278.88	1196.98
ILMN_1770412	NM_006621.3	AHCYL1	905.924	902.579	1053.08
ILMN_1712786	NM_015328.1	AHCYL2	12.1145	10.6707	12.161
ILMN_1680111	NM_001029882.1	AHDC1	14.1612	12.0802	13.6274
ILMN_1791006	NM_017651.3	AHI1	27.9414	25.317	23.0615
ILMN_1714567	NM_001620.1	AHNAK	146.993	161.29	208.172
ILMN_1792495	NM_024060.2	AHNAK	3.89679	4.56757	4.30995
ILMN_1752159	NM_024060.2	AHNAK	4.56362	6.91812	10.3353
ILMN_3243156	NM_138420.2	AHNAK2	5.29992	4.37056	6.24575
ILMN_1812640	NM_001621.2	AHR	6101.72	6645.86	5170.03
ILMN_2162799	NM_001621.3	AHR	21.8366	26.0191	34.5956
ILMN_1782679	NM_020731.2	AHRR	4.81506	6.25361	4.10666
ILMN_1703617	NM_012111.1	AHSA1	369.948	380.285	413.494
ILMN_1798308	NM_152392.1	AHSA2	486.982	328.851	279.978
ILMN_1730625	NM_001622.1	AHSG	4.2416	4.51129	3.58467
ILMN_1696512	NM_016633.2	AHSP	6729.44	6437.76	6827.49
ILMN_2164164	NM_020661.1	AICDA	15.1214	9.29832	11.1955
ILMN_3240117	NM_022831.2	AIDA	802.993	753.444	765.262
ILMN_1703538	NM_001623.3	AIF1	812.916	791.738	902.579
ILMN_1792473	NM_001623.3	AIF1	1107.93	1183.61	1271.69
ILMN_1771827	NM_004847.2	AIF1	7.57438	8.4939	8.3823
ILMN_3246401	NM_031426.2	AIF1L	13.4997	25.755	25.4786
ILMN_1770725	NM_031426.2	AIF1L	6.07538	5.99857	4.8368
ILMN_2313821	NM_145813.1	AIFM1	356.464	398.14	371.88
ILMN_1717357	NM_004208.2	AIFM1	94.485	134.243	153.476
ILMN_1668408	NM_004208.2	AIFM1	123.735	125.058	129.75
ILMN_1667183	NM_145812.1	AIFM1	37.4086	48.2754	45.5204
ILMN_1712639	NM_032797.4	AIFM2	8.66273	8.93735	10.8916
ILMN_1704173	NM_144704.1	AIFM3	14.0476	12.4267	18.0861
ILMN_1797974	NM_016108.2	AIG1	201.695	195.962	228.319
ILMN_1688625	NM_001624.1	AIM1	43.2084	53.6264	37.3297
ILMN_1776916	NM_017977.1	AIM1L	4.75041	4.13079	3.27241
ILMN_2113340	NM_001039775.1	AIM1L	5.76908	6.69288	7.38445
ILMN_1669557	XM_944018.1	AIM1L	7.61435	7.45497	5.08512
ILMN_3307874	NM_001039775.2	AIM1L	4.76141	6.74577	9.16619
ILMN_2214232	NM_004833.1	AIM2	4.29912	6.23779	5.16942
ILMN_1681301	NM_004833.1	AIM2	24.9416	8.6784	18.376
ILMN_1673252	NM_006303.2	AIMP2	1234.36	1369.81	1127.4
ILMN_2103841	NM_003977.1	AIP	166.158	209.459	169.302
ILMN_2368268	NM_014336.3	AIPL1	11.9664	9.67521	8.76493
ILMN_2415292	NM_001033054.1	AIPL1	9.055	5.38793	7.41716
ILMN_1670282	NM_000659.1	AIRE	5.44321	6.08468	3.51157
ILMN_2261519	NM_000383.1	AIRE	10495.6	10877.6	8425.71
ILMN_1791236	NM_000383.1	AIRE	4.45545	6.74686	4.80108
ILMN_1723521	NM_018836.2	AJAP1	4.20102	5.34853	3.96478
ILMN_2242299	NM_001042478.1	AJAP1	7.39906	5.79715	5.74234
ILMN_2312764	NM_001042478.1	AJAP1	8.31279	17.884	26.0891
ILMN_1779965	NM_000476.1	AK1	52.0201	46.1181	46.5995
ILMN_1670542	NM_001625.2	AK2	442.203	502.468	418.907
ILMN_1655645	NM_013411.3	AK2	72.2843	63.4388	85.6627
ILMN_1716053	NM_001625.2	AK2	882.014	1064.27	968.287
ILMN_3236458	XR_017211.2	AK2P2	97.3348	124.705	74.4294
ILMN_1778173	NM_016282.2	AK3	805.58	679.137	805.58
ILMN_2338038	NM_013410.2	AK3L1	130.896	124.061	131.952
ILMN_1686522	NM_203464.1	AK3L1	7.77884	7.17125	5.80882
ILMN_1764090	NM_001005353.1	AK3L1	111.765	165.232	139.624
ILMN_1798249	NM_001002921.1	AK3L1	61.9751	71.2966	68.1787
ILMN_1656593	NM_174858.1	AK5	5.09409	6.29438	5.29644
ILMN_2283473	NM_012093.2	AK5	3.55028	3.7631	4.35581
ILMN_2387712	NM_012093.2	AK5	8.87012	15.6459	11.1558
ILMN_1684305	NM_152327.1	AK7	3.98151	4.05338	4.18935
ILMN_1712530	NM_003488.2	AKAP1	9.35479	21.5939	13.2908
ILMN_1662598	NM_139275.1	AKAP1	4.62075	3.47245	4.46699
ILMN_1718808	NM_007202.2	AKAP10	41.5192	55.8942	66.9108
ILMN_1783818	NM_144490.1	AKAP11	9.89486	5.35313	7.82988
ILMN_2293758	NM_016248.2	AKAP11	177.838	126.856	147.606
ILMN_1735539	NM_144490.1	AKAP11	31.8494	15.9185	16.105
ILMN_2280189	NM_144490.1	AKAP11	10.5113	23.678	13.2199
ILMN_1693220	NM_016248.2	AKAP11	113.127	78.6975	97.1339
ILMN_1684836	NM_005100.2	AKAP12	39.4327	28.8947	35.5317
ILMN_1715532	NM_005100.2	AKAP12	13.4496	4.38814	5.44003
ILMN_1686846	NM_144497.1	AKAP12	8.35107	6.70828	7.72112
ILMN_2308950	NM_005100.2	AKAP12	8.81416	8.98589	7.71513
ILMN_1709101	NM_007200.3	AKAP13	40.9608	50.7916	58.4085
ILMN_1752247	NM_006738.4	AKAP13	49.7369	53.8443	43.8843
ILMN_2396956	NM_007200.3	AKAP13	497.514	574.351	486.645
ILMN_1679987	NM_178813.5	AKAP14	7.84875	5.00476	4.66169
ILMN_1673542	NM_001008535.1	AKAP14	3.79431	4.47029	4.20508
ILMN_1802537	NM_001008535.1	AKAP14	5.34245	4.52438	6.94134
ILMN_1675507	NM_147150.1	AKAP2	8.30074	31.3974	7.64588
ILMN_1691959	NM_007203.3	AKAP2	10.1975	17.2842	12.8233
ILMN_1737754	NM_001004065.2	AKAP2	10.0506	7.52019	5.28645
ILMN_1808905	NM_006422.2	AKAP3	16.3873	4.44733	10.1303
ILMN_2268556	NM_003886.2	AKAP4	5.46258	8.31681	11.5959
ILMN_2253207	NM_139289.1	AKAP4	7.89034	8.33128	7.06784
ILMN_1734794	NM_139289.1	AKAP4	7.29338	7.30835	7.59427
ILMN_1690818	NM_004857.2	AKAP5	6.47372	8.57821	4.9536
ILMN_1770758	NM_004274.3	AKAP6	4.41393	6.875	4.35226
ILMN_2293529	NM_138633.1	AKAP7	4.00007	4.70744	3.22128
ILMN_1703049	NM_016377.2	AKAP7	5.01636	5.73131	5.44436
ILMN_1733690	NM_016377.2	AKAP7	60.4873	75.124	73.6324
ILMN_2410406	NM_004842.2	AKAP7	2.62123	4.72082	3.17145
ILMN_1741572	NM_005858.2	AKAP8	111.674	82.159	80.2244
ILMN_1768962	NM_014371.2	AKAP8L	61.9871	55.6511	50.1517
ILMN_2400663	NM_147185.1	AKAP9	5.83198	4.24445	5.18386
ILMN_2396691	NM_147166.1	AKAP9	6.60494	6.17843	5.06463
ILMN_1802799	NM_024595.1	AKIRIN1	174.442	207.786	150.133
ILMN_1679383	NM_024595.1	AKIRIN1	26.6491	32.1772	37.7022
ILMN_1658337	XM_941120.1	AKIRIN1	179.067	259.398	226.837
ILMN_2148847	NM_018064.2	AKIRIN2	474.453	427.895	477.06
ILMN_1770673	NM_030767.2	AKNA	178.247	188.136	151.72
ILMN_2205785	NM_152763.3	AKNAD1	10.5408	4.90147	5.72052
ILMN_1728047	NM_006066.2	AKR1A1	508.367	571.306	453.892
ILMN_1774938	NM_006066.2	AKR1A1	9.2574	18.0637	14.8055
ILMN_2380771	NM_153326.1	AKR1A1	679.402	567.119	631.939
ILMN_1701731	NM_001628.2	AKR1B1	241.427	358.771	296.803
ILMN_1672148	NM_020299.3	AKR1B10	3.60093	4.29366	4.63265
ILMN_2278335	NM_001080538.1	AKR1B15	8.45422	6.42634	6.26892
ILMN_1662507	NM_001353.5	AKR1C1	3.70421	4.17702	3.62964
ILMN_1668617	XM_937757.1	AKR1C2	10.2542	6.92463	9.48158
ILMN_1719154	XM_943412.1	AKR1C2	10.1701	11.8317	5.05723
ILMN_1773417	XM_943415.1	AKR1C2	5.84227	5.74172	10.2064
ILMN_2412336	NM_001354.4	AKR1C2	29.1438	33.4785	29.1839
ILMN_3237488	NM_001135241.1	AKR1C2	5.33653	5.37987	6.56554
ILMN_1730191	XM_943427.1	AKR1C2	3.9069	5.48934	5.72886
ILMN_1713124	NM_003739.4	AKR1C3	833.455	1021.89	919.726
ILMN_1668880	NM_001818.2	AKR1C4	5.45423	8.13596	7.64839
ILMN_1687757	XM_940680.1	AKR1C4	283.199	321.75	318.649
ILMN_3307911	NM_001007536.3	AKR1CL1	3.91578	5.30451	5.12545
ILMN_1685803	NM_001007536.1	AKR1CL1	13.5881	15.2875	12.3734
ILMN_1692661	NM_005989.2	AKR1D1	18.6553	14.2405	6.74373
ILMN_2157277	NM_005989.2	AKR1D1	17566.1	18341.8	15853.1
ILMN_1694985	NM_031436.2	AKR1E2	7.65304	7.21468	9.34156
ILMN_1677043	NM_003689.2	AKR7A2	1085.59	1077.13	1010.75
ILMN_2145396	NM_012067.2	AKR7A3	166.968	185.912	168.306
ILMN_1718483	NM_012067.2	AKR7A3	6.95142	3.70537	5.54036
ILMN_3243152	NM_201252.2	AKR7L	3.95075	6.22341	4.73906
ILMN_2388507	NM_001014432.1	AKT1	898.452	845.973	777.653
ILMN_2410909	NM_001014431.1	AKT1	643.83	537.834	591.41
ILMN_1748661	NM_005163.2	AKT1	14.6076	15.3845	21.7497
ILMN_1726906	NM_032375.2	AKT1S1	10.8316	12.2986	8.75832
ILMN_1743347	NM_001626.2	AKT2	7.13915	7.60368	7.24984
ILMN_1733598	NM_181690.1	AKT3	4.32565	5.99501	5.82143
ILMN_1757130	NM_005465.3	AKT3	15.3486	8.30218	8.29066
ILMN_2325612	NM_181690.1	AKT3	12.2934	4.83378	5.70166
ILMN_2325610	NM_181690.1	AKT3	10.0057	6.15945	4.75847
ILMN_2377240	NM_001012398.1	AKTIP	181.003	177.704	188.628
ILMN_1665982	NM_022476.2	AKTIP	33.8424	36.561	29.4075
ILMN_2404657	NM_000031.4	ALAD	48.6379	35.3831	33.8299
ILMN_1747577	NM_001003945.1	ALAD	1677.24	1861.02	1856
ILMN_1679898	NM_001003945.1	ALAD	16.8769	10.8765	4.68686
ILMN_1700047	NM_000688.4	ALAS1	74.5684	132.62	102.545
ILMN_2385647	NM_199166.1	ALAS1	185.519	171.785	177.218
ILMN_1728309	NM_000688.4	ALAS1	5.60937	7.98755	8.85346
ILMN_1708323	NM_000032.1	ALAS2	166.842	204.613	209.757
ILMN_2367126	NM_001037968.1	ALAS2	9656.86	9428.05	8970.31
ILMN_2271875	NM_001037968.1	ALAS2	40.7079	57.4721	72.7803
ILMN_1782939	NM_000477.3	ALB	33.7945	15.9547	26.5491
ILMN_1682763	NM_000477.3	ALB	10.6807	9.7874	11.7817
ILMN_1670870	NM_001627.2	ALCAM	378.164	289.398	333.785
ILMN_2051381	NM_153329.2	ALDH16A1	52.7011	49.908	56.002
ILMN_2302716	NM_002860.3	ALDH18A1	280.293	287.652	240.794
ILMN_2096372	NM_000689.3	ALDH1A1	111.847	147.018	147.337
ILMN_1709348	NM_000689.3	ALDH1A1	370.947	412.541	494.753
ILMN_1748538	NM_170696.1	ALDH1A2	10.3342	13.156	9.29957
ILMN_2383707	NM_170696.1	ALDH1A2	6.25615	6.23676	6.29657
ILMN_1807439	NM_000693.1	ALDH1A3	8.59561	3.9497	7.15002
ILMN_2139970	NM_000693.1	ALDH1A3	2.86745	3.37606	2.8025
ILMN_2150894	NM_000692.3	ALDH1B1	43.3061	55.2331	50.2312
ILMN_1675398	NM_000692.3	ALDH1B1	10.8565	9.67772	11.2638
ILMN_1802167	NM_012190.2	ALDH1L1	7.33697	5.98745	4.58094
ILMN_1736539	XM_927536.1	ALDH1L2	17.8701	12.3852	9.15719
ILMN_2182980	NM_001034173.1	ALDH1L2	8.03476	7.25449	13.4781
ILMN_1793859	NM_000690.2	ALDH2	218.923	253.735	227.478
ILMN_1702503	NM_000691.3	ALDH3A1	5.45097	4.76006	6.03742
ILMN_1667564	NM_001031806.1	ALDH3A2	23.6127	25.9815	25.9728
ILMN_1794825	NM_001031806.1	ALDH3A2	194.891	183.386	190.898
ILMN_2401641	NM_001031806.1	ALDH3A2	56.9041	71.9319	105.283
ILMN_1727965	NM_000694.2	ALDH3B1	13.4607	26.5588	30.7654
ILMN_1728662	NM_001030010.1	ALDH3B1	359.703	367.175	346.068
ILMN_2363880	NM_001031615.1	ALDH3B2	8.83697	6.20337	8.21633
ILMN_1761514	NM_000695.3	ALDH3B2	6.67844	4.62902	4.65858
ILMN_1763666	NM_000695.3	ALDH3B2	4.56069	3.44565	3.57088
ILMN_2244841	NM_003748.2	ALDH4A1	7.96026	6.87332	8.41908
ILMN_1656368	NM_170726.1	ALDH4A1	156.484	137.29	114.821
ILMN_1696099	NM_003748.2	ALDH4A1	22.371	36.7065	43.945
ILMN_2406557	NM_170726.1	ALDH4A1	63.8195	41.8559	47.8747
ILMN_2372403	NM_001080.3	ALDH5A1	27.3956	20.8553	19.0903
ILMN_2372398	NM_001080.3	ALDH5A1	51.024	44.3737	42.5098
ILMN_1785284	NM_005589.2	ALDH6A1	351.021	337.212	353.453
ILMN_2096985	NM_005589.2	ALDH6A1	78.3485	85.4366	96.0282
ILMN_1687508	NM_001182.2	ALDH7A1	48.3003	41.7906	35.5603
ILMN_1763461	XM_937964.1	ALDH7A1	32.8901	47.3087	36.785
ILMN_2365176	NM_022568.2	ALDH8A1	23.8632	26.4471	27.5716
ILMN_1699258	NM_022568.2	ALDH8A1	5.55126	5.15382	7.82777
ILMN_1681938	NM_022568.2	ALDH8A1	4.11429	6.93921	7.20329
ILMN_1761804	NM_000696.2	ALDH9A1	1763.84	1588	1590.98
ILMN_1681374	NM_000034.2	ALDOA	5.46758	4.3324	5.81183
ILMN_1736700	NM_184041.1	ALDOA	2980.87	4038.43	3739.84
ILMN_2251253	NM_184043.1	ALDOA	9.74724	13.4168	5.83048
ILMN_1741148	NM_184041.1	ALDOA	1614.69	2010.67	1998.63
ILMN_1747716	NM_000035.2	ALDOB	19.4141	13.8265	12.6481
ILMN_1755974	NM_005165.2	ALDOC	619.103	655.701	606.107
ILMN_1718093	NM_019109.3	ALG1	40.3608	41.7464	39.5644
ILMN_3243268	NM_032834.3	ALG10	19.3621	18.0125	26.2291
ILMN_1730304	NM_032834.2	ALG10B	19.4379	10.2915	19.7863
ILMN_1666325	NM_001013620.1	ALG10B	10.9777	27.7	23.8223
ILMN_3251482	NM_001013620.3	ALG10B	97.1339	70.4275	76.0106
ILMN_1660856	NM_001004127.1	ALG11	58.4424	69.944	74.7113
ILMN_2120982	NM_001004127.1	ALG11	9.90725	14.7155	13.9811
ILMN_1743995	NM_024105.3	ALG12	29.4851	26.6329	29.5849
ILMN_2147503	NM_018466.2	ALG13	7.11352	9.02322	8.93412
ILMN_1761456	NM_018466.2	ALG13	214.39	204.337	180.433
ILMN_1743635	NM_144988.2	ALG14	26.9103	46.9883	42.5502
ILMN_2191822	NM_144988.2	ALG14	6.57825	10.9647	9.15811
ILMN_2131293	NM_001015050.1	ALG1L	3.79199	6.00209	4.09791
ILMN_1782084	NM_001015050.1	ALG1L	6.94605	5.42465	5.11588
ILMN_1737945	NM_033087.2	ALG2	14.5038	21.485	10.7439
ILMN_1722688	NM_197973.2	ALG2	9.04786	17.4557	14.8922
ILMN_1806845	NM_001006940.1	ALG3	134.898	140.21	120.382
ILMN_1711886	NM_001006940.1	ALG3	446.256	490.82	428.975
ILMN_1664449	NM_013338.3	ALG5	247.444	237.731	233.981
ILMN_1771411	NM_013339.2	ALG6	134.989	126.725	160.081
ILMN_2365686	NM_001007027.2	ALG8	203.568	234.147	248.825
ILMN_2271014	NM_001007027.2	ALG8	8.68351	13.5323	5.2459
ILMN_1685413	NM_001007027.1	ALG8	310.591	364.334	381.506
ILMN_1732809	NM_024740.1	ALG9	254.9	274.306	299.519
ILMN_1753135	NM_004304.3	ALK	9.66628	7.39345	22.6732
ILMN_2276750	NM_006020.2	ALKBH1	14.1238	13.2284	8.99916
ILMN_1758038	NM_006020.1	ALKBH1	100.385	99.8156	96.3274
ILMN_2375973	NM_006020.2	ALKBH1	91.446	119.16	95.3676
ILMN_1690252	NM_001001655.1	ALKBH2	81.27	101.604	95.485
ILMN_2134062	NM_139178.1	ALKBH3	134.31	141.821	146.471
ILMN_1805673	NM_017621.2	ALKBH4	26.6596	26.6687	23.8894
ILMN_1657283	NM_017758.2	ALKBH5	2905.36	2822.54	2645.21
ILMN_1808792	NM_198867.1	ALKBH6	166.404	147.337	130.083
ILMN_1761764	NM_032306.2	ALKBH7	139.854	146.546	141.613
ILMN_1779190	NM_138775.1	ALKBH8	30.663	28.6569	15.0534
ILMN_1796946	NM_199232.1	ALLC	4.11276	3.42284	3.86408
ILMN_1784583	NM_018436.2	ALLC	10.5312	6.23216	7.06003
ILMN_1681046	NM_018436.2	ALLC	6.73467	5.87403	6.98678
ILMN_1709474	NM_015120.2	ALMS1	34.781	19.6681	21.3376
ILMN_3237132	NR_003683.1	ALMS1P	10.3699	20.7486	11.023
ILMN_1713731	NM_000697.1	ALOX12	84.3836	83.1686	93.7005
ILMN_1692332	NM_001139.1	ALOX12B	5.64173	4.24296	5.62909
ILMN_2137544	NR_002710.2	ALOX12P2	8.10249	7.14225	7.35801
ILMN_1735987	XR_000541.1	ALOX12P2	6.53672	4.70993	4.45812
ILMN_1676042	XM_937556.1	ALOX15	117.813	102.036	134.353
ILMN_1783443	XM_937556.1	ALOX15	62.1225	43.6258	75.2261
ILMN_1729320	NM_001140.3	ALOX15	15.3268	7.33586	20.1197
ILMN_2403534	NM_001140.3	ALOX15	16.0317	9.00608	14.5381
ILMN_2276904	NM_001141.2	ALOX15B	6.63955	4.16912	5.59399
ILMN_1751975	NM_001141.1	ALOX15B	13.3242	19.784	7.22576
ILMN_2393149	NM_001039131.1	ALOX15B	39.8383	57.3356	41.6779
ILMN_1680996	NM_000698.2	ALOX5	3492.4	3685.46	3497.95
ILMN_1792150	NM_000698.2	ALOX5	16.8594	26.8088	24.496
ILMN_1651466	XM_937295.1	ALOX5	7.95775	5.18544	7.85121
ILMN_1797875	NM_001629.2	ALOX5AP	5597.43	5808.29	6004.64
ILMN_1678255	NM_021628.1	ALOXE3	6.32171	17.2068	17.1961
ILMN_1752669	NM_001631.2	ALPI	8.01745	10.2389	10.1311
ILMN_2078697	NM_025144.2	ALPK1	109.774	86.1254	101.494
ILMN_1811238	NM_052947.2	ALPK2	6.79877	5.339	3.69738
ILMN_1734630	NM_020778.1	ALPK3	4.69618	6.4093	6.2849
ILMN_1701603	NM_000478.2	ALPL	732.314	676.763	649.78
ILMN_1693789	NM_001632.2	ALPP	4791.64	4976.26	3960.34
ILMN_1801851	NM_031313.1	ALPPL2	10.0603	7.84018	6.96295
ILMN_1750256	NM_020919.2	ALS2	552.005	452.798	465.118
ILMN_1700596	NM_147129.2	ALS2CL	8.13655	12.5113	6.7483
ILMN_1702322	NM_147129.2	ALS2CL	4.86735	3.72006	4.0873
ILMN_1690636	NM_182775.1	ALS2CL	4.83173	4.41027	5.38401
ILMN_1792449	NM_152525.3	ALS2CR11	4.63824	3.55392	4.02916
ILMN_1765674	NM_139163.1	ALS2CR12	8.71319	6.77174	7.26482
ILMN_1787314	NM_178231.1	ALS2CR14	185.875	214.528	191.163
ILMN_1663897	NM_205543.1	ALS2CR16	20.2798	11.9958	5.52952
ILMN_1800958	NM_152388.1	ALS2CR4	176.361	176.314	181.929
ILMN_1760889	NM_024744.12	ALS2CR8	7.95898	7.07559	8.2046
ILMN_3236443	NM_006982.2	ALX1	32.2841	33.1592	28.6569
ILMN_2191902	NM_006492.2	ALX3	4.24918	6.77611	4.81575
ILMN_1729325	NM_006492.1	ALX3	8.73283	15.3643	22.8018
ILMN_1803384	NM_021926.2	ALX4	3.43642	6.15782	6.24425
ILMN_1797432	NM_152462.1	AMAC1	13.0625	10.6725	9.63819
ILMN_1794728	XM_928960.1	AMAC1L1	5.1762	12.6982	9.026
ILMN_1715988	NM_054028.1	AMAC1L2	21.8472	9.03632	10.9336
ILMN_1713315	XM_942578.1	AMAC1L2	9.8335	6.75555	6.2948
ILMN_2194619	NM_054028.1	AMAC1L2	7.73996	7.07209	8.15095
ILMN_3246673	NM_001102614.1	AMAC1L3	13.1059	15.3992	9.34002
ILMN_1759670	NM_014324.4	AMACR	52.4253	67.9256	60.9928
ILMN_2367172	NM_203382.1	AMACR	20.0888	29.1337	22.1872
ILMN_1792741	NM_203382.1	AMACR	19.798	20.7792	26.6945
ILMN_1794384	NM_016519.4	AMBN	7.14746	7.52189	6.14971
ILMN_1688019	XM_937804.1	AMBN	5.40739	5.68081	3.99427
ILMN_1751092	NM_016519.4	AMBN	4.65024	3.8007	6.79338
ILMN_1697611	XM_937804.1	AMBN	10.7453	5.39014	9.69163
ILMN_1695446	NM_001633.2	AMBP	5.48277	10.7522	4.20543
ILMN_1662681	NM_017749.2	AMBRA1	18.5704	21.0163	15.4762
ILMN_1788462	NM_001033059.1	AMD1	1035.61	840.67	833.039
ILMN_1667994	NM_001634.4	AMD1	574.521	604.083	693.083
ILMN_1788239	NM_152435.1	AMDHD1	6.81843	14.8912	13.0067
ILMN_1695759	NM_015944.2	AMDHD2	69.8223	58.487	54.4195
ILMN_2397406	NM_001142.2	AMELX	6.99194	6.62971	6.28718
ILMN_1727258	NM_001143.1	AMELY	5.01063	10.1798	5.79782
ILMN_1723116	NM_138958.1	AMFR	165.847	200.63	180.195
ILMN_1666258	NM_001144.3	AMFR	13.2852	28.2039	30.6739
ILMN_1660995	NM_000479.2	AMH	4.03155	3.93172	3.84783
ILMN_1736412	NM_020547.1	AMHR2	410.185	457.058	408.993
ILMN_1778723	NM_153206.1	AMICA1	477.324	477.06	489.878
ILMN_1765460	NM_020703.1	AMIGO1	15.7293	20.1882	23.4984
ILMN_1725896	NM_181847.2	AMIGO2	6.93413	6.21954	4.21451
ILMN_1738233	NM_198722.1	AMIGO3	6.83152	6.81048	5.30326
ILMN_1670506	NM_015365.2	AMMECR1	50.5319	64.5794	59.6355
ILMN_1779374	NM_001025580.1	AMMECR1	315.464	254.724	287.39
ILMN_2394242	NM_001025580.1	AMMECR1	118.497	124.588	178.428
ILMN_1727023	NM_031445.2	AMMECR1L	90.6151	85.4603	72.5819
ILMN_1683901	NM_030943.1	AMN	6.47719	7.79491	7.39728
ILMN_1750880	NM_207337.1	AMN1	9.28477	13.1635	8.60326
ILMN_1792409	NM_133265.2	AMOT	18.43	11.8149	14.6242
ILMN_1748141	NM_130847.1	AMOTL1	7.74033	12.512	8.55843
ILMN_1778788	NM_016201.2	AMOTL2	34.4146	45.3254	37.5995
ILMN_1759312	NM_000036.1	AMPD1	3.47861	3.91551	3.56224
ILMN_1701589	NM_004037.6	AMPD2	3.6231	6.10246	4.24707
ILMN_1696830	NM_203404.1	AMPD2	3.72112	4.09034	4.53054
ILMN_1786899	NM_139156.2	AMPD2	4.66726	3.89281	5.91397
ILMN_1774447	NM_001025389.1	AMPD3	39.5924	30.0554	39.2555
ILMN_1660854	NM_000480.2	AMPD3	5.74691	5.51935	4.57575
ILMN_1665307	NM_001025389.1	AMPD3	3.25181	7.09496	3.8823
ILMN_1731223	NM_001025390.1	AMPD3	16.1593	23.1741	29.1721
ILMN_1685834	NM_001635.2	AMPH	9.08656	11.2451	10.7219
ILMN_1725297	NM_001635.2	AMPH	4.57887	5.08065	4.77266
ILMN_1665331	NM_000481.2	AMT	278.659	200.776	171.286
ILMN_1713927	NM_212557.1	AMTN	6.06143	3.37107	3.42444
ILMN_1797796	NM_001008221.1	AMY1A	31.464	30.6881	33.6788
ILMN_2294762	NM_004038.3	AMY1A	242.33	231.643	231.264
ILMN_2408219	NM_004038.3	AMY1A	2.91727	3.83263	4.36368
ILMN_2094262	NM_001008218.1	AMY1B	9.76977	4.83253	14.6845
ILMN_2094261	NM_001008218.1	AMY1B	8.35503	10.3844	22.0173
ILMN_1726327	NM_001008218.1	AMY1B	95.9344	104.749	110.197
ILMN_1663313	NM_001008219.1	AMY1C	2490.07	2648.94	2785.89
ILMN_1719031	NM_004038.3	AMY2A	6.85458	4.30161	3.768
ILMN_2131123	NM_000699.2	AMY2A	5.23369	6.83084	8.36592
ILMN_1801303	XM_942801.1	AMY2A	47.3269	31.4694	32.4048
ILMN_1751102	NM_000699.2	AMY2A	7.06808	15.8191	8.22838
ILMN_1694882	NM_020978.3	AMY2B	13.0111	16.4792	17.6592
ILMN_2073157	NM_020978.3	AMY2B	14.4185	9.11476	21.15
ILMN_1785742	NM_133463.1	AMZ1	5.73124	8.82943	4.47303
ILMN_2309549	NM_001033574.1	AMZ2	4.99438	6.46308	7.47027
ILMN_1801606	NM_016627.4	AMZ2	416.17	530.93	461.045
ILMN_1664435	XM_938503.1	ANAPC1	5.03433	7.57335	5.44458
ILMN_1804812	NM_022662.2	ANAPC1	336.828	354.265	328.464
ILMN_1659553	XM_942263.1	ANAPC1	156.401	164.777	179.252
ILMN_1770378	NM_014885.1	ANAPC10	137.889	124.425	163.663
ILMN_2343563	NM_001002246.1	ANAPC11	179.154	184.451	189.501
ILMN_1726281	XM_930216.1	ANAPC11	6.45466	5.33876	6.31587
ILMN_1753773	NM_001002244.1	ANAPC11	7.60412	9.37921	8.13596
ILMN_1722102	NM_001002247.1	ANAPC11	661.175	694.173	623.464
ILMN_1674988	XM_942695.1	ANAPC11	6.56588	9.09094	5.11038
ILMN_1793894	NM_015391.1	ANAPC13	1051.47	883.509	1093.14
ILMN_1733096	NM_013366.3	ANAPC2	7.33364	9.00914	7.64807
ILMN_1813243	NM_013366.3	ANAPC2	8.28711	7.30576	7.63231
ILMN_1802973	NM_013367.2	ANAPC4	373.422	303.129	310.217
ILMN_1723177	NM_016237.3	ANAPC5	953.008	898.452	835.402
ILMN_2199284	NM_016238.1	ANAPC7	78.4404	89.4932	89.3157
ILMN_1696974	NM_194430.1	ANG	14.9481	15.6819	9.62102
ILMN_1760727	NM_001145.2	ANG	17.4227	13.4793	18.2371
ILMN_1665871	NM_015305.2	ANGEL1	63.7506	46.8409	59.6226
ILMN_1736340	NM_144567.3	ANGEL2	452.625	377.234	345.817
ILMN_1677723	NM_001146.3	ANGPT1	100.092	98.7997	86.6759
ILMN_2086890	NM_001146.3	ANGPT1	60.575	53.2306	60.34
ILMN_3250067	NM_001118888.1	ANGPT2	4.4838	3.99177	5.53482
ILMN_3250879	NM_001118887.1	ANGPT2	6.3391	6.40457	4.42916
ILMN_1774207	NM_001147.1	ANGPT2	20.4186	15.804	12.1564
ILMN_1758443	NM_015985.2	ANGPT4	5.19491	3.47792	6.25565
ILMN_1669773	NM_004673.3	ANGPTL1	5.9928	4.90818	5.37517
ILMN_2145501	NM_004673.3	ANGPTL1	3.9394	3.92329	4.68187
ILMN_1772612	NM_012098.2	ANGPTL2	8.16856	5.24187	5.84931
ILMN_1695193	NM_014495.2	ANGPTL3	9.44938	23.5448	5.75727
ILMN_2143220	NM_014495.2	ANGPTL3	6.28096	4.08829	9.20944
ILMN_1674376	NM_139314.1	ANGPTL4	18.2653	6.98595	10.2202
ILMN_2386444	NM_001039667.1	ANGPTL4	44.7012	53.1905	38.4093
ILMN_1707727	NM_139314.1	ANGPTL4	26.5534	34.8261	30.9321
ILMN_2166696	NM_178127.2	ANGPTL5	6.46122	6.60872	7.9004
ILMN_1725518	NM_031917.2	ANGPTL6	7.87124	13.1266	11.684
ILMN_1813361	NM_021146.2	ANGPTL7	6.42515	4.54049	4.35819
ILMN_2317186	NM_020475.2	ANK1	12.4445	12.2431	10.7416
ILMN_1684694	NM_020480.2	ANK1	567.502	484.584	450.639
ILMN_1776363	NM_020977.2	ANK2	5.72064	3.75386	6.24794
ILMN_1652729	NM_001148.3	ANK2	4.25034	3.94414	6.03278
ILMN_1661875	NM_001149.2	ANK3	14.7318	17.8426	11.1274
ILMN_2390609	NM_001149.2	ANK3	29.0021	11.2106	12.1206
ILMN_1651943	NM_020987.2	ANK3	15.3134	10.0318	13.0942
ILMN_2112829	NM_144708.2	ANKAR	7.02313	4.8645	10.8725
ILMN_2112834	NM_144708.2	ANKAR	3.13876	3.52474	7.30576
ILMN_1813139	NM_182703.2	ANKDD1A	40.3433	20.2189	39.5739
ILMN_1811239	NM_153228.1	ANKFN1	3.61577	3.62391	3.08195
ILMN_1794470	NM_016376.2	ANKFY1	414.434	348.63	336.386
ILMN_1801464	NM_020740.1	ANKFY1	37.9517	37.9989	21.1655
ILMN_1735364	NM_020740.1	ANKFY1	8.91983	7.53056	10.4026
ILMN_1660778	XM_944214.1	ANKH	10.751	6.35088	6.7659
ILMN_1692080	NM_054027.3	ANKH	17.6751	18.7616	29.919
ILMN_1765091	NM_017747.1	ANKHD1	200.914	213.634	165.543
ILMN_2341382	NM_024668.2	ANKHD1	31.8686	32.4811	43.8567
ILMN_1778304	NM_017978.1	ANKHD1	3.13936	4.90097	3.57786
ILMN_1766560	NM_020690.4	ANKHD1-EIF4EBP3	27.3895	26.6988	13.5277
ILMN_3241218	NM_019004.1	ANKIB1	173.33	124.218	106.549
ILMN_1797873	NM_178510.1	ANKK1	6.56012	4.79287	5.70128
ILMN_3243457	NM_152363.4	ANKLE1	46.048	37.9114	43.3591
ILMN_3249608	NM_015114.1	ANKLE2	200.275	177.134	168.428
ILMN_1675483	NM_016552.2	ANKMY1	78.909	77.1678	55.8175
ILMN_2251062	NM_017844.2	ANKMY1	4.89722	6.86499	5.33424
ILMN_1799369	NM_016552.2	ANKMY1	4.48598	4.79532	3.26415
ILMN_1784292	NM_020319.1	ANKMY2	175.266	169.942	161.21
ILMN_1687351	NM_023039.2	ANKRA2	252.592	209.221	219.115
ILMN_2185563	NM_023039.2	ANKRA2	232.691	209.118	219.846
ILMN_1716264	NM_014391.2	ANKRD1	6.73823	6.19429	5.72666
ILMN_1711828	NM_017664.2	ANKRD10	111.735	92.6781	77.1849
ILMN_2115218	NM_017664.2	ANKRD10	217.496	199.21	173.772
ILMN_2108709	NM_013275.4	ANKRD11	697.52	578.914	580.488
ILMN_1690465	NM_013275.4	ANKRD11	12.2311	5.82299	4.78477
ILMN_1661833	NM_015208.2	ANKRD12	205.6	186.321	178.468
ILMN_1689908	NM_033121.1	ANKRD13A	582.287	486.645	539.248
ILMN_1794070	NM_152345.3	ANKRD13B	9.94536	22.1736	7.98458
ILMN_2148507	NM_030816.2	ANKRD13C	57.8135	31.8686	69.6238
ILMN_1660183	XM_945561.1	ANKRD13D	8.18054	8.36103	7.0832
ILMN_1667830	XM_945565.1	ANKRD13D	6.6466	4.03823	5.50957
ILMN_1790351	XM_945557.1	ANKRD13D	6.95774	5.66959	11.1157
ILMN_1807112	XM_945567.1	ANKRD13D	10.1798	10.3922	13.3451
ILMN_1672356	XM_945571.1	ANKRD13D	114.08	77.3139	42.9902
ILMN_1662902	NM_207354.1	ANKRD13D	7.15409	4.71709	5.96076
ILMN_1675435	NM_019046.1	ANKRD16	27.3026	22.2346	25.9661
ILMN_1659156	NM_001009941.1	ANKRD16	53.2306	52.9198	46.8175
ILMN_2353431	NM_001009941.1	ANKRD16	8.20114	11.7217	25.0067
ILMN_1787064	NM_032217.3	ANKRD17	16.7886	11.3151	15.6991
ILMN_2406335	NM_198889.1	ANKRD17	125.793	103.37	106.242
ILMN_1712019	NM_198889.1	ANKRD17	236.48	192.237	189.005
ILMN_3190486	XM_001717620.1	ANKRD18A	4.61313	4.31326	5.36944
ILMN_3255211	XM_001726105.1	ANKRD18A	6.12315	5.91948	6.40011
ILMN_3192974	XM_001716325.1	ANKRD18B	7.71173	4.34385	7.54945
ILMN_3233098	XM_001717197.1	ANKRD18B	5.04398	7.22127	6.23023
ILMN_1666221	NM_001010925.1	ANKRD19	4.66144	4.63538	4.08577
ILMN_1682547	NM_020349.2	ANKRD2	6.66329	4.22311	7.92511
ILMN_1747839	NM_001012421.1	ANKRD20A1	50.9198	36.3536	31.4578
ILMN_1679184	XM_497035.2	ANKRD20A1	69.15	52.4023	30.1293
ILMN_2215824	NM_032250.1	ANKRD20A1	109.852	84.1189	62.3908
ILMN_1670452	NM_001012419.1	ANKRD20A1	72.2255	68.6381	49.2517
ILMN_3244353	NM_001012421.1	ANKRD20A2	4.18617	3.53158	4.15948
ILMN_2289424	NM_001012419.1	ANKRD20A3	4.03264	2.93162	2.85723
ILMN_2398211	NM_001012419.1	ANKRD20A3	20.4022	14.5526	16.2642
ILMN_3240529	NM_001098805.1	ANKRD20A4	6.88428	4.43578	3.92002
ILMN_3307747	NR_003366.2	ANKRD20B	7.50709	7.32437	6.11767
ILMN_1680631	XM_943915.1	ANKRD20B	5.04678	3.86307	4.52452
ILMN_2181867	NR_003366.1	ANKRD20B	6.39823	7.99881	8.5278
ILMN_1757147	XM_934275.1	ANKRD20B	4.438	4.27147	3.30281
ILMN_1671812	NM_174981.2	ANKRD21	7.95321	8.47055	5.49292
ILMN_1799848	NM_144590.1	ANKRD22	38.2878	44.1952	36.9848
ILMN_2132599	NM_144590.1	ANKRD22	82.1363	76.5542	86.3332
ILMN_2227338	NM_144994.7	ANKRD23	19.4327	19.1607	19.4404
ILMN_1747151	NM_144994.6	ANKRD23	7.24727	4.89204	8.12516
ILMN_1768202	XM_940063.1	ANKRD24	16.9713	12.0005	9.83371
ILMN_2101368	NM_133475.1	ANKRD24	3.13203	3.61626	3.87046
ILMN_1740161	NM_014915.1	ANKRD26	38.1399	26.2536	28.277
ILMN_1794063	NM_032139.1	ANKRD27	107.525	106.944	160.041
ILMN_1697594	NM_015199.2	ANKRD28	39.6253	44.5177	35.361
ILMN_2232520	NM_015199.2	ANKRD28	77.6826	69.385	74.3906
ILMN_2075643	NM_173505.2	ANKRD29	3.80306	3.50161	4.06838
ILMN_1749338	NM_173505.2	ANKRD29	11.3151	5.09807	8.73747
ILMN_1756727	XM_940707.1	ANKRD30A	8.01228	6.54184	6.94381
ILMN_1813607	NM_052997.1	ANKRD30A	2.65426	3.51841	2.70407
ILMN_1796059	XM_940707.1	ANKRD30A	6.63674	4.08473	4.25296
ILMN_1730678	NM_001029862.1	ANKRD30B	4576.38	5537.16	4193.93
ILMN_1708056	XM_937397.1	ANKRD31	5.68746	5.5485	4.56592
ILMN_2214278	NM_032290.2	ANKRD32	145.502	116.32	150.235
ILMN_1805985	NM_032290.2	ANKRD32	99.2894	86.256	117.263
ILMN_1667748	NM_182608.2	ANKRD33	236.543	243.312	214.092
ILMN_2119793	NM_001039888.2	ANKRD34A	8.54226	18.4628	11.6507
ILMN_1655766	NM_001004441.1	ANKRD34B	5.27841	4.97456	4.00121
ILMN_1758215	XM_930512.1	ANKRD34C	7.3306	6.08899	10.1935
ILMN_2145153	NM_144698.3	ANKRD35	35.5317	32.7594	23.99
ILMN_1798006	NM_144698.2	ANKRD35	12.1686	8.67922	19.4479
ILMN_2382431	NM_198555.3	ANKRD36	14.1855	28.7943	19.6162
ILMN_1750459	NM_198555.1	ANKRD36	5.39443	5.08091	6.77907
ILMN_1686523	XM_937233.1	ANKRD36	8.51463	10.8115	4.87901
ILMN_2280568	NM_198555.3	ANKRD36	58.884	92.8133	67.4489
ILMN_1780806	XM_931666.1	ANKRD36B	79.6193	94.6685	81.9129
ILMN_2189614	NM_025190.2	ANKRD36B	21.3268	18.5818	10.8072
ILMN_1756417	NM_181726.1	ANKRD37	67.5526	87.3437	67.2505
ILMN_1776936	NM_181712.2	ANKRD38	35.5763	20.4858	24.3621
ILMN_1710979	NM_016466.4	ANKRD39	82.97	73.3062	74.6627
ILMN_1758846	NM_052855.2	ANKRD40	59.9325	89.9875	92.2705
ILMN_1751744	NM_152363.2	ANKRD41	101.973	107.021	87.4887
ILMN_2091590	NM_152363.2	ANKRD41	120.5	99.4815	87.2462
ILMN_1676605	NM_182603.1	ANKRD42	4.53976	4.25308	4.74808
ILMN_1779882	NM_175873.3	ANKRD43	10.1127	4.60904	6.20128
ILMN_1755049	NM_153697.1	ANKRD44	8.19093	4.41444	5.95354
ILMN_2059844	NM_153697.1	ANKRD44	104.093	114.792	86.5327
ILMN_1733716	NM_198493.1	ANKRD45	5.81714	6.55727	5.55458
ILMN_1712298	NM_198401.2	ANKRD46	89.528	78.825	85.1397
ILMN_1755588	NM_198471.1	ANKRD47	10.5388	13.1137	10.9698
ILMN_1669259	NM_017704.2	ANKRD49	301.771	266.038	282.395
ILMN_1728957	NM_022096.4	ANKRD5	2.84335	3.04863	4.35059
ILMN_1793466	NM_022096.4	ANKRD5	6.60033	7.04369	6.0971
ILMN_2367300	NM_198798.1	ANKRD5	8.51115	11.3527	7.33802
ILMN_2226304	NM_020337.1	ANKRD50	63.2418	57.8135	41.2914
ILMN_3244029	NM_173595.3	ANKRD52	16.5165	9.25159	18.9623
ILMN_1772660	NM_024933.2	ANKRD53	6.0087	6.90258	6.95587
ILMN_1766309	NM_138797.1	ANKRD54	60.0177	66.0798	70.122
ILMN_2341724	NM_001039935.1	ANKRD55	73.4853	73.4198	66.5197
ILMN_2072045	NM_001029870.1	ANKRD56	6.57083	4.92916	7.69378
ILMN_1724040	NM_023016.2	ANKRD57	296.695	313.998	318.266
ILMN_1692849	XM_293380.3	ANKRD58	7.06404	7.60447	9.06095
ILMN_1698159	NM_014942.2	ANKRD6	7.28136	7.27606	10.4481
ILMN_2178587	NM_014942.2	ANKRD6	31.0415	15.0856	22.4298
ILMN_2354930	NM_001077708.1	ANKRD7	13.541	11.7541	17.8521
ILMN_1779951	NM_019644.1	ANKRD7	8.63702	15.0895	7.3767
ILMN_1675937	NM_152326.2	ANKRD9	25.7441	21.4611	13.8411
ILMN_2048607	NM_152326.2	ANKRD9	544.507	495.699	493.032
ILMN_1813669	NM_015245.1	ANKS1A	269.611	203.454	235.359
ILMN_1758392	NM_181670.2	ANKS1B	15.6284	11.1027	7.07741
ILMN_1696131	NM_152788.3	ANKS1B	7.21062	7.30519	8.08092
ILMN_2340974	NM_020140.2	ANKS1B	6.7796	9.26807	8.83732
ILMN_1751636	NM_133450.1	ANKS3	28.7292	18.4079	14.7502
ILMN_2199658	NM_145865.1	ANKS4B	5.70147	6.52608	4.53806
ILMN_1735108	NM_173551.3	ANKS6	5.58819	5.87769	4.71412
ILMN_1677487	NM_018089.1	ANKZF1	112.047	101.993	125.558
ILMN_2273796	NM_018089.2	ANKZF1	8.96021	7.44408	8.60822
ILMN_2370692	NM_018089.2	ANKZF1	29.5627	41.4808	28.9012
ILMN_1739645	NM_018685.2	ANLN	243.312	242.68	297.323
ILMN_3237961	NM_018043.5	ANO1	21.4948	13.0731	11.5926
ILMN_1767111	NM_018075.2	ANO10	48.266	60.7156	54.0063
ILMN_3248094	NM_020373.2	ANO2	11.1591	10.6673	6.26433
ILMN_3240765	NM_031418.2	ANO3	3.43251	6.15526	3.91299
ILMN_2228215	NM_178826.2	ANO4	5.11905	5.31857	4.18079
ILMN_1690154	NM_213599.1	ANO5	6.5837	5.729	11.8977
ILMN_1674941	NM_001025356.1	ANO6	204.378	212.491	173.524
ILMN_1675423	NM_001001666.1	ANO7	5.64353	4.4443	6.56441
ILMN_1683824	NM_001001891.1	ANO7	11.5263	10.1064	11.2065
ILMN_1732948	NM_001001666.1	ANO7	3.106	3.66681	3.38344
ILMN_1709124	NM_020959.1	ANO8	9.78078	17.9002	11.9372
ILMN_1762629	NM_001012302.1	ANO9	17.1417	13.4687	14.4499
ILMN_1769259	XM_938582.1	ANO9	6.83397	19.3533	9.94952
ILMN_1798679	NM_001012302.1	ANO9	3.62669	3.80619	3.36135
ILMN_1807945	NM_006305.2	ANP32A	39.3808	59.7633	61.7627
ILMN_1684293	NM_006401.1	ANP32B	9559.13	9177.37	9898.14
ILMN_2151412	NM_012403.1	ANP32C	3.31058	3.56645	4.66595
ILMN_1655868	NM_012403.1	ANP32C	45.3916	67.9002	83.8549
ILMN_1728191	NM_012404.2	ANP32D	5.49577	7.48842	3.74835
ILMN_1684923	NM_030920.2	ANP32E	17.8331	12.6393	13.0482
ILMN_1763837	NM_001150.1	ANPEP	133.4	109.39	114.792
ILMN_1887731	Hs.556821	ANRIL	5.43274	7.16171	14.7222
ILMN_1670379	NM_032208.1	ANTXR1	6.56653	5.43926	7.46693
ILMN_1811877	NM_018153.2	ANTXR1	14.3189	20.6761	11.372
ILMN_2387995	NM_053034.1	ANTXR1	12.0393	12.6131	10.1387
ILMN_1780894	NM_053034.1	ANTXR1	7.19195	5.98493	8.73256
ILMN_1812926	NM_058172.3	ANTXR2	452.26	462.209	516.021
ILMN_1668044	XM_937376.1	ANTXRL	4.204	5.78295	3.97349
ILMN_1668566	NM_174890.1	ANUBL1	5.05953	4.71348	5.58847
ILMN_2184184	NM_000700.1	ANXA1	2218.89	1874.92	2300.17
ILMN_1699421	NM_007193.3	ANXA10	5.90785	9.50062	8.9538
ILMN_2380494	NM_001157.2	ANXA11	213.194	210.88	237.944
ILMN_1685170	NM_145868.1	ANXA11	617.028	603.721	524.949
ILMN_1807003	NM_145869.1	ANXA11	9.50633	20.4288	8.60131
ILMN_2412490	NM_004306.2	ANXA13	4.7648	4.33338	4.90372
ILMN_1737612	NM_001003954.1	ANXA13	4.8121	4.27439	5.84282
ILMN_1799243	NM_001003954.1	ANXA13	3.62391	3.65273	4.29207
ILMN_1711899	NM_001002857.1	ANXA2	44.867	56.9041	59.9325
ILMN_1755937	NM_001002857.1	ANXA2	12.437	14.8722	10.4569
ILMN_2409167	NM_001002858.1	ANXA2	320.876	328.617	357.717
ILMN_1698100	NR_001562.1	ANXA2P1	13.0607	8.95918	13.7477
ILMN_2041101	NR_001562.1	ANXA2P1	51.5162	50.5957	48.842
ILMN_3235632	NR_003573.1	ANXA2P2	20955.3	22999.5	21734.2
ILMN_1798372	NR_001446.1	ANXA2P3	5.29973	6.64516	7.59205
ILMN_1694548	NM_005139.1	ANXA3	1168.2	1110.88	1233.55
ILMN_1711408	NM_001153.2	ANXA4	25.4534	17.1106	24.027
ILMN_1741003	NM_001154.2	ANXA5	733.3	910.237	796.328
ILMN_2326591	NM_004033.2	ANXA6	15.1195	15.7549	21.1283
ILMN_1678612	NM_001155.3	ANXA6	47.9485	47.111	47.9165
ILMN_1662322	NM_004034.1	ANXA7	4.7017	4.78464	4.37862
ILMN_1703791	NM_004034.1	ANXA7	834.151	733.678	810.695
ILMN_1778087	NM_001630.1	ANXA8	8.63213	10.4883	10.6776
ILMN_2095610	NM_001040084.1	ANXA8	4.44357	3.81121	3.82546
ILMN_3242004	NM_001098845.1	ANXA8L1	5.18441	7.06274	6.76206
ILMN_2186983	NM_001630.2	ANXA8L2	9.83752	7.69949	7.28727
ILMN_2217601	NM_003568.1	ANXA9	4.42561	3.99202	4.52899
ILMN_1709820	NM_001637.1	AOAH	65.2241	65.8096	65.5236
ILMN_1799863	NM_009590.2	AOC2	12.6857	8.7785	12.142
ILMN_1741431	NM_001158.3	AOC2	6.67154	10.8216	9.28614
ILMN_2405185	NM_001158.3	AOC2	7.45719	4.36579	5.22569
ILMN_1782086	NM_003734.2	AOC3	9.78308	10.6266	11.3932
ILMN_1813840	NM_015013.2	AOF2	784.435	739.267	688.227
ILMN_1767113	NM_001159.3	AOX1	5.39206	4.90676	4.35373
ILMN_1789676	NR_001557.2	AOX2P	14.5159	12.1196	8.94245
ILMN_2387505	NM_145730.1	AP1B1	10.3029	15.9372	7.42561
ILMN_1781983	NM_001127.2	AP1B1	496.255	389.462	400.161
ILMN_2399627	NM_001128.5	AP1G1	161.371	215.662	181.864
ILMN_2399622	NM_001128.5	AP1G1	113.018	118.315	129.156
ILMN_2276598	NM_080545.1	AP1G2	3.16277	4.35714	4.13329
ILMN_1754179	NM_003917.2	AP1G2	140.911	129.82	119.208
ILMN_1805247	NM_007247.3	AP1GBP1	16.0033	15.0721	14.5264
ILMN_2415467	NM_007247.3	AP1GBP1	22.5492	19.2896	18.309
ILMN_1754738	NM_032493.2	AP1M1	991.876	916.276	934.827
ILMN_1705861	NM_005498.3	AP1M2	4.5062	3.76445	6.70881
ILMN_1751345	NM_001283.2	AP1S1	121.815	127.346	140.28
ILMN_1712806	NM_057089.1	AP1S1	60.7351	89.1161	95.5997
ILMN_2316173	NM_001283.2	AP1S1	158.595	151.261	162.804
ILMN_1766411	NM_003916.3	AP1S2	857.075	920.108	933.269
ILMN_2120273	NM_003916.3	AP1S2	1099.86	937.659	1039.93
ILMN_1768610	NM_178814.2	AP1S3	4.85685	4.67327	6.81075
ILMN_1815306	NM_130787.2	AP2A1	47.2003	58.3938	84.704
ILMN_2359211	NM_130787.2	AP2A1	30.8183	36.2806	52.6921
ILMN_1673108	NM_014203.2	AP2A1	6.72484	4.78125	6.30354
ILMN_1803779	NM_012305.2	AP2A2	11.0631	18.8728	26.8536
ILMN_1681998	NM_001282.2	AP2B1	69.5641	87.8457	90.8481
ILMN_2331735	NM_001282.2	AP2B1	85.5527	98.0477	133.032
ILMN_1699598	NM_004068.3	AP2M1	393.838	418.506	441.002
ILMN_2402798	NM_004068.3	AP2M1	483.957	448.612	517.292
ILMN_1662426	NM_004069.3	AP2S1	1189.47	1359.25	1308.58
ILMN_1809957	NM_004069.3	AP2S1	4315.53	3869.58	4091.64
ILMN_1768867	NM_003664.3	AP3B1	912.914	865.473	993.442
ILMN_1679256	NM_004644.3	AP3B2	5.73778	5.67031	6.61798
ILMN_2284667	NM_001077523.1	AP3D1	3.77036	5.26942	5.41172
ILMN_1764945	NM_003938.4	AP3D1	189.091	151.833	141.446
ILMN_2390114	NM_001077523.1	AP3D1	160.735	164.865	153.61
ILMN_2362122	NM_012095.4	AP3M1	261.219	280.576	321.274
ILMN_1667086	NM_207012.1	AP3M1	427.525	461.932	513.35
ILMN_1701774	NM_207012.1	AP3M1	3.9737	4.08173	4.2228
ILMN_1676946	NM_006803.2	AP3M2	149.757	158.978	147.113
ILMN_2311761	NM_001002924.1	AP3S1	591.851	656.31	592.901
ILMN_1731596	NM_005829.3	AP3S2	33.6328	53.2816	39.3585
ILMN_1669377	NM_006594.1	AP4B1	472.747	420.696	354.174
ILMN_1754531	NM_007347.3	AP4E1	135.975	117.343	87.9291
ILMN_1779512	NM_004722.2	AP4M1	9.94768	8.70334	6.17872
ILMN_1760466	NM_007077.2	AP4S1	11.9974	8.51028	7.69934
ILMN_1659463	NM_181869.1	APAF1	395.754	272.408	317.827
ILMN_2344798	NM_181869.1	APAF1	17.3848	12.6749	21.7739
ILMN_2182656	NM_001163.2	APBA1	2.87381	3.43314	3.20697
ILMN_1668285	NM_001163.2	APBA1	4.09691	11.6627	6.39428
ILMN_1723626	NM_005503.2	APBA2	5.05066	3.80148	3.76225
ILMN_2270491	NM_031232.2	APBA2BP	3.98965	4.58344	5.69075
ILMN_2364928	NM_031232.2	APBA2BP	9.58564	13.5847	7.84491
ILMN_1686610	NM_004886.3	APBA3	129.427	105.626	97.3794
ILMN_1769918	NM_001164.2	APBB1	6.02988	4.14986	5.51073
ILMN_1796271	NM_145689.1	APBB1	3.90627	2.66718	4.08275
ILMN_1699646	NM_001164.2	APBB1	8.92054	5.3742	7.41388
ILMN_1801710	NM_019043.3	APBB1IP	297.996	297.164	368.5
ILMN_3251699	NM_173075.3	APBB2	4.78273	6.37346	3.93513
ILMN_1716790	NM_173075.2	APBB2	5.63564	4.25738	5.06261
ILMN_1740772	NM_006051.2	APBB3	222.446	231.087	176.231
ILMN_2320513	NM_133173.2	APBB3	110.743	87.1534	73.5837
ILMN_1662668	NM_000038.3	APC	9.16878	7.63569	10.4088
ILMN_1659950	NM_005883.2	APC2	4.82462	5.37542	5.20331
ILMN_1656951	NM_153000.3	APCDD1	11.4009	8.15733	9.21914
ILMN_1689431	NM_153360.1	APCDD1L	16.8334	10.4743	14.7923
ILMN_1708833	NM_001639.2	APCS	7.10778	8.39399	7.7255
ILMN_1740052	NM_005876.3	APEG1	16.6454	13.7029	11.8512
ILMN_1718023	NM_001640.3	APEH	901.059	796.328	932.746
ILMN_2319344	NM_001641.2	APEX1	1342.16	1609.77	1645.26
ILMN_1661886	NM_080649.1	APEX1	1618.29	1642.72	1861.02
ILMN_1652505	NM_014481.2	APEX2	330.494	360.823	364.635
ILMN_1658472	NM_016022.1	APH1A	377.946	366.841	411.633
ILMN_2398388	NM_001077628.1	APH1A	47.1537	61.3637	51.9906
ILMN_1767816	NM_031301.2	APH1B	100.838	108.928	115.81
ILMN_1815051	NM_006595.2	API5	387.379	358.19	455.098
ILMN_1793598	NM_015957.1	APIP	326.283	349.217	357.796
ILMN_2128293	NM_015957.1	APIP	99.2607	120.156	110.957
ILMN_1788135	NM_199295.1	APITD1	8.09603	24.6297	8.31075
ILMN_1793360	NM_198544.2	APITD1	159.376	153.128	144.393
ILMN_3243695	NM_173545.1	APLF	14.7822	8.4518	22.986
ILMN_1808597	NM_173545.1	APLF	6.42921	4.84441	4.76594
ILMN_1689353	NM_017413.3	APLN	19.9233	12.4668	9.8773
ILMN_1700183	NM_005161.2	APLNR	57.9162	41.6008	31.926
ILMN_2396198	NM_005166.3	APLP1	10.2613	12.4881	7.72902
ILMN_1763834	NM_005166.3	APLP1	6.46177	8.06496	5.57098
ILMN_2081465	NM_001642.1	APLP2	23.066	32.9232	27.2803
ILMN_1710482	NM_001642.1	APLP2	280.662	314.959	330.694
ILMN_1796737	XM_113971.4	APM-1	11.767	12.2676	17.3813
ILMN_1690884	NM_000039.1	APOA1	4.47029	3.91607	5.98962
ILMN_1729533	NM_144772.1	APOA1BP	350.275	427.525	334.013
ILMN_1688543	NM_001643.1	APOA2	8.22425	7.09893	5.95048
ILMN_1675706	NM_000482.3	APOA4	3.58971	6.53182	5.00023
ILMN_1754055	NM_052968.3	APOA5	4.20261	6.59818	10.0853
ILMN_1664024	NM_000384.1	APOB	4.32383	4.11041	4.41071
ILMN_1697925	NM_018690.1	APOB48R	52.9638	59.2115	44.3993
ILMN_1813881	NM_005889.2	APOBEC1	7.87087	9.34156	7.57797
ILMN_1719143	NM_006789.2	APOBEC2	17.6884	23.7893	19.6704
ILMN_1680192	NM_145699.2	APOBEC3A	6.17246	7.12272	5.45324
ILMN_2219466	NM_004900.3	APOBEC3B	140.469	161.001	161.041
ILMN_1675684	NM_014508.2	APOBEC3C	89.4244	81.094	88.9808
ILMN_3307651	NM_152426.3	APOBEC3D	46.1723	79.2851	49.3661
ILMN_1661572	NM_152426.2	APOBEC3D	9.25159	8.98083	8.33975
ILMN_2412172	NM_001006666.1	APOBEC3F	70.9123	67.1423	73.4198
ILMN_2296950	NM_001006666.1	APOBEC3F	55.3061	54.7997	40.5655
ILMN_1702706	NM_001006666.1	APOBEC3F	16.554	8.68351	18.2319
ILMN_1710726	NM_145298.4	APOBEC3F	23.2828	22.3323	20.5031
ILMN_1802106	NM_021822.1	APOBEC3G	60.2233	73.5633	70.2297
ILMN_2232478	NM_021822.1	APOBEC3G	102.87	96.7317	107.135
ILMN_1664828	NM_181773.2	APOBEC3H	6.66758	8.90434	8.86649
ILMN_1815425	NM_203454.1	APOBEC4	4.81832	4.67019	6.03244
ILMN_1789007	NM_001645.3	APOC1	1782.29	1941.89	1885.75
ILMN_1802923	NM_000483.3	APOC2	13.2045	9.74897	10.262
ILMN_1722070	NM_000040.1	APOC3	4.37816	3.99753	4.16562
ILMN_1765605	NM_001646.1	APOC4	6.61855	8.52713	6.66536
ILMN_1780170	NM_001647.2	APOD	3.69572	2.96002	2.46051
ILMN_1740938	NM_000041.2	APOE	1945.04	1959.26	2022.72
ILMN_1809311	NM_001638.2	APOF	10.3758	13.7283	8.2025
ILMN_1761511	NM_000042.1	APOH	4.13354	3.90643	3.9795
ILMN_1761793	NM_145344.1	APOL1	8.61892	5.95583	6.72161
ILMN_1688631	NM_145343.1	APOL1	4.8766	5.70419	8.42556
ILMN_2325338	NM_145637.1	APOL2	21.1606	19.0416	11.8382
ILMN_2325337	NM_145637.1	APOL2	18.9961	25.3408	18.4052
ILMN_1706582	NM_030882.2	APOL2	4.70744	3.00205	3.76118
ILMN_2248822	NM_145637.1	APOL2	4.77773	7.23135	10.3884
ILMN_2283195	NM_014349.2	APOL3	2.95429	3.06315	3.28677
ILMN_1756862	NM_030644.1	APOL3	71.9888	66.7876	76.0309
ILMN_2369144	NM_145641.1	APOL3	10.14	12.3282	7.67993
ILMN_1704682	NM_030643.3	APOL4	6.16087	14.1238	13.4513
ILMN_1779070	NM_030643.3	APOL4	132.956	172.36	231.524
ILMN_1676177	NM_030642.1	APOL5	5.4591	4.57541	4.54187
ILMN_1687201	NM_030641.2	APOL6	19.2695	28.8585	40.0004
ILMN_1723522	NM_030817.1	APOLD1	21.1222	7.61136	8.97769
ILMN_1731941	NM_019101.2	APOM	25.1809	33.6269	39.6501
ILMN_1721623	NM_024122.2	APOO	197.594	210.956	199.416
ILMN_1777483	NM_198450.1	APOOL	32.54	37.0756	35.4017
ILMN_2404065	NM_201414.1	APP	294.191	298.45	551.346
ILMN_1653283	NM_000484.2	APP	33.7769	34.269	49.0973
ILMN_2404063	NM_201414.1	APP	245.281	239.832	441.312
ILMN_1694875	NM_006380.2	APPBP2	12.5042	12.5168	5.64836
ILMN_2149766	NM_006380.2	APPBP2	147.643	109.997	129.113
ILMN_1763730	NM_012096.1	APPL1	140.508	130.508	133.976
ILMN_1765076	NM_018171.2	APPL2	78.3251	79.6409	69.9963
ILMN_1686011	NM_015928.1	APRIN	6.24084	8.05389	7.64682
ILMN_1722491	NM_000485.2	APRT	369.355	517.587	455.342
ILMN_1726410	NM_001030018.1	APRT	274.775	351.396	281.091
ILMN_2317348	NM_175069.1	APTX	320.072	333.048	278.431
ILMN_2260058	NM_017692.2	APTX	4.33307	4.05482	4.07542
ILMN_1726752	NM_175073.1	APTX	176.519	167.36	199.362
ILMN_1776857	NM_000385.3	AQP1	36.2237	32.347	54.1819
ILMN_1681103	NM_198098.1	AQP1	69.5103	79.2036	77.125
ILMN_2090004	NM_080429.2	AQP10	7.33322	7.21529	6.37243
ILMN_1762606	NM_173039.1	AQP11	9.32732	12.0708	8.9471
ILMN_1757036	NM_198998.1	AQP12A	5.57646	5.4879	5.2991
ILMN_3246595	NM_001102467.1	AQP12B	18.0735	20.7691	30.8952
ILMN_1732149	NM_000486.3	AQP2	15.9547	27.5116	21.6718
ILMN_1651574	NM_004925.3	AQP3	15.804	14.0513	17.8505
ILMN_1676649	NM_001650.4	AQP4	5.93955	7.11236	5.54755
ILMN_1747683	NM_004028.3	AQP4	3.10734	3.04438	2.98883
ILMN_1807036	NM_001651.1	AQP5	3.82699	3.03195	3.00441
ILMN_1666519	NM_053286.1	AQP6	4.61885	7.87445	5.73858
ILMN_1786381	NM_001652.2	AQP6	5.39371	3.359	7.05849
ILMN_1738494	NM_001170.1	AQP7	4.72553	3.8509	4.34093
ILMN_3245829	NR_002817.2	AQP7P1	21.4369	35.0786	34.476
ILMN_3251648	NR_002823.1	AQP7P2	27.9216	23.7199	38.5455
ILMN_1765610	XR_001076.1	AQP7P2	7.73014	6.91483	5.07072
ILMN_2053902	NR_002823.1	AQP7P2	6.06077	4.46332	3.94359
ILMN_1751586	XR_001073.1	AQP7P2	17.2826	14.7229	17.9064
ILMN_1672057	XR_001077.1	AQP7P2	5.58462	6.21535	5.70072
ILMN_1713462	NM_001169.2	AQP8	4.67232	5.64471	4.81705
ILMN_1715068	NM_020980.2	AQP9	13.0877	9.76245	7.79669
ILMN_2177460	NM_014691.2	AQR	11.1478	13.9786	11.0002
ILMN_1717154	NM_014691.2	AQR	236.275	210.232	237.353
ILMN_1767351	NM_000044.2	AR	14.3365	11.3442	22.2562
ILMN_1659572	NM_000044.2	AR	3.79076	4.33139	3.68808
ILMN_1792540	NM_001011645.1	AR	3.52551	3.64216	3.43642
ILMN_1658883	NM_001654.1	ARAF	512.655	507.053	441.688
ILMN_3269719	NM_001040118.2	ARAP1	108.963	88.3662	96.4335
ILMN_3244434	NM_015230.2	ARAP2	41.8162	26.3723	21.8875
ILMN_1767541	NM_015230.2	ARAP2	9.61877	11.0505	5.67941
ILMN_3240997	NM_022481.5	ARAP3	101.475	70.8878	75.7497
ILMN_1812618	NM_022481.5	ARAP3	355.429	318.544	315.779
ILMN_1711120	NM_015193.3	ARC	2.93703	3.859	3.68146
ILMN_1699703	NM_001655.3	ARCN1	890.753	936.624	910.783
ILMN_1721977	NM_003491.2	ARD1A	207.733	219.924	156.998
ILMN_3236351	NM_032693.2	ARD1B	7.69765	8.19962	6.16251
ILMN_1804421	NM_001657.2	AREG	4.86685	3.2224	3.16385
ILMN_3236613	XM_001125684.2	AREGB	4.25431	4.75157	4.45422
ILMN_2330948	NM_001024228.1	ARF1	194.84	187.454	186.842
ILMN_1802203	NM_001658.3	ARF1	2042.09	2103.71	1874.92
ILMN_1661458	NM_001024226.1	ARF1	15.1405	8.44836	15.5106
ILMN_1682938	NM_001659.1	ARF3	137.118	161.813	167.575
ILMN_1723884	NM_001660.2	ARF4	260.031	399.536	401.382
ILMN_1719518	NM_001660.2	ARF4	1119.48	1206.73	1283.61
ILMN_1752340	NM_001662.2	ARF5	335.465	398.927	357.517
ILMN_1764297	NM_001663.2	ARF6	5.72685	16.8385	10.8908
ILMN_2406873	NM_175609.1	ARFGAP1	6.26578	7.95565	9.88716
ILMN_1675709	NM_175609.1	ARFGAP1	80.2972	61.725	67.7316
ILMN_1769250	NM_032389.3	ARFGAP2	289.627	295.087	289.566
ILMN_2227800	NM_014570.3	ARFGAP3	4.09001	3.78433	3.43774
ILMN_1731287	NM_014570.3	ARFGAP3	248.552	354.604	326.138
ILMN_2221408	NM_006421.3	ARFGEF1	41.8456	41.7248	35.1832
ILMN_1728471	NM_006421.3	ARFGEF1	445.295	418.746	428.386
ILMN_1789990	NM_006420.1	ARFGEF2	35.7062	35.1269	45.465
ILMN_2403906	NM_001025593.1	ARFIP1	202.033	232.226	269.014
ILMN_2403911	NM_001025593.1	ARFIP1	17.4923	16.3467	14.0341
ILMN_1768399	NM_001025595.1	ARFIP1	51.6237	47.453	67.3905
ILMN_1750690	NM_012402.2	ARFIP2	18.8573	22.8107	25.2529
ILMN_1703989	NM_003224.2	ARFRP1	9.58248	5.31137	7.07852
ILMN_1812281	NM_000045.2	ARG1	473.162	412.114	545.943
ILMN_1800898	NM_001172.3	ARG2	164.099	174.244	169.451
ILMN_1707529	NM_031920.2	ARG99	9.11056	6.03505	5.73362
ILMN_1716068	NM_001012659.1	ARGFX	3.47328	4.17435	4.20348
ILMN_2095571	NR_002222.1	ARGFXP2	8.26439	5.1278	6.48826
ILMN_1814353	NR_002222.1	ARGFXP2	8.33742	6.95908	9.64643
ILMN_1788468	NM_018011.2	ARGLU1	2287.83	1915.18	1905.88
ILMN_1732060	NM_004308.2	ARHGAP1	360.094	317.043	381.166
ILMN_1736112	NM_024605.3	ARHGAP10	22.2434	22.7979	16.8554
ILMN_1744830	NM_014783.2	ARHGAP11A	32.8612	26.1328	26.2691
ILMN_2395913	NM_199357.1	ARHGAP11A	11.4679	16.6977	14.3758
ILMN_1673815	NM_199357.1	ARHGAP11A	4.24349	5.1309	4.53077
ILMN_2215881	NM_001039841.1	ARHGAP11B	87.2959	107.897	87.5617
ILMN_2101810	NM_018287.4	ARHGAP12	7.83693	8.34278	10.2935
ILMN_1753500	NM_018287.4	ARHGAP12	48.6781	43.6783	62.6409
ILMN_2208413	NM_018460.2	ARHGAP15	1370.64	1361.56	1515.49
ILMN_1718610	NM_018054.4	ARHGAP17	781.023	706.473	673.919
ILMN_2398847	NM_018054.4	ARHGAP17	48.0927	30.7772	50.2725
ILMN_1756693	NM_001006634.1	ARHGAP17	10.5856	10.6335	15.4393
ILMN_1791186	NM_033515.2	ARHGAP18	29.3596	29.4466	36.1511
ILMN_1688953	NM_032900.4	ARHGAP19	471.104	501.613	541.589
ILMN_1782761	NM_020809.2	ARHGAP20	9.95965	9.70078	16.0665
ILMN_1811592	NM_020824.2	ARHGAP21	348.199	254.627	246.293
ILMN_1676361	NM_021226.2	ARHGAP22	23.8991	12.7977	20.4606
ILMN_1764571	XM_930977.1	ARHGAP23	178.873	223.298	221.392
ILMN_1672742	XM_290799.6	ARHGAP23	9.1562	7.08997	4.99009
ILMN_1673224	XM_936596.1	ARHGAP23	5.93938	6.89508	5.88197
ILMN_1775441	NM_031305.1	ARHGAP24	11.325	9.27054	13.472
ILMN_2352633	NM_001042669.1	ARHGAP24	15.3767	27.084	25.2769
ILMN_1765876	NM_001025616.1	ARHGAP24	38.6005	37.4086	41.2815
ILMN_1801833	NM_001025616.1	ARHGAP24	86.311	71.965	89.4244
ILMN_1777998	NM_014882.2	ARHGAP25	256.87	268.28	305.75
ILMN_1658853	NM_001007231.1	ARHGAP25	5.63792	19.7302	16.5432
ILMN_1661971	NM_014882.2	ARHGAP25	9.12032	7.53787	10.7894
ILMN_1711490	NM_015071.2	ARHGAP26	5.58382	5.63845	5.55507
ILMN_2103362	NM_199282.1	ARHGAP27	29.0611	20.023	16.8186
ILMN_2290204	NM_001010000.1	ARHGAP28	4.55777	3.96415	3.5441
ILMN_1731178	NM_030672.2	ARHGAP28	6.57704	4.51362	4.80656
ILMN_1797753	NM_030672.2	ARHGAP28	4.43906	4.78736	3.56564
ILMN_1796772	NM_001010000.1	ARHGAP28	10.8996	6.29568	7.20356
ILMN_1751474	NM_004815.2	ARHGAP29	3.54157	3.14734	3.32918
ILMN_1750805	NM_181720.2	ARHGAP30	457.398	492.889	421.349
ILMN_2408851	NM_181720.2	ARHGAP30	214.48	192.793	199.473
ILMN_1751164	NM_001025598.1	ARHGAP30	61.2015	66.3827	71.4068
ILMN_1770824	NM_001666.2	ARHGAP4	450.023	420.52	322.775
ILMN_2322747	NM_001173.2	ARHGAP5	169.35	176.149	149.145
ILMN_2388746	NM_013422.2	ARHGAP6	5.42428	11.4283	9.26176
ILMN_1673358	NM_013423.1	ARHGAP6	5.03369	7.44459	5.00498
ILMN_1732641	NM_001174.2	ARHGAP6	7.86396	8.49091	8.46804
ILMN_1806655	NM_006125.1	ARHGAP6	7.26449	10.5296	6.71709
ILMN_2342851	NM_181335.2	ARHGAP8	9.73197	10.7669	7.40765
ILMN_2412475	NM_001017526.1	ARHGAP8	4.53767	6.73223	6.92052
ILMN_2297096	NM_001017526.1	ARHGAP8	3.53981	3.53755	4.23109
ILMN_1663916	NM_032496.1	ARHGAP9	870.624	551.189	674.153
ILMN_2382657	NM_001080156.1	ARHGAP9	262.25	301.33	303.025
ILMN_1734742	NM_004309.3	ARHGDIA	288.753	275.305	308.436
ILMN_1678143	NM_001175.4	ARHGDIB	10877.6	11084.6	10358.8
ILMN_2049274	NM_001176.2	ARHGDIG	4.43426	4.73758	4.16821
ILMN_1711278	NM_001176.1	ARHGDIG	16.0914	29.3719	23.7463
ILMN_1772370	NM_199002.1	ARHGEF1	119.785	72.966	85.36
ILMN_2293131	NM_199002.1	ARHGEF1	6.13749	10.921	14.2924
ILMN_2405129	NM_199002.1	ARHGEF1	129.651	115.843	137.367
ILMN_2132809	NM_014629.2	ARHGEF10	53.1764	62.001	59.863
ILMN_1727205	NM_001011722.2	ARHGEF10L	9.79531	6.83257	8.30025
ILMN_1689770	NM_018125.3	ARHGEF10L	26.0676	23.5852	20.5527
ILMN_2389445	NM_001011722.2	ARHGEF10L	3.25311	4.49825	5.51797
ILMN_1656546	NM_198236.1	ARHGEF11	5.11692	5.8895	6.2554
ILMN_2347380	NM_014784.2	ARHGEF11	9.2112	7.19721	4.96305
ILMN_1733861	NM_014784.2	ARHGEF11	6.33472	9.81435	6.0419
ILMN_1810712	NM_015313.1	ARHGEF12	47.8625	39.1378	40.7888
ILMN_1792571	NM_173728.2	ARHGEF15	6.70919	2.77741	4.03984
ILMN_1669928	NM_014448.2	ARHGEF16	5.07866	4.25786	4.28732
ILMN_1754562	NM_014786.2	ARHGEF17	7.7825	5.96537	5.53426
ILMN_1664016	NM_015318.2	ARHGEF18	1266.49	1117.29	1176.34
ILMN_1808999	NM_153213.2	ARHGEF19	140.97	125.353	115.911
ILMN_1703477	NM_004723.2	ARHGEF2	2153.61	2112.18	2078.1
ILMN_1781010	NM_019555.1	ARHGEF3	202.696	195.683	205.391
ILMN_1666076	NM_032995.1	ARHGEF4	2.96815	3.18792	2.87549
ILMN_2342282	NM_032995.1	ARHGEF4	3.14321	4.06905	3.78204
ILMN_1708093	NM_001002861.1	ARHGEF5	6.26541	6.87899	10.4555
ILMN_2214473	NM_001003702.1	ARHGEF5L	124.425	66.329	93.2608
ILMN_1803423	NM_004840.2	ARHGEF6	2196.35	1949.83	1899.88
ILMN_1796912	NM_003899.2	ARHGEF7	466.916	376.57	358.771
ILMN_2235679	NM_145735.1	ARHGEF7	3.38208	3.70992	3.84127
ILMN_1675984	NM_003899.2	ARHGEF7	11.4413	12.3966	16.2779
ILMN_1798587	NM_145735.1	ARHGEF7	5.17816	6.93981	9.18487
ILMN_1779370	NM_015185.1	ARHGEF9	13.7234	11.2538	14.2718
ILMN_1734496	NM_006015.3	ARID1A	3.99801	7.6722	4.42172
ILMN_1797341	NM_139135.1	ARID1A	1129.54	1186.67	1186.67
ILMN_2415357	NM_175863.2	ARID1B	5.35541	6.30661	5.18217
ILMN_1660433	NM_020732.2	ARID1B	8.75533	11.9361	5.89028
ILMN_1795247	NM_152641.2	ARID2	101.365	133.976	89.5135
ILMN_2182335	NM_152641.2	ARID2	121.874	128.98	120.421
ILMN_1670130	NM_005224.1	ARID3A	581.338	597.39	569.451
ILMN_1696956	NM_006465.1	ARID3B	246.8	213.06	218.858
ILMN_1757626	NM_001017363.1	ARID3C	8.85645	6.99725	5.59877
ILMN_2338447	NM_023000.2	ARID4A	33.8653	34.3668	32.347
ILMN_1676626	NM_002892.2	ARID4A	28.9438	40.3342	39.813
ILMN_1810229	NM_002892.2	ARID4A	93.8918	87.7326	75.0045
ILMN_2269564	NM_016374.5	ARID4B	102.087	99.5418	111.63
ILMN_1761334	NM_016374.4	ARID4B	49.5462	36.9609	68.2857
ILMN_2362982	NM_016374.5	ARID4B	75.7497	73.2218	89.707
ILMN_1689700	NM_212481.1	ARID5A	8.61539	6.00879	5.59754
ILMN_2298567	NM_212481.1	ARID5A	6.48047	5.65002	6.22132
ILMN_2415157	NM_212481.1	ARID5A	11.5236	6.22917	8.81275
ILMN_1721626	NM_032199.1	ARID5B	24.825	23.0246	30.3329
ILMN_1694219	NM_005744.2	ARIH1	97.614	98.8238	116.114
ILMN_1792825	NM_006321.1	ARIH2	411.633	440.892	421.498
ILMN_1813091	NM_001177.3	ARL1	147.202	145.94	152.62
ILMN_1769168	NM_173664.3	ARL10	4.06651	5.38317	4.363
ILMN_1808383	NM_138450.3	ARL11	10.4299	12.4692	8.55518
ILMN_1777550	NM_001012990.1	ARL13A	8.51333	8.50986	10.7167
ILMN_2403047	NM_144996.2	ARL13B	13.1646	15.5903	17.9146
ILMN_1777301	NM_182896.1	ARL13B	4.9612	7.09543	4.48156
ILMN_2232463	NM_025047.1	ARL14	4.38553	3.85222	3.92329
ILMN_1774161	NM_019087.1	ARL15	39.6894	32.8842	38.9491
ILMN_2202967	NM_019087.1	ARL15	19.248	18.1091	18.893
ILMN_2188119	NM_001040025.1	ARL16	6633.22	6778.41	5775.23
ILMN_1679917	XM_290777.4	ARL16	85.4873	105.595	72.0268
ILMN_3231952	NM_001103154.1	ARL17B	83.1449	90.574	84.5796
ILMN_3231502	NM_001039083.3	ARL17B	45.1474	82.2714	59.1959
ILMN_3181503	NM_001039083.3	ARL17B	10.2505	12.9048	8.17586
ILMN_1698680	NM_016632.1	ARL17P1	66.5276	49.1895	63.0633
ILMN_1787879	NM_001667.1	ARL2	1260.46	1416.26	1107.93
ILMN_1755391	NM_012106.3	ARL2BP	536.368	558.695	490.265
ILMN_1780444	NM_004311.2	ARL3	5.10324	6.54532	5.48547
ILMN_1704842	NM_212460.1	ARL4A	33.7858	44.0037	38.7216
ILMN_2369953	NM_001037164.1	ARL4A	51.0929	43.518	47.7991
ILMN_1775405	NM_005738.2	ARL4A	1421.94	1623.81	1947.54
ILMN_1753663	XM_927886.1	ARL4A	45.4177	49.5555	41.1424
ILMN_1743241	NM_005738.2	ARL4A	339.729	311.66	337.988
ILMN_1768391	NM_005737.3	ARL4C	8.14867	10.8352	7.26591
ILMN_1719010	NM_001661.2	ARL4D	11.112	15.3471	19.3936
ILMN_1771738	NM_012097.2	ARL5A	105.194	115.505	133.368
ILMN_2332558	NM_001037174.1	ARL5A	432.118	277.663	354.265
ILMN_1688526	NM_012097.2	ARL5A	2229.82	2024.72	2245.96
ILMN_2120022	NM_178815.3	ARL5B	45.7344	56.5659	56.6435
ILMN_1680465	NM_178815.3	ARL5B	28.1306	36.7446	41.2604
ILMN_1679295	XM_936698.1	ARL5C	5.98158	4.80453	5.89438
ILMN_2307266	NM_032146.3	ARL6	3.82926	4.34141	4.68738
ILMN_1703325	NM_032146.3	ARL6	3.7033	4.45332	3.36096
ILMN_1771822	NM_032146.3	ARL6	8.44769	7.65574	7.63897
ILMN_1750488	NM_177976.1	ARL6	5.9688	3.55108	4.28208
ILMN_1708416	NM_015161.1	ARL6IP1	4321.24	4597.47	4717.58
ILMN_2113362	NM_015161.1	ARL6IP1	22.617	27.9461	24.3054
ILMN_1791149	NM_018694.2	ARL6IP4	110.39	130.267	109.144
ILMN_1779835	NM_001002252.1	ARL6IP4	11.0276	10.8823	5.68111
ILMN_2393144	NM_001002251.1	ARL6IP4	245.432	247.545	168.88
ILMN_1769810	NM_006407.3	ARL6IP5	2058.38	2164.74	2249.43
ILMN_1797964	NM_152522.2	ARL6IP6	952.358	1231.05	1092.46
ILMN_2117902	NM_152522.2	ARL6IP6	5.14434	7.94275	6.27947
ILMN_1659148	NM_138795.2	ARL8A	7.08399	4.62054	5.16968
ILMN_1752837	NM_018184.2	ARL8B	1455.13	1339.52	1639.88
ILMN_1777691	NM_206919.1	ARL9	11.2247	15.4453	12.0507
ILMN_1722066	NM_018120.3	ARMC1	312.998	251.615	260.031
ILMN_1689296	NM_031905.2	ARMC10	88.0192	97.4774	127.996
ILMN_2052598	NM_031905.2	ARMC10	478.862	548.383	498.438
ILMN_2213008	NM_032131.3	ARMC2	3.97472	3.19755	3.97433
ILMN_1779256	NM_032131.3	ARMC2	16.2508	14.1224	12.0758
ILMN_3243057	NM_173081.3	ARMC3	3.842	3.75289	6.29905
ILMN_1776395	NM_018076.2	ARMC4	4.25414	3.78941	3.46647
ILMN_1697088	NM_024742.1	ARMC5	9.03431	15.9325	9.11976
ILMN_1697118	NM_033415.2	ARMC6	35.8746	48.9251	52.8277
ILMN_1797298	NM_024585.2	ARMC7	49.5373	54.5846	50.9103
ILMN_1797453	NM_015396.3	ARMC8	34.5603	50.7772	46.5349
ILMN_1781151	NM_014154.2	ARMC8	282.916	339.335	356.563
ILMN_1656557	NM_213654.1	ARMC8	9.94464	8.99603	17.8194
ILMN_2385318	NM_014154.2	ARMC8	52.6921	89.3614	96.2629
ILMN_1755732	NM_025139.2	ARMC9	11.5922	7.81544	9.0385
ILMN_2180677	NM_016608.1	ARMCX1	7.28023	9.088	5.15064
ILMN_1788192	NM_016608.1	ARMCX1	10.8003	9.88649	13.9519
ILMN_1785170	NM_177949.1	ARMCX2	4.04857	6.01467	3.44565
ILMN_2334760	NM_177947.2	ARMCX3	66.4464	74.4617	78.6975
ILMN_1651741	NM_177948.2	ARMCX3	9.16162	7.29592	11.8805
ILMN_1664675	XM_931799.1	ARMCX3	8.30301	6.32381	7.5718
ILMN_2334765	NM_177947.2	ARMCX3	34.4843	36.1293	48.9984
ILMN_1743345	NM_152583.1	ARMCX4	10.4093	15.3814	14.8462
ILMN_1741156	NM_022838.2	ARMCX5	44.2177	44.5703	55.8526
ILMN_2414533	NM_019007.3	ARMCX6	107.075	119.947	116.842
ILMN_1768226	NM_019007.3	ARMCX6	27.127	14.6971	27.1849
ILMN_1716026	NM_019007.3	ARMCX6	172.389	207.438	223.054
ILMN_2183510	NM_006010.2	ARMET	974.266	975.965	929.872
ILMN_3249571	NM_001099667.1	ARMS2	4.25013	5.7574	4.65834
ILMN_2347314	NM_178426.1	ARNT	48.3332	47.637	46.4607
ILMN_1762582	NM_001668.2	ARNT	54.073	40.9163	45.0486
ILMN_1718046	NM_014862.3	ARNT2	7.77761	3.96415	7.7286
ILMN_1731476	NM_001030273.1	ARNTL	22.7718	11.273	23.701
ILMN_2405305	NM_001030272.1	ARNTL	50.6071	58.7432	52.3755
ILMN_1798064	NM_020183.3	ARNTL2	18.9034	7.03585	11.3527
ILMN_3185198	XR_041999.1	ARP11	10.7645	10.8127	4.84172
ILMN_1759915	NM_006409.2	ARPC1A	475.223	494.304	406.071
ILMN_2085760	NM_005720.2	ARPC1B	367.952	438.466	422.4
ILMN_2255021	NM_152862.1	ARPC2	11.7438	5.60777	12.8687
ILMN_1792489	NM_005731.2	ARPC2	3530.88	3638.36	3360.89
ILMN_1810200	NM_005731.2	ARPC2	11.7628	10.4869	11.4153
ILMN_1655561	NM_005719.2	ARPC3	3322.67	3385.72	3673.68
ILMN_1803183	NM_005718.3	ARPC4	13.5809	20.7363	12.0676
ILMN_2393763	NM_001024960.1	ARPC4	861.761	1143.97	1126.61
ILMN_1707336	NM_001024959.1	ARPC4	908.286	1007.65	824.376
ILMN_1768394	NM_005717.2	ARPC5	3180.88	2966.05	2860.76
ILMN_2043816	NM_030978.1	ARPC5L	123.517	164.27	130.116
ILMN_1782810	NM_032487.2	ARPM1	11.6596	8.07175	10.8934
ILMN_1776442	NM_080431.3	ARPM2	9.41661	10.4327	3.84004
ILMN_1772798	NM_006628.4	ARPP19	148.545	152.949	152.378
ILMN_2059505	NM_006628.4	ARPP19	368.088	383.75	363.266
ILMN_2289825	NM_016300.4	ARPP-21	4.90788	6.22132	7.91455
ILMN_1672161	NM_016300.4	ARPP-21	6.38158	8.59358	15.2727
ILMN_2251505	NM_198399.1	ARPP-21	4.81771	3.66475	6.48826
ILMN_2374728	NM_001025068.1	ARPP-21	3.38007	3.59997	2.8538
ILMN_1671402	NM_001025068.1	ARPP-21	3.37643	4.33715	3.52015
ILMN_1660126	NM_004312.1	ARR3	6.77077	6.1779	4.29296
ILMN_2325168	NM_020251.2	ARRB1	76.2121	74.1275	79.5618
ILMN_1730620	NM_004041.3	ARRB1	89.1161	81.4325	94.485
ILMN_1675866	NM_004313.3	ARRB2	24.1283	19.6969	11.3217
ILMN_2395711	NM_199004.1	ARRB2	133.145	109.39	162.261
ILMN_1661492	NM_152285.2	ARRDC1	14.4394	16.1917	9.05679
ILMN_1715181	NM_015683.1	ARRDC2	41.2348	40.5912	57.8135
ILMN_1710229	NM_001025604.1	ARRDC2	9.5281	16.8678	7.00964
ILMN_1655612	NM_015683.1	ARRDC2	93.494	72.1182	72.0599
ILMN_2198515	NM_020801.1	ARRDC3	96.6141	94.1003	122.029
ILMN_2198516	NM_020801.1	ARRDC3	16.9973	9.69341	23.5022
ILMN_2184064	NM_183376.1	ARRDC4	48.901	39.4327	43.5789
ILMN_1660544	NM_183376.1	ARRDC4	43.1354	39.5	42.8874
ILMN_2153787	NM_001080523.1	ARRDC5	32.4637	28.9438	28.4174
ILMN_2358202	NM_015908.4	ARS2	2573.06	2106.27	2369.85
ILMN_1733295	NM_182800.2	ARS2	7.10728	16.7681	10.8418
ILMN_2047240	NM_000487.3	ARSA	127.898	87.0904	57.6275
ILMN_1656477	NM_000487.3	ARSA	13.4617	27.8602	19.3655
ILMN_1668727	NM_198709.1	ARSB	10.9417	9.58329	9.60251
ILMN_2242937	NM_000046.2	ARSB	264.581	341.511	346.825
ILMN_1722045	NM_198709.1	ARSB	70.1021	64.4051	79.6193
ILMN_1712587	NM_000046.2	ARSB	50.4582	92.5025	86.5003
ILMN_1684956	NM_009589.2	ARSD	20.0289	22.3289	15.0839
ILMN_1661624	NM_009589.2	ARSD	16.7192	8.56908	18.1939
ILMN_1684873	NM_001669.2	ARSD	114.537	107.803	116.58
ILMN_1727462	NM_000047.1	ARSE	3.97733	3.50735	3.57833
ILMN_1664001	NM_004042.3	ARSF	3.41934	3.66337	3.77602
ILMN_1720604	NM_014960.2	ARSG	27.1167	15.0082	17.3039
ILMN_1757896	NM_001011719.1	ARSH	4.11357	6.63564	5.08447
ILMN_1727156	NM_001012301.1	ARSI	4.41713	5.14846	3.72136
ILMN_1679318	NM_024590.2	ARSJ	5.02056	6.3563	5.22298
ILMN_1657050	NM_198150.1	ARSK	29.7528	31.8248	29.5669
ILMN_1807913	NM_004314.1	ART1	29.9817	37.7155	18.4677
ILMN_1693218	NM_001179.2	ART3	8.95779	5.82445	7.05686
ILMN_1805773	NM_021071.2	ART4	91.4022	70.211	90.4566
ILMN_1733583	NM_053017.2	ART5	3.09721	3.35951	3.23138
ILMN_2338733	NM_053017.3	ART5	4.03348	3.81398	3.63979
ILMN_1762952	NM_057091.1	ARTN	3.52921	3.68918	2.891
ILMN_1727040	NM_003976.2	ARTN	4.07143	5.48509	3.87351
ILMN_1773295	NM_057160.1	ARTN	5.71592	6.02809	4.65055
ILMN_1803691	NM_003976.2	ARTN	7.85933	8.1727	4.74641
ILMN_1800935	NM_022786.1	ARV1	561.24	578.722	558.313
ILMN_1677226	NM_001670.1	ARVCF	13.4426	6.18574	7.74992
ILMN_3307108	XR_041956.1	ARVP6125	16.7897	15.0615	23.7085
ILMN_1720205	NM_001030078.1	ARVP6125	7.28924	6.07817	6.21825
ILMN_1724162	NM_139058.1	ARX	6.33589	5.8279	3.75548
ILMN_1771732	NM_020682.2	AS3MT	7.05535	18.12	6.48068
ILMN_1684054	NM_177924.1	ASAH1	308.563	366.245	389.23
ILMN_1655509	NM_004315.2	ASAH1	10.7483	12.035	8.16224
ILMN_1780786	NM_019893.1	ASAH2	4.82655	5.90828	4.82678
ILMN_1800237	XM_936277.1	ASAH2	7.69282	4.64035	7.49511
ILMN_1776129	XM_936277.1	ASAH2	5.88772	4.70567	6.50248
ILMN_2118773	NM_001079516.1	ASAH2B	6.8071	7.68406	6.90635
ILMN_1658602	NM_019893.1	ASAH2B	5.04574	3.96919	7.26775
ILMN_3242048	XM_927086.2	ASAH2C	30.3448	30.3637	20.2798
ILMN_1656248	NM_024769.2	ASAM	4.99789	6.11173	4.82058
ILMN_2233366	NM_018482.2	ASAP1	163.593	150.001	160.129
ILMN_3245057	NM_018482.2	ASAP1	1675.31	1443.8	1665.83
ILMN_1690963	NM_018482.2	ASAP1	734.097	535.489	714.439
ILMN_3244390	NR_002765.2	ASAP1IT1	18.376	8.5182	8.33431
ILMN_3270972	NM_003887.2	ASAP2	7.53914	5.76089	8.19805
ILMN_3194508	NM_003887.2	ASAP2	14.6363	12.962	14.0328
ILMN_1685441	NM_017707.2	ASAP3	15.6939	8.63853	11.7156
ILMN_1683096	NM_016114.3	ASB1	215.535	203.137	170.909
ILMN_1781148	NM_080871.2	ASB10	5.18386	5.89372	8.3224
ILMN_1722024	NM_001012428.1	ASB11	4.73772	4.45193	8.83336
ILMN_1651643	NM_001012428.1	ASB11	13.5373	7.03042	8.77181
ILMN_2272251	NM_080873.1	ASB11	10.166	9.24643	9.61164
ILMN_1656364	NM_130388.2	ASB12	4.25162	3.74364	4.13939
ILMN_1654385	NM_024701.2	ASB13	42.5098	41.2446	37.0219
ILMN_1753737	NM_130387.4	ASB14	3.69009	3.66509	4.07746
ILMN_1740528	NM_080928.2	ASB15	3.67416	4.85705	3.30927
ILMN_1810881	NM_080863.4	ASB16	5.46029	9.42226	8.07879
ILMN_2210101	NM_080868.1	ASB17	5.77822	4.26813	6.01539
ILMN_1670829	NM_080868.1	ASB17	11.9797	13.8411	13.869
ILMN_3248023	NM_212556.2	ASB18	7.89833	6.65691	6.34369
ILMN_1795811	NM_016150.3	ASB2	6.59697	9.09175	7.1506
ILMN_2358784	NM_145863.1	ASB3	273.878	303.348	299.414
ILMN_2358783	NM_145863.1	ASB3	153.885	101.705	92.5025
ILMN_1699606	NM_016115.3	ASB3	107.135	117.971	165.232
ILMN_1813668	NM_145872.1	ASB4	6.40769	5.96473	5.76764
ILMN_1676066	NM_016116.1	ASB4	4.45176	3.67237	6.48531
ILMN_1702618	NM_145872.1	ASB4	6.86802	8.26737	9.56246
ILMN_1711269	NM_080874.2	ASB5	4.78839	6.50808	5.56735
ILMN_2126055	NM_080874.2	ASB5	5.80082	4.60032	10.4944
ILMN_1655532	NM_017873.2	ASB6	4.19468	5.59998	4.13518
ILMN_1806705	NM_177999.1	ASB6	15.1688	15.532	14.1492
ILMN_2397776	NM_177999.1	ASB6	9.84918	16.2471	9.81148
ILMN_1744050	NM_024708.2	ASB7	15.4561	16.491	28.2119
ILMN_1753040	NM_198243.1	ASB7	34.1778	38.9169	45.1562
ILMN_1680419	NM_024708.2	ASB7	35.7491	22.5046	27.4463
ILMN_2173740	NM_024095.3	ASB8	204.473	191.735	163.547
ILMN_1783675	NM_024095.3	ASB8	150.918	155.317	143.637
ILMN_2373728	NM_024087.1	ASB9	4.47433	5.14668	5.8983
ILMN_1786041	NM_024087.1	ASB9	16.736	19.7784	12.1982
ILMN_1685097	NM_015947.2	ASCC1	332.168	455.999	427.525
ILMN_1679919	NM_032204.3	ASCC2	1936.21	1737.56	1775.27
ILMN_1745772	NM_006828.2	ASCC3	141.851	116.842	92.5432
ILMN_2294751	NM_006828.2	ASCC3	47.7096	33.7038	16.8277
ILMN_1797656	NM_022091.3	ASCC3	28.1356	17.318	10.8535
ILMN_1772177	NM_022091.3	ASCC3	3.20421	4.02215	4.83054
ILMN_1701653	NM_004316.2	ASCL1	7.26019	5.27352	5.94405
ILMN_1723412	NM_005170.2	ASCL2	59.8797	51.741	50.3162
ILMN_1695353	NM_020646.1	ASCL3	6.34824	6.90019	6.10073
ILMN_1813075	NM_203436.1	ASCL4	3.83329	4.84172	4.18997
ILMN_3185242	XM_001719321.1	ASCL5	6.56588	5.18262	4.2343
ILMN_3261705	XM_001719321.1	ASCL5	17.9763	6.70146	12.8668
ILMN_1714737	NM_014034.1	ASF1A	301.463	265.227	288.364
ILMN_1695414	NM_018154.2	ASF1B	285.12	431.158	306.995
ILMN_3259153	NR_024502.1	ASFMR1	13.6624	19.0031	12.7901
ILMN_1769013	NM_001671.2	ASGR1	48.3432	44.1422	26.4018
ILMN_1700340	NM_080912.1	ASGR2	8.02153	6.34847	6.75346
ILMN_2342638	NM_080914.1	ASGR2	9.07886	12.0276	12.6457
ILMN_1694966	NM_080914.1	ASGR2	4.5719	12.759	4.26974
ILMN_1782032	NM_018489.1	ASH1L	10.2826	15.4616	12.1158
ILMN_1666933	NM_004674.1	ASH2L	1486.2	1404.85	1399.51
ILMN_1791647	NM_001672.2	ASIP	3.49959	3.939	3.29679
ILMN_1685142	NM_000048.3	ASL	3.6657	6.98705	3.91512
ILMN_1685037	NM_001024943.1	ASL	7.18589	5.4219	10.2356
ILMN_2379393	NM_001024943.1	ASL	29.4783	21.538	19.0476
ILMN_1690595	NM_004043.1	ASMT	5.43179	3.34653	3.67523
ILMN_1804384	NM_004192.1	ASMTL	39.947	42.7922	50.4079
ILMN_1732615	XM_942506.1	ASMTL	157.717	116.785	116.448
ILMN_1689786	NM_004192.1	ASMTL	192.16	198.623	174.48
ILMN_1657571	NM_004317.2	ASNA1	14.5112	24.552	13.9717
ILMN_1796417	NM_133436.1	ASNS	2055.3	2214.6	2166.69
ILMN_2398107	NM_133436.1	ASNS	472.246	548.131	499.365
ILMN_2221673	NM_019048.1	ASNSD1	757.528	790.493	859.657
ILMN_1692824	NM_000049.2	ASPA	5.44086	7.43289	5.23077
ILMN_3246037	NM_001080464.1	ASPG	8.36775	8.69409	12.69
ILMN_2352934	NM_032468.2	ASPH	8.23375	9.65488	6.94211
ILMN_1693771	NM_020164.2	ASPH	18.0125	15.293	23.9231
ILMN_1739719	NM_004318.2	ASPH	7.45985	7.98514	8.76659
ILMN_1662390	NM_181718.3	ASPHD1	3.482	4.23547	4.09953
ILMN_1708950	NM_181718.3	ASPHD1	9.9042	38.4187	41.8256
ILMN_1662490	NM_198907.1	ASPHD1	6.14956	5.2682	7.50751
ILMN_2167426	NM_020437.3	ASPHD2	16.7708	12.4212	15.0233
ILMN_1815184	NM_018136.2	ASPM	1183.61	878.165	964.493
ILMN_2168166	NM_017680.3	ASPN	4.41874	3.19071	4.15922
ILMN_1762284	NM_152792.1	ASPRV1	9.00278	5.19181	5.57476
ILMN_1688180	XM_941362.1	ASPSCR1	51.1846	48.1221	36.0794
ILMN_1661860	NM_024083.2	ASPSCR1	8.68316	12.7387	12.8533
ILMN_1660749	NM_024083.2	ASPSCR1	737.297	646.378	522.213
ILMN_1810199	NM_025080.2	ASRGL1	28.4306	61.9871	48.3115
ILMN_1708778	NM_000050.3	ASS1	19.2224	17.3104	16.9152
ILMN_2395451	NM_054012.3	ASS1	124.705	143.884	133.208
ILMN_1688234	NM_054012.2	ASS1	7.31271	8.35631	7.00092
ILMN_1803813	NM_014065.2	ASTE1	94.4637	83.2499	80.2659
ILMN_1728055	NM_001002036.2	ASTL	16.7456	10.3034	24.3287
ILMN_1684959	NM_004319.1	ASTN1	4.77681	4.34317	4.61335
ILMN_1702189	NM_207108.1	ASTN1	6.88195	6.65315	10.8455
ILMN_1744118	NM_014010.3	ASTN2	6.89947	9.69247	5.833
ILMN_1797283	NM_198188.1	ASTN2	8.43077	10.6159	10.9944
ILMN_2381559	NM_198187.2	ASTN2	10.2671	10.4502	11.1457
ILMN_1726025	NM_015338.3	ASXL1	147.307	132.956	129.869
ILMN_1698968	NM_018263.3	ASXL2	521.782	361.316	370.168
ILMN_1736957	XM_943275.1	ASXL3	4.92756	3.9775	5.08044
ILMN_2048957	NM_130768.1	ASZ1	4.19584	3.82762	4.44695
ILMN_1782246	NM_130768.1	ASZ1	5.59888	7.07397	5.56776
ILMN_1654497	NM_032810.2	ATAD1	214.567	226.368	274.735
ILMN_2169983	NM_032810.2	ATAD1	51.6079	58.9982	68.1256
ILMN_2048700	NM_014109.2	ATAD2	408.307	429.671	585.401
ILMN_3235282	NM_017552.1	ATAD2B	67.608	56.6679	51.8875
ILMN_1738530	NM_018188.2	ATAD3A	115.061	125.267	134.898
ILMN_2131936	NM_031921.4	ATAD3B	9.43374	11.0292	15.5546
ILMN_2231569	NM_001039211.1	ATAD3C	16.6188	7.35403	8.4863
ILMN_1806956	NM_024857.3	ATAD5	8.03441	5.32386	6.84526
ILMN_1656576	NM_033064.2	ATCAY	7.72384	6.34949	6.24335
ILMN_1791400	NM_001001976.1	ATE1	6.90321	21.9887	15.5298
ILMN_1812479	NM_007041.2	ATE1	47.8096	74.942	86.2346
ILMN_2381769	NM_007041.2	ATE1	6.24039	5.20732	5.44284
ILMN_1756867	NM_007041.2	ATE1	13.3084	22.2513	28.5415
ILMN_1801923	NM_005171.2	ATF1	56.1253	71.9729	76.2121
ILMN_1748271	NM_001880.2	ATF2	149.029	153.506	187.667
ILMN_2374865	NM_001040619.1	ATF3	48.3544	44.8373	53.1764
ILMN_1661109	NM_001030287.1	ATF3	3.22496	2.95648	3.35168
ILMN_1791346	NM_004024.3	ATF3	5.33505	9.37079	4.78282
ILMN_1672128	NM_001675.2	ATF4	7509.16	7256.67	7714.98
ILMN_1783394	NM_001675.2	ATF4	111.192	106.373	97.5679
ILMN_2358457	NM_182810.1	ATF4	750.263	905.411	785.362
ILMN_1669113	NM_012068.2	ATF5	649.355	725.773	513.54
ILMN_1703471	NM_007348.2	ATF6	562.329	496.997	469.283
ILMN_3273641	NM_001136153.1	ATF6B	27.9782	46.708	58.3459
ILMN_3194911	NM_004381.4	ATF6B	33.0251	37.8833	62.7045
ILMN_1706967	NM_006856.1	ATF7	6.14619	7.48526	8.78532
ILMN_1716435	NM_018179.3	ATF7IP	15.0856	12.1789	24.4182
ILMN_1804445	NM_024997.2	ATF7IP2	40.0536	30.2881	47.2729
ILMN_1748968	NM_031482.3	ATG10	254.81	264.114	247.862
ILMN_2206098	NM_031482.3	ATG10	26.413	24.6393	31.3241
ILMN_2188204	NM_004707.2	ATG12	468.703	432.478	375.207
ILMN_1673898	NM_004707.2	ATG12	17.7213	23.8369	14.5352
ILMN_1725707	NM_030803.5	ATG16L1	202.307	201.851	214.39
ILMN_2365881	NM_017974.3	ATG16L1	140.378	119.838	138.058
ILMN_1664644	NM_033388.1	ATG16L2	172.795	108.358	91.5844
ILMN_1756006	NM_015104.1	ATG2A	84.704	81.27	74.2223
ILMN_1735006	NM_018036.4	ATG2B	10.2376	16.7133	26.6687
ILMN_1769566	NM_022488.3	ATG3	738.099	789.929	758.053
ILMN_2163732	NM_022488.3	ATG3	11.6214	24.341	18.2967
ILMN_2313782	NM_178270.1	ATG4A	265.227	285.466	265.671
ILMN_1768960	NM_178271.1	ATG4A	4.36559	7.73567	5.02083
ILMN_3307158	NM_178270.1	ATG4A	301.155	356.464	323.408
ILMN_1691173	NM_013325.4	ATG4B	5.02381	6.15853	5.36214
ILMN_2411915	NM_178326.2	ATG4B	395.865	405.094	442.718
ILMN_2383727	NM_032852.2	ATG4C	3.84156	4.11385	3.85406
ILMN_1700923	NM_032852.2	ATG4C	250.244	259.567	292.237
ILMN_2180315	NM_032885.4	ATG4D	18.2259	25.2327	18.5441
ILMN_1801905	NM_032885.4	ATG4D	46.7793	40.765	53.6028
ILMN_1718265	NM_004849.1	ATG5	36.1658	39.8298	54.4436
ILMN_1790978	NM_006395.1	ATG7	428.798	460.532	369.85
ILMN_2296290	NM_001077198.1	ATG9A	5.03968	4.74558	4.34856
ILMN_2410975	NM_001077198.1	ATG9A	151.346	131.257	134.952
ILMN_1739008	NM_024085.2	ATG9A	108.825	80.3305	105.542
ILMN_1734655	NM_173681.3	ATG9B	5.70106	4.38383	5.13658
ILMN_1794707	NM_025092.1	ATHL1	9.22025	10.6899	12.9267
ILMN_1673991	NM_004044.4	ATIC	1087.27	1203.7	1199.83
ILMN_3255124	NM_015915.4	ATL1	20.7057	15.4795	19.543
ILMN_3181411	NM_181598.3	ATL1	4.25516	6.10489	3.74027
ILMN_1716384	NM_022374.1	ATL2	121.247	151.801	146.546
ILMN_1751086	NM_015459.3	ATL3	232.157	234.722	248.14
ILMN_1713630	NM_000051.3	ATM	4.22401	3.12338	3.4622
ILMN_2370825	NM_000051.3	ATM	281.438	212.025	202.428
ILMN_1779214	NM_000051.3	ATM	121.209	111.7	96.4793
ILMN_1716231	NM_138292.3	ATM	5.25942	6.86201	4.9629
ILMN_1772540	NM_015251.2	ATMIN	32.5138	25.4747	42.6721
ILMN_2223720	NM_015251.2	ATMIN	14.0125	17.3026	14.7477
ILMN_2373830	NM_001940.3	ATN1	6.0762	6.53458	7.04661
ILMN_1737833	NM_001007026.1	ATN1	24.8486	33.2907	33.4706
ILMN_1711210	NM_001007026.1	ATN1	3.82234	4.39074	3.54016
ILMN_1740671	NM_005172.1	ATOH1	3.7925	4.48683	3.4491
ILMN_1752393	NM_145178.2	ATOH7	16.0866	23.2012	19.9091
ILMN_2168228	NM_145178.2	ATOH7	8.97708	7.60329	9.2712
ILMN_1654065	NM_032827.3	ATOH8	13.2452	13.3982	11.0421
ILMN_1670609	NM_004045.3	ATOX1	510.629	547.612	433.667
ILMN_3307935	NM_024490.3	ATP10A	40.9282	45.807	64.7515
ILMN_1813434	NM_024490.2	ATP10A	14.6177	19.5153	13.3289
ILMN_1698804	XM_927593.1	ATP10B	5.82372	8.03395	8.21911
ILMN_1656159	NM_020453.2	ATP10D	4.18113	3.96629	4.48724
ILMN_1674217	NM_015205.1	ATP11A	4.6449	5.6814	4.55471
ILMN_1768783	NM_032189.2	ATP11A	7.19143	7.43955	6.54415
ILMN_1658884	NM_014616.1	ATP11B	90.7487	104.96	80.9136
ILMN_2124155	NM_014616.1	ATP11B	168.028	156.226	154.415
ILMN_1661428	NM_173694.3	ATP11C	7.91776	8.27348	15.5677
ILMN_1804137	NM_173694.3	ATP11C	18.9252	22.4164	14.7047
ILMN_2389810	NM_173694.3	ATP11C	37.2178	28.1306	33.5707
ILMN_1687765	NM_001676.3	ATP12A	20.9404	18.5281	6.35957
ILMN_2134224	NM_020410.1	ATP13A1	135.714	139.92	124.559
ILMN_1704164	NM_022089.1	ATP13A2	13.9729	13.6013	17.3608
ILMN_1768895	XM_931948.1	ATP13A3	6.13336	7.81355	4.21873
ILMN_1663684	XM_942079.1	ATP13A3	31.831	30.8023	50.1759
ILMN_1651303	NM_032279.2	ATP13A4	7.1052	8.09996	4.99146
ILMN_1775285	NM_198505.2	ATP13A5	3.948	3.05755	3.42894
ILMN_1731783	NM_000701.6	ATP1A1	310.866	299.992	335.465
ILMN_2415189	NM_001001586.1	ATP1A1	1713.42	1440.56	1610.46
ILMN_1775566	NM_000701.6	ATP1A1	447.344	384.614	466.522
ILMN_1777411	NM_000702.2	ATP1A2	3.02146	4.14804	4.26236
ILMN_1689098	NM_152296.3	ATP1A3	27.5607	19.6754	16.1593
ILMN_1696132	NM_144699.2	ATP1A4	3.90933	3.90812	2.64096
ILMN_1705208	NM_001001734.1	ATP1A4	5.74461	6.49386	4.69138
ILMN_1658071	NM_001001787.1	ATP1B1	37.5802	34.4146	37.2932
ILMN_2407824	NM_001001787.1	ATP1B1	77.4438	98.5206	93.0231
ILMN_1730291	NM_001677.3	ATP1B1	57.0381	67.7481	61.725
ILMN_1747271	NM_001678.3	ATP1B2	23.1976	19.0148	18.0663
ILMN_1783304	XM_945505.1	ATP1B3	1504.88	1330	1402.03
ILMN_1655783	XM_945514.1	ATP1B3	4.11298	5.62732	8.89434
ILMN_1654322	NM_001679.2	ATP1B3	314.54	384.16	370.947
ILMN_1741115	XM_945509.1	ATP1B3	5.86917	4.87594	6.11261
ILMN_1759628	NM_001679.2	ATP1B3	1061.09	788.525	858.089
ILMN_1653211	NM_012069.2	ATP1B4	6.77257	4.73559	5.44973
ILMN_1770052	NM_004320.3	ATP2A1	10.2356	9.7428	6.5749
ILMN_1788281	XM_937782.1	ATP2A1	6.93981	6.92682	8.5204
ILMN_1709541	XM_937782.1	ATP2A1	5.00844	3.39311	3.82267
ILMN_1674460	XM_942375.1	ATP2A1	5.00861	3.58764	4.23035
ILMN_1655884	NM_001681.2	ATP2A2	214.261	242.622	249.044
ILMN_1687375	NM_001681.2	ATP2A2	305.566	212.563	222.516
ILMN_1815666	NM_170665.2	ATP2A2	140.947	145.016	164.522
ILMN_1697827	NM_174958.1	ATP2A3	115.276	111.223	93.9271
ILMN_2310909	NM_174955.1	ATP2A3	100.189	80.9377	99.3083
ILMN_2401933	NM_001001323.1	ATP2B1	25.6045	28.7251	36.0403
ILMN_1750599	NM_001001323.1	ATP2B1	8.16504	13.9884	15.8331
ILMN_1813399	NM_001001323.1	ATP2B1	9.01368	12.6731	11.7829
ILMN_1802223	NM_001683.2	ATP2B2	6.85993	9.008	6.53645
ILMN_1734788	NM_001001331.1	ATP2B2	4.96305	3.82973	3.79752
ILMN_2381938	NM_001683.2	ATP2B2	5.45079	3.78204	3.08993
ILMN_1693481	NM_021949.2	ATP2B3	3.31159	4.09779	3.18917
ILMN_1660741	NM_021949.2	ATP2B3	9.91698	7.96959	22.3323
ILMN_2415073	NM_001001344.1	ATP2B3	5.46982	7.53113	5.18668
ILMN_1664772	NM_001001396.1	ATP2B4	31.0097	46.6368	37.1573
ILMN_1680579	NM_001684.3	ATP2B4	359.885	359.005	336.638
ILMN_2367753	NM_001684.3	ATP2B4	273.793	326.921	252.117
ILMN_1696568	NM_014382.2	ATP2C1	135.498	106.924	118.872
[truncated: 45,325 more rows]

## Sheet: day-42
Table S1 Normalized raw data for day 42.
ProbeID	SEARCH_KEY	ILMN_GENE	Day-42-1	Day-42-2	Day-42-3
ILMN_1762337	NM_182762.2	7A5	9.33007	8.83356	6.95289
ILMN_2055271	NM_130786.2	A1BG	19.2757	12.9319	21.1869
ILMN_1736007	NM_130786.2	A1BG	6.93557	8.88587	18.9767
ILMN_2383229	NM_138932.1	A1CF	52.0339	14.6177	20.3771
ILMN_1806310	NM_138933.1	A1CF	55.4179	24.7441	20.4047
ILMN_1779670	NM_138933.1	A1CF	6.38412	7.98213	6.54279
ILMN_1653355	NM_001005356.1	A26C3	10.634	16.2856	15.2686
ILMN_1717783	NM_001004053.1	A26C3	3.55028	4.04837	2.92604
ILMN_1705025	XM_942354.1	A26C3	8.44813	6.23484	11.6433
ILMN_1814316	NM_018723.2	A2BP1	6.3119	7.31761	5.50557
ILMN_2359168	NM_145891.1	A2BP1	5.16239	4.22412	4.44987
ILMN_1731507	NM_145893.1	A2BP1	3.18122	4.32191	4.24576
ILMN_1787689	NM_018723.2	A2BP1	9.18742	4.14441	6.33273
ILMN_3241953	NM_033110.1	A2LD1	20.7486	45.6951	53.1424
ILMN_1745607	NM_000014.4	A2M	5.9714	20.2374	13.3592
ILMN_2136495	NM_144670.2	A2ML1	3.08659	3.7549	3.10427
ILMN_1668111	XM_940724.1	A3GALT2	4.68902	4.3495	6.36496
ILMN_2295559	NM_001080438.1	A3GALT2	4.0592	6.80747	5.20402
ILMN_1735045	NM_017436.4	A4GALT	87.2202	80.3305	68.9217
ILMN_1680754	NM_016161.1	A4GNT	27.9929	9.7712	12.5905
ILMN_2375184	NM_207284.1	AAA1	9.41513	7.3206	4.92342
ILMN_1659452	NM_207290.1	AAA1	7.93061	14.3995	9.62184
ILMN_1767388	NM_207285.1	AAA1	6.23676	12.6652	5.82436
ILMN_1675204	NM_207289.1	AAA1	6.04471	6.25876	4.32603
ILMN_1673870	NM_207283.1	AAA1	4.58028	3.7318	4.16028
ILMN_1755321	NM_015665.3	AAAS	17.0625	24.6049	21.1917
ILMN_1698554	NM_023928.2	AACS	30.7073	23.4632	30.1749
ILMN_1814092	XM_376454.3	AACSL	19.2823	20.9465	19.2642
ILMN_1760414	NM_001086.2	AADAC	14.9541	9.55972	14.4197
ILMN_2061446	NM_020792.3	AADACL1	403.744	694.173	560.828
ILMN_1676336	NM_020792.3	AADACL1	306.859	773.303	679.137
ILMN_1752884	NM_207365.1	AADACL2	5.53306	5.26165	5.61234
ILMN_1660703	XM_928294.1	AADACL3	5.68028	6.43015	5.41201
ILMN_1668851	NM_001013630.1	AADACL4	110.164	17.9795	39.5317
ILMN_2270015	NM_016228.3	AADAT	5.49507	5.08371	5.65188
ILMN_1809959	NM_182662.1	AADAT	3.93993	4.36634	3.65318
ILMN_2357031	NM_182662.1	AADAT	3.74736	3.37703	3.20556
ILMN_1726986	NM_182662.1	AADAT	19.7311	15.1785	16.8359
ILMN_3237396	NM_024666.3	AAGAB	134.679	112.498	106.481
ILMN_1688755	NM_001012987.1	AAK1	46.8311	47.9165	52.0859
ILMN_1880387	Hs.468878	AAK1	7.09761	6.87025	6.46374
ILMN_1689211	NM_014911.2	AAK1	4.45422	5.78256	4.90961
ILMN_1653165	NM_001087.2	AAMP	128.379	87.4559	107.75
ILMN_1729835	NM_001088.1	AANAT	3.97279	2.58436	3.57333
ILMN_1662364	NM_001605.1	AARS	1895.66	3535.44	3064.12
ILMN_1674698	NM_020745.1	AARS2	90.6375	93.0231	96.9534
ILMN_1700461	NM_025267.2	AARSD1	285.05	121.335	147.578
ILMN_1784269	NM_181806.2	AASDH	51.8234	155.105	143.884
ILMN_1698189	NM_015423.2	AASDHPPT	73.2547	166.458	168.073
ILMN_2096191	NM_015423.2	AASDHPPT	84.3836	349.995	258.563
ILMN_1678323	NM_005763.2	AASS	72.5819	72.3888	70.5356
ILMN_2157219	NM_005763.2	AASS	28.4424	54.6937	49.216
ILMN_1703743	NM_012138.3	AATF	169.451	214.225	214.567
ILMN_1687609	XM_927215.1	AATK	38.237	21.7371	28.3341
ILMN_2068874	NM_001080395.1	AATK	6.36549	3.41332	5.53813
ILMN_1699334	XM_940993.1	AATK	113.216	42.1351	64.5907
ILMN_1670117	NM_020686.3	ABAT	7.08937	11.0858	7.35727
ILMN_1805104	NM_020686.3	ABAT	11.2538	14.9649	13.6624
ILMN_2404407	NM_000663.3	ABAT	5.30766	11.6254	5.96123
ILMN_1766054	NM_005502.2	ABCA1	175.239	198.061	144.164
ILMN_1753388	NM_080282.2	ABCA10	25.9489	21.2272	15.8367
ILMN_2070570	NM_080282.2	ABCA10	9.36553	6.80423	5.76547
ILMN_2232084	NR_002451.1	ABCA11	7.20429	8.80189	9.15118
ILMN_1750250	NM_173076.2	ABCA12	3.25181	3.69879	3.23372
ILMN_2361400	NM_015657.3	ABCA12	5.11134	5.47224	5.79829
ILMN_1704579	NM_152701.2	ABCA13	5.57341	43.2005	32.8553
ILMN_1687636	NM_212533.1	ABCA2	4.38898	7.51318	4.44547
ILMN_1747627	NM_001606.3	ABCA2	3.78403	4.59438	3.97173
ILMN_1758523	NM_001089.1	ABCA3	10.0882	6.44624	7.08728
ILMN_1794965	NM_000350.1	ABCA4	8.97862	7.12246	8.91189
ILMN_1722286	NM_172232.1	ABCA5	4.26845	12.9978	7.21994
ILMN_1784176	NM_018672.2	ABCA5	4.95413	7.33022	5.37756
ILMN_1749001	NM_018672.2	ABCA5	4.05027	5.61498	3.87282
ILMN_1701551	NM_172346.1	ABCA6	7.16648	5.62662	5.17542
ILMN_1795507	NM_080284.2	ABCA6	10.9431	7.51802	11.6885
ILMN_1729894	NM_019112.2	ABCA7	5.8657	8.38372	6.88219
ILMN_1743205	NM_019112.2	ABCA7	275.15	164.009	154.415
ILMN_2259319	NM_033308.1	ABCA7	3.81569	4.04373	5.76188
ILMN_2129886	NM_007168.2	ABCA8	5.69773	5.471	5.30286
ILMN_1796801	NM_007168.2	ABCA8	7.64127	5.53622	7.83769
ILMN_1720501	NM_080283.2	ABCA9	68.7887	27.6728	27.0235
ILMN_1668446	NM_080283.2	ABCA9	9.21941	6.67372	8.10083
ILMN_1812070	NM_000927.3	ABCB1	8.59895	12.4849	10.6576
ILMN_2094875	NM_000927.3	ABCB1	9.66118	6.14263	5.44522
ILMN_1665730	NM_012089.1	ABCB10	445.874	1316.67	950.848
ILMN_2232066	NM_003742.2	ABCB11	11.6944	8.1268	10.8678
ILMN_1767349	NM_000443.2	ABCB4	18.2173	33.8775	13.5482
ILMN_1658257	NM_178559.3	ABCB5	3.93063	10.5008	4.54259
ILMN_2193980	NM_005689.1	ABCB6	578.065	521.782	484.308
ILMN_1687840	NM_004299.3	ABCB7	247.106	396.913	269.663
ILMN_2102422	NM_007188.2	ABCB8	8.35839	8.71072	6.31987
ILMN_1788928	NM_203444.1	ABCB9	8.168	6.97639	4.23471
ILMN_2343047	NM_019624.2	ABCB9	16.105	21.199	14.7502
ILMN_2343048	NM_019624.2	ABCB9	46.7333	64.4707	49.2615
ILMN_2335302	NM_019901.1	ABCC1	12.7643	9.94615	8.59588
ILMN_1802404	NM_019900.1	ABCC1	35.9336	48.8917	70.2452
ILMN_1776119	NM_033450.2	ABCC10	22.0173	17.8103	16.8117
ILMN_2358714	NM_145186.2	ABCC11	4.00007	3.05852	4.20709
ILMN_1732140	NM_033151.2	ABCC11	13.8419	12.9461	10.7748
ILMN_1713008	NM_145186.1	ABCC11	8.64853	5.72052	5.52139
ILMN_1762093	NM_145188.1	ABCC12	4.68108	6.51792	6.79914
ILMN_1709092	NM_172025.1	ABCC13	12.5877	27.2207	17.2224
ILMN_1678409	NM_138726.2	ABCC13	30.3247	24.1283	22.0507
ILMN_1774344	NM_172024.1	ABCC13	15.7409	19.8686	12.792
ILMN_1676278	NM_000392.1	ABCC2	5.63116	6.89874	7.27359
ILMN_1717466	NM_020038.1	ABCC3	11.9372	11.8025	21.6083
ILMN_1677814	NM_020037.1	ABCC3	53.5197	33.8232	31.156
ILMN_1788457	NM_005845.2	ABCC4	394.337	679.137	637.749
ILMN_2194009	NM_005845.2	ABCC4	245.658	697.52	561.414
ILMN_2302358	NM_001023587.1	ABCC5	4.03179	52.0859	46.9501
ILMN_1706531	NM_005688.2	ABCC5	489.717	561.24	624.317
ILMN_1651964	NM_001023587.1	ABCC5	442.938	717.315	628.119
ILMN_1725675	XM_936351.1	ABCC6	6.11283	3.8718	5.78611
ILMN_1778352	NM_001171.2	ABCC6	10.5731	8.18581	6.87837
ILMN_1725414	XM_936351.1	ABCC6	5.37073	5.78968	5.74401
ILMN_2293902	NM_001079528.1	ABCC6	6.35254	9.75317	6.17239
ILMN_1801521	NM_001171.2	ABCC6	5.18964	7.32757	8.15863
ILMN_2406654	NM_001079528.1	ABCC6	12.0537	8.19256	9.76397
ILMN_3246902	NR_003569.1	ABCC6P1	9.16351	18.5225	6.67956
ILMN_3244070	NR_023387.1	ABCC6P2	28.107	17.1212	26.2943
ILMN_1767129	NM_000352.2	ABCC8	3.04863	3.50397	3.83204
ILMN_1746196	NM_005691.1	ABCC9	20.803	11.8603	49.8412
ILMN_2366473	NM_020298.2	ABCC9	14.3248	14.4373	8.74187
ILMN_1751453	NM_020297.1	ABCC9	8.56948	4.43637	6.32584
ILMN_1772189	NM_000033.2	ABCD1	14.5724	10.3963	5.74117
ILMN_1652959	NM_005164.2	ABCD2	6.94289	5.02504	5.30696
ILMN_2198897	NM_005164.2	ABCD2	2.76003	2.99043	3.88703
ILMN_1674032	NM_002858.2	ABCD3	43.5344	69.2629	50.967
ILMN_1737656	NM_020326.2	ABCD4	10.7014	8.99523	8.71548
ILMN_2343917	NR_003256.1	ABCD4	7.21461	6.59312	4.63863
ILMN_1746032	NM_020325.1	ABCD4	13.513	7.59755	4.79244
ILMN_1651501	NM_020323.1	ABCD4	5.19789	3.99828	4.52182
ILMN_2330267	NM_001040876.1	ABCE1	169.986	313.112	310.518
ILMN_1676846	NM_002940.1	ABCE1	159.461	277.049	260.34
ILMN_2392635	NM_001025091.1	ABCF1	185.276	206.418	226.901
ILMN_1763875	NM_001090.2	ABCF1	600.004	1108.93	1016.1
ILMN_2284941	NM_005692.3	ABCF2	4.15878	8.40116	6.38946
ILMN_1781999	NM_005692.3	ABCF2	72.0489	130.724	155.105
ILMN_1669201	NM_007189.1	ABCF2	9.45964	27.3026	19.8232
ILMN_1810085	NM_018358.1	ABCF3	6.28415	20.3034	11.54
ILMN_2262362	NM_207627.1	ABCG1	13.06	16.3645	12.8589
ILMN_1743638	NM_207630.1	ABCG1	8.11125	5.65764	9.15949
ILMN_1658176	NM_207629.1	ABCG1	189.308	63.6761	82.5071
ILMN_2329927	NM_016818.2	ABCG1	8.78424	50.5517	46.708
ILMN_1794782	NM_004915.3	ABCG1	126.279	114.64	115.098
ILMN_1695968	NM_207174.1	ABCG1	12.4994	16.6145	25.1062
ILMN_1789641	NM_004827.2	ABCG2	7.76926	59.3834	46.379
ILMN_1779470	NM_022169.3	ABCG4	8.56305	13.0852	9.03485
ILMN_1716592	NM_022436.2	ABCG5	26.0139	11.8169	14.3556
ILMN_1680309	NM_022437.2	ABCG8	6.11505	6.67317	7.91491
ILMN_1743371	NM_152870.1	ABHD1	13.9602	6.69713	7.8332
ILMN_1770031	NM_018394.1	ABHD10	126.202	154.35	186.937
ILMN_2338268	NM_148916.2	ABHD11	11.6816	22.1507	28.7088
ILMN_1753912	NM_031295.3	ABHD11	4.50031	4.18183	3.9408
ILMN_1737475	NM_148914.2	ABHD11	6.91604	17.4914	10.5455
ILMN_1745116	NM_015600.2	ABHD12	20.9994	43.3546	25.9781
ILMN_2318685	NM_001042472.1	ABHD12	17.8521	48.9679	59.1269
ILMN_2245305	NM_001042472.1	ABHD12	66.8821	37.5366	65.4858
ILMN_1707925	NM_181533.3	ABHD12B	7.52736	14.4018	11.808
ILMN_1698311	NM_181533.3	ABHD12B	18.7781	16.1981	18.89
ILMN_2367487	NM_181533.3	ABHD12B	5.70308	4.60763	3.74098
ILMN_1785285	NM_032859.2	ABHD13	6.25918	8.23438	11.9361
ILMN_2073969	NM_032859.2	ABHD13	6.42136	7.87746	9.15198
ILMN_1794213	NM_015407.3	ABHD14A	128.533	37.7604	50.4821
ILMN_2227533	NM_032750.1	ABHD14B	14.0163	13.6593	18.309
ILMN_1769390	NM_198147.1	ABHD15	7.58281	26.9994	27.8747
ILMN_2403446	NM_152924.3	ABHD2	52.4843	31.7111	34.1614
ILMN_1787618	NM_007011.4	ABHD2	4.84834	3.50692	3.7061
ILMN_1723662	NM_007011.4	ABHD2	122.543	101.341	96.908
ILMN_1801767	NM_138340.3	ABHD3	14.9666	107.525	100.092
ILMN_1700633	NM_022060.2	ABHD4	58.1161	49.9198	63.7861
ILMN_1655702	NM_016006.3	ABHD5	519.872	562.101	443.749
ILMN_1706344	NM_020676.4	ABHD6	34.6786	39.6131	58.361
ILMN_1719498	NM_173567.2	ABHD7	32.4452	12.785	12.1714
ILMN_1712707	NM_024527.3	ABHD8	167.392	135.767	146.917
ILMN_1699750	NM_024794.1	ABHD9	5.42881	4.31545	5.69083
ILMN_1739081	NM_005470.2	ABI1	14.9649	8.19707	15.2562
ILMN_2329958	NM_001012751.1	ABI1	193.334	312.792	275.39
ILMN_1775944	XM_938458.1	ABI2	25.2769	24.2043	34.2391
ILMN_1724497	NM_005759.3	ABI2	171.049	114.308	107.265
ILMN_1720988	NM_005759.3	ABI2	12.0816	32.2841	40.8184
ILMN_1707274	XM_938458.1	ABI2	5.13834	4.78931	4.35283
ILMN_1755658	NM_016428.2	ABI3	6.78442	11.9022	8.73215
ILMN_1673639	NM_015429.2	ABI3BP	8.26676	9.11056	7.85251
ILMN_1713732	NM_007313.2	ABL1	268.179	202.428	261.833
ILMN_1708922	NM_007313.2	ABL1	6.38553	18.5973	6.32507
ILMN_2268241	NM_005157.3	ABL1	11.8376	8.97108	11.3599
ILMN_1741628	NM_005158.2	ABL2	4.24074	7.70164	6.08493
ILMN_1657870	NM_005158.2	ABL2	8.61869	6.84614	7.07113
ILMN_2240003	NM_007314.1	ABL2	8.22497	8.01265	11.5411
ILMN_1785424	NM_006720.3	ABLIM1	64.7005	61.6408	49.133
ILMN_1731610	NM_006720.3	ABLIM1	11.7092	13.3932	25.8244
ILMN_1696682	NM_002313.5	ABLIM1	26.0036	13.9877	5.45011
ILMN_2396672	NM_001003407.1	ABLIM1	7.22702	36.1955	28.668
ILMN_1758825	NM_032432.2	ABLIM2	5.63668	7.38481	8.18201
ILMN_1656940	NM_014945.1	ABLIM3	4.46633	5.31838	4.21198
ILMN_1656979	NM_020469.2	ABO	4.01851	3.38947	4.06043
ILMN_1731433	NM_001091.2	ABP1	101.341	137.749	164.822
ILMN_1672878	NM_021962.2	ABR	475.957	621.532	584.767
ILMN_1655114	NM_001092.3	ABR	7.19992	9.64436	9.8572
ILMN_1657045	NM_021962.2	ABR	6.3174	4.30954	5.24701
ILMN_1766991	NM_139166.2	ABRA	5.49599	3.70219	3.22185
ILMN_1658083	NM_013375.2	ABT1	54.0063	53.1424	40.062
ILMN_1802096	NM_172027.1	ABTB1	257.937	346.068	391.333
ILMN_2367165	NM_172028.1	ABTB1	82.3579	68.3743	74.3065
ILMN_1753370	NM_145804.1	ABTB2	46.589	34.476	34.2736
ILMN_1738921	NM_001607.2	ACAA1	406.896	258.249	283.97
ILMN_1660199	NM_006111.1	ACAA2	210.232	178.659	163.247
ILMN_2331636	NM_198836.1	ACACA	120.454	187.546	158.252
ILMN_1772123	NM_000664.3	ACACA	90.8481	145.714	139.348
ILMN_1667641	NM_198839.1	ACACA	3.42326	4.41372	3.88454
ILMN_1763852	NM_001093.2	ACACB	37.7933	40.1613	34.0633
ILMN_1687303	NM_025247.3	ACAD10	65.9163	70.9123	73.7566
ILMN_1761058	NM_032169.3	ACAD11	97.7677	114.905	101.117
ILMN_2225595	NM_014384.2	ACAD8	184.6	206.811	200.468
ILMN_1724699	NM_014384.1	ACAD8	5.78295	17.6199	10.4068
ILMN_1775579	NM_014049.3	ACAD9	209.831	281.723	318.649
ILMN_1660890	NM_001608.2	ACADL	6.3094	5.97692	10.0126
ILMN_1778104	NM_000016.2	ACADM	204.733	584.518	553.128
ILMN_2053679	NM_000016.2	ACADM	358.19	776.803	741.37
ILMN_1795104	NM_000017.1	ACADS	74.4783	63.4885	77.6157
ILMN_1740920	NM_001609.2	ACADSB	9.75574	13.0045	21.278
ILMN_2263466	NM_000018.2	ACADVL	7.93115	84.8677	62.0747
ILMN_1806408	NM_000018.2	ACADVL	2084.72	1949.83	2065.16
ILMN_2352009	NM_000018.2	ACADVL	581.134	303.348	347.282
ILMN_1693148	NM_013227.1	ACAN	5.31156	3.30791	3.54016
ILMN_1808395	NM_014716.2	ACAP1	107.872	82.2563	59.9431
ILMN_3236270	NM_012287.4	ACAP2	30.3184	172.36	157.998
ILMN_1743847	NM_030649.1	ACAP3	3.66321	3.66352	4.01436
ILMN_1800008	NM_000019.2	ACAT1	2180.85	1647.68	1721.69
ILMN_2133799	NM_005891.1	ACAT2	5.65188	5.13058	9.29938
ILMN_1708672	NM_005891.1	ACAT2	740.874	440.892	466.916
ILMN_1665945	NM_022735.3	ACBD3	125.006	297.739	290.761
ILMN_1676288	NM_024722.1	ACBD4	11.0467	8.20206	16.5338
ILMN_1693250	NM_145698.1	ACBD5	5.06552	40.0932	19.3162
ILMN_2295980	NM_145698.2	ACBD5	4.57997	4.9789	4.78629
ILMN_2410362	NM_145698.2	ACBD5	10.9111	4.96305	6.12877
ILMN_1684271	NM_032360.2	ACBD6	54.6206	45.0704	53.537
ILMN_1726388	XM_928013.1	ACBD7	6.16347	9.31058	7.29244
ILMN_2106002	NM_001039844.2	ACBD7	6.41161	4.68665	10.628
ILMN_1779685	NM_183377.1	ACCN1	5.4363	3.36987	4.06605
ILMN_1665932	NM_001094.4	ACCN1	5.79867	6.38206	6.90681
ILMN_1769694	NM_020039.2	ACCN2	5.18693	5.63247	4.55659
ILMN_1727251	NM_020039.2	ACCN2	5.99144	4.06763	4.35971
ILMN_1734479	NM_020322.1	ACCN3	29.9877	9.37157	10.8411
ILMN_2368728	NM_020321.1	ACCN3	4.33715	4.19504	4.29128
ILMN_2394897	NM_018674.3	ACCN4	6.88609	6.30483	4.88163
ILMN_2394902	NM_018674.3	ACCN4	18.5311	14.9442	17.1658
ILMN_2287535	NM_018674.3	ACCN4	4.77056	6.37756	3.47792
ILMN_1750295	NM_017419.1	ACCN5	16.597	9.35762	9.09578
ILMN_3187680	NM_032592.3	ACCS	103.395	158.052	146.671
ILMN_3242266	NM_001031854.2	ACCSL	4.88647	3.16277	5.09239
ILMN_1780630	NM_001031854.1	ACCSL	4.8041	5.73766	4.63773
ILMN_1716480	NM_022914.1	ACD	83.53	59.863	68.7278
ILMN_1715192	NM_152831.1	ACE	4.77901	4.38304	4.08555
ILMN_2339410	NM_152830.1	ACE	3.25446	4.04812	2.90788
ILMN_1779984	NM_000789.2	ACE	7.34814	4.3614	8.29455
ILMN_1667018	NM_021804.1	ACE2	8.36998	5.33349	6.51445
ILMN_1773243	NM_133492.1	ACER1	3.31533	3.39832	3.86017
ILMN_3241214	NM_133492.1	ACER1	5.73189	4.55795	5.6314
ILMN_3235340	NM_001010887.2	ACER2	70.267	44.5295	35.8746
ILMN_1761000	NM_001010887.2	ACER2	10.9086	13.1782	10.8152
ILMN_3237774	NM_018367.5	ACER3	23.1788	46.9401	31.9756
ILMN_2333219	NM_000665.3	ACHE	26.4979	16.2273	17.7762
ILMN_1780485	NM_015831.1	ACHE	12.6404	5.04853	7.34844
ILMN_1735471	NM_015831.1	ACHE	16.2033	8.89734	12.55
ILMN_1699636	NM_014977.1	ACIN1	462.631	174.518	205.487
ILMN_2371379	NM_198830.1	ACLY	567.502	911.77	748.179
ILMN_1749014	NM_198830.1	ACLY	266.17	295.012	301.262
ILMN_1727091	NM_138326.1	ACMSD	8.05834	4.84956	8.43526
ILMN_1771348	NM_020186.1	ACN9	325.584	194.232	236.338
ILMN_2134039	NM_020186.1	ACN9	329.505	226.438	188.901
ILMN_1750800	NM_002197.1	ACO1	193.38	449.21	386.84
ILMN_1654861	NM_001098.2	ACO2	152.446	219.72	240.297
ILMN_2121389	NM_001037161.1	ACOT1	6.67114	7.55985	6.68671
ILMN_1715543	XM_929560.1	ACOT1	14.0835	19.889	20.9117
ILMN_1739594	NM_147161.2	ACOT11	53.2306	63.3075	73.3876
ILMN_2353978	NM_015547.2	ACOT11	5.06643	13.2591	16.6488
ILMN_1785474	NM_130767.1	ACOT12	4.95834	4.66678	5.54994
ILMN_2188959	NM_006821.3	ACOT2	5.08945	3.81848	3.39081
ILMN_1716237	NM_006821.3	ACOT2	26.5534	39.7883	54.0619
ILMN_1764321	NM_152331.2	ACOT4	22.5424	9.5753	21.0163
ILMN_2156699	NM_001037162.1	ACOT6	7.58567	6.99695	8.60409
ILMN_1784756	NM_181866.2	ACOT7	3.89361	5.11311	2.94393
ILMN_1728883	NM_181862.2	ACOT7	11.715	7.25276	10.1216
ILMN_1740265	NM_181866.2	ACOT7	515.889	388.492	416.025
ILMN_1788078	NM_181865.2	ACOT7	9.20826	10.4213	6.19642
ILMN_2252621	NM_007274.3	ACOT7	4.92916	5.38028	4.62559
ILMN_2332250	NM_007274.3	ACOT7	196.064	119.473	136.657
ILMN_1719178	NM_181864.2	ACOT7	3.48703	3.49218	3.96725
ILMN_1679600	NM_183386.1	ACOT8	125.924	60.3697	72.2433
ILMN_2367070	NM_001037171.1	ACOT9	105.173	70.0426	72.9476
ILMN_1658995	NM_001033583.1	ACOT9	158.905	192.373	163.547
ILMN_1750158	NM_004035.4	ACOX1	94.1859	245.156	182.97
ILMN_1668839	NM_007292.3	ACOX1	4.22963	10.7821	7.20356
ILMN_1765767	NM_004035.4	ACOX1	4.0523	11.1847	15.3357
ILMN_1685703	NM_003500.2	ACOX2	9.39186	9.80883	6.53579
ILMN_1743396	NM_003501.1	ACOX3	68.2979	51.9781	59.3834
ILMN_1743680	NM_018308.1	ACOXL	3.86572	4.23226	4.1344
ILMN_1669633	NM_007099.2	ACP1	611.78	483.405	485.961
ILMN_2344956	NM_001040649.1	ACP1	2905.36	2481.75	2497.83
ILMN_2104830	NM_001610.1	ACP2	101.983	67.0567	79.1546
ILMN_2078599	NM_001611.2	ACP5	98.6293	72.5194	111.552
ILMN_2234343	NM_016361.2	ACP6	8.54892	16.1917	20.3633
ILMN_1706598	NM_152282.2	ACPL2	11.1317	18.3172	20.8871
ILMN_2306955	NM_152282.3	ACPL2	13.7982	24.8846	23.9351
ILMN_1758323	NM_001099.2	ACPP	57.5721	43.2307	44.3209
ILMN_1728331	NM_033068.2	ACPT	9.12477	12.4645	12.9797
ILMN_2351906	NM_033068.2	ACPT	37.5918	12.5676	11.9036
ILMN_1705637	NM_001097.1	ACR	6.09671	4.6299	5.00374
ILMN_1784203	NM_032489.2	ACRBP	16.7141	12.2671	10.1903
ILMN_1666690	NM_052957.2	ACRC	52.9375	60.4004	21.8609
ILMN_1654468	NM_001612.4	ACRV1	3.64408	4.81289	14.0539
ILMN_2320277	NM_020109.3	ACRV1	4.89703	5.05171	5.28405
ILMN_2227011	NM_015162.3	ACSBG1	136.834	136.237	101.404
ILMN_1730002	NM_030924.2	ACSBG2	8.24052	5.02825	5.55706
ILMN_3236756	NM_025149.4	ACSF2	66.1245	51.5162	43.3349
ILMN_1716832	NM_174917.1	ACSF3	17.1919	22.2486	11.6138
ILMN_1684585	NM_001995.2	ACSL1	279.625	894.861	763.831
ILMN_2360705	NM_203372.1	ACSL3	113.096	401.195	349.657
ILMN_1654414	NM_004457.3	ACSL3	14.6727	53.9232	52.623
ILMN_1666096	NM_004457.3	ACSL3	37.6947	76.2274	103.984
ILMN_2391458	NM_022977.1	ACSL4	13.0455	156.318	110.035
ILMN_2285506	NM_022977.1	ACSL4	11.4131	8.07396	5.81436
ILMN_1691714	XM_932358.1	ACSL4	3.90156	6.28685	4.403
ILMN_1683598	NM_004458.1	ACSL4	336.161	735.483	623.158
ILMN_2370882	NM_203379.1	ACSL5	11.4286	85.8024	69.4755
ILMN_2273911	NM_203379.1	ACSL5	16.966	17.3888	10.1131
ILMN_1807914	NM_203380.1	ACSL5	3.12776	3.40251	2.88932
ILMN_1678517	NM_016234.3	ACSL5	3.23803	18.6263	18.9319
ILMN_1705247	NM_203379.1	ACSL5	248.825	383.451	404.647
ILMN_1737418	NM_015256.2	ACSL6	123.735	172.389	135.498
ILMN_2278242	NM_015256.2	ACSL6	21.1563	125.087	75.2576
ILMN_1730025	NM_001009185.1	ACSL6	5.03452	8.6869	6.94807
ILMN_2378555	NM_015256.2	ACSL6	3.69546	4.35558	3.95862
ILMN_1661434	NM_052956.1	ACSM1	3.77282	4.4617	3.45573
ILMN_1809623	XM_936869.1	ACSM2A	6.2011	5.00716	4.93938
ILMN_1657592	XM_936869.1	ACSM2B	7.43181	4.3165	4.95074
ILMN_1765912	XM_936876.1	ACSM2B	6.08524	5.11428	6.39918
ILMN_1746128	NM_182617.2	ACSM2B	5.94338	5.43454	6.47167
ILMN_1685952	NM_202000.2	ACSM3	18.6837	33.2991	33.6564
ILMN_1662738	NM_202000.2	ACSM3	10.9134	14.2704	11.7034
ILMN_1771084	NM_005622.3	ACSM3	59.5971	109.381	103.051
ILMN_1791923	XM_292035.5	ACSM4	17.6448	13.9431	9.89908
ILMN_1801698	XM_937301.1	ACSM5	6.19713	4.69354	5.2654
ILMN_1766966	NM_017888.2	ACSM5	41.1028	10.6619	7.25632
ILMN_2070792	NM_017888.2	ACSM5	8.79577	4.78968	7.03762
ILMN_1752269	NM_032501.2	ACSS1	563.948	337.723	398.14
ILMN_1697510	NM_018677.2	ACSS2	8.87725	35.0614	29.4751
ILMN_2254962	NM_001076552.1	ACSS2	4.71316	4.07971	4.26314
ILMN_2336595	NM_001076552.1	ACSS2	667.364	691.776	757.528
ILMN_1714197	NM_139274.1	ACSS2	741.37	799.901	908.286
ILMN_1742859	NM_139274.1	ACSS2	7.16788	15.2212	8.48086
ILMN_1659885	NM_024560.2	ACSS3	21.6484	15.1405	20.5131
ILMN_2125869	NM_001100.3	ACTA1	4.7029	4.06725	4.40341
ILMN_1671703	NM_001613.1	ACTA2	295.087	241.984	290.171
ILMN_2152131	NM_001101.2	ACTB	9275.8	13823.7	15957.8
ILMN_1777296	NM_001101.2	ACTB	3714.33	12133.2	13686.4
ILMN_2038777		ACTB	7272.67	9830.87	10946.7
ILMN_3246895	NM_001017992.2	ACTBL2	6.77208	7.214	4.95268
ILMN_1658660	NM_005159.3	ACTC1	5.90002	7.23001	6.76631
ILMN_1829919	Hs.532645	ACTC1	6.72569	11.789	5.28869
ILMN_2053178	NM_001614.2	ACTG1	7600.51	11810.2	12340
ILMN_1704961	NM_001614.2	ACTG1	1381.72	5133.93	5451.65
ILMN_1795325	NM_001615.3	ACTG2	6.71497	3.65387	3.77084
ILMN_1749297	NM_177989.1	ACTL6A	455.999	758.053	727.168
ILMN_2328280	NM_004301.3	ACTL6A	397.785	607.89	571.531
ILMN_1657855	NM_016188.3	ACTL6B	5.29931	7.88129	6.20595
ILMN_1717900	NM_006687.2	ACTL7A	3.3917	4.70038	4.01716
ILMN_1796088	NM_006686.2	ACTL7B	5.4464	5.32566	4.21
ILMN_1704078	NM_030812.1	ACTL8	5.82094	6.87531	5.48073
ILMN_2232177	NM_001102.2	ACTN1	1046.18	761.15	844.255
ILMN_1654422	NM_001103.1	ACTN2	10.358	12.6344	11.6478
ILMN_1665691	NM_001104.1	ACTN3	5.03063	5.55191	4.80191
ILMN_1725534	NM_004924.3	ACTN4	443.749	184.836	249.263
ILMN_1798254	NM_018477.1	ACTR10	671.117	509.025	471.231
ILMN_1792314	NM_005736.2	ACTR1A	434.971	341.11	382.561
ILMN_1695821	NM_005735.2	ACTR1B	172.221	78.3251	150.318
ILMN_2388605	NM_001005386.1	ACTR2	796.851	2970.88	2785.89
ILMN_1657153	NM_005721.3	ACTR3	316.301	649.78	581.338
ILMN_2260392	NM_020445.4	ACTR3B	20.4269	30.9935	25.9161
ILMN_2346451	NM_020445.4	ACTR3B	11.3034	8.4241	17.8103
ILMN_1787513	NM_020445.3	ACTR3B	12.1844	17.7886	20.4339
ILMN_1680941	XM_937674.1	ACTR3B	8.68316	6.65619	6.25033
ILMN_1652594	NM_024855.2	ACTR5	47.1766	69.0819	76.5065
ILMN_1697585	NM_022496.2	ACTR6	117.369	187.591	170.396
ILMN_1689162	NM_022899.3	ACTR8	33.2991	38.705	39.7157
ILMN_1815392	NM_138289.1	ACTRT1	62.5247	18.3824	25.3135
ILMN_3241416	NM_080431.4	ACTRT2	4.77101	3.75355	4.20192
ILMN_1760490	NM_001105.2	ACVR1	13.6402	63.2418	52.9041
ILMN_1786544	NM_020327.2	ACVR1B	8.04015	5.14068	6.04759
ILMN_1763916	NM_020328.2	ACVR1B	9.51907	7.80153	9.70078
ILMN_2243308	NM_004302.3	ACVR1B	221.687	189.361	212.916
ILMN_1766723	NM_020327.2	ACVR1B	6.1827	6.88072	4.72811
ILMN_1689217	NM_145259.1	ACVR1C	6.14195	9.36553	7.15378
ILMN_1670912	NM_001616.3	ACVR2A	6.74752	7.39728	7.68406
ILMN_2152711	NM_001616.3	ACVR2A	11.017	11.8984	5.23788
ILMN_1668983	NM_001106.2	ACVR2B	4.23782	4.87923	6.81343
ILMN_1824337	Hs.563160	ACVR2B	4.81988	4.28835	6.40755
ILMN_1807493	NM_000020.1	ACVRL1	3.89141	5.38819	5.90181
ILMN_3250257	NM_000020.2	ACVRL1	16.9054	37.5802	44.098
ILMN_1683883	NM_000666.1	ACY1	116.176	68.7428	78.7741
ILMN_1670193	NM_080658.1	ACY3	3.70537	3.78649	4.00402
ILMN_2319825	NM_001107.3	ACYP1	251.986	122.134	139.055
ILMN_1694233	NM_203488.1	ACYP1	486.342	237.038	277.383
ILMN_1686432	NM_203488.1	ACYP1	5.94512	16.3223	7.08675
ILMN_1697550	NM_138448.2	ACYP2	8.22567	9.05403	7.43213
ILMN_2158705	NM_138448.2	ACYP2	49.6012	42.8271	29.2423
ILMN_1803686	NM_000022.2	ADA	178.956	103.904	133.032
ILMN_1745580	NM_139243.1	ADAD1	4.43637	5.22023	5.49997
ILMN_1745108	NM_139174.2	ADAD2	3.69332	2.8538	4.56308
ILMN_1725043	NM_001012969.1	ADAL	70.7048	58.1321	59.1804
ILMN_2148360	NM_001110.2	ADAM10	9.7874	83.6715	50.7916
ILMN_1718946	NM_001110.2	ADAM10	15.5639	322.021	216.175
ILMN_1711374	NM_002390.3	ADAM11	5.38481	5.50628	5.53622
ILMN_1726266	NM_021641.2	ADAM12	10.0621	10.1673	6.45199
ILMN_1705689	NM_003474.3	ADAM12	16.0513	7.32881	19.2605
ILMN_1785393	NM_021641.2	ADAM12	12.4184	7.98624	5.98542
ILMN_2384544	NM_003815.3	ADAM15	104.015	65.8315	63.2162
ILMN_1756920	NM_207195.1	ADAM15	1056.08	894.245	916.929
ILMN_1799728	XM_937888.1	ADAM15	143.163	43.2579	78.0758
ILMN_1751500	XM_937888.1	ADAM15	14.148	16.0222	17.565
ILMN_2121068	NM_003183.4	ADAM17	117.813	175.648	157.915
ILMN_1765779	NM_003183.4	ADAM17	9.53007	24.3098	43.3461
ILMN_2201386	NM_014237.1	ADAM18	5.28803	7.24838	4.73805
ILMN_1682225	NM_023038.3	ADAM19	4.88123	6.97212	5.05777
ILMN_1788481	NM_023038.3	ADAM19	4.95989	6.9814	4.02373
ILMN_1713751	NM_033274.2	ADAM19	440.658	278.431	328.085
ILMN_1662675	NM_001464.3	ADAM2	9.15719	14.6311	8.74445
ILMN_1737629	NM_003814.4	ADAM20	3.00899	3.17903	3.6231
ILMN_1812112	NM_003813.2	ADAM21	5.02746	4.87444	4.87682
ILMN_3241313	NR_003951.1	ADAM21P	6.95819	8.89169	6.0397
ILMN_1675210	NM_004194.2	ADAM22	4.55751	8.41705	7.93496
ILMN_1706302	NM_021722.2	ADAM22	5.88538	4.86929	6.94325
ILMN_2351754	NM_021721.2	ADAM22	4.52182	5.0673	3.99891
ILMN_2060086	NM_003812.2	ADAM23	3.52668	2.7126	4.59275
ILMN_1664236	NM_021777.2	ADAM28	4.01188	5.1602	3.67237
ILMN_1664631	NM_021777.2	ADAM28	12.4486	30.6083	27.9876
ILMN_1802100	NM_014265.3	ADAM28	4.33581	6.56488	3.89846
ILMN_2194158	NM_014269.3	ADAM29	12.2716	5.26629	6.72355
ILMN_2100871	NM_021794.2	ADAM30	7.68516	4.84508	5.74677
ILMN_1806841	XM_940500.1	ADAM32	11.6319	12.8054	11.9609
ILMN_1798045	NM_145004.4	ADAM32	6.68466	7.25254	6.72401
ILMN_2293012	NM_145004.4	ADAM32	3.83027	4.89162	5.38245
ILMN_1703383	XM_940500.1	ADAM32	33.8895	13.1771	10.741
ILMN_1651657	NM_025220.2	ADAM33	12.2765	5.31156	10.0209
ILMN_1671297	NM_153202.1	ADAM33	5.19252	5.55411	5.93665
ILMN_1669486	XM_498330.2	ADAM3A	6.34472	5.92955	4.63391
ILMN_1795204	NR_001569.1	ADAM3A	5.13523	5.27009	7.2353
ILMN_2223911	NR_001569.1	ADAM3A	5.75819	3.75991	4.09574
ILMN_1685531	XR_001283.1	ADAM5	5.68542	4.43756	5.00409
ILMN_1764554	XR_001286.1	ADAM5	5.48415	6.08054	7.92619
ILMN_2302214	NR_001448.1	ADAM5P	4.45512	3.18792	3.70944
ILMN_1783312	NR_002224.1	ADAM6	5.59785	9.69163	8.16074
ILMN_2143210	NR_002224.1	ADAM6	9.61279	8.22592	4.8401
ILMN_1750294	NM_003817.1	ADAM7	6.14925	7.57551	6.69169
ILMN_1708348	NM_001109.2	ADAM8	504.848	223.548	276.383
ILMN_1727524	NM_003816.2	ADAM9	19.7715	62.1704	38.4093
ILMN_1716909	NM_014479.2	ADAMDEC1	7.37436	8.8438	11.6324
ILMN_2103107	NM_014479.2	ADAMDEC1	4.69316	20.6205	16.8967
ILMN_1673566	NM_006988.3	ADAMTS1	5.59735	4.62659	4.78861
ILMN_1751168	NM_030957.2	ADAMTS10	4.28593	5.75046	6.69116
ILMN_1660970	NM_030955.2	ADAMTS12	4.36943	5.54277	5.3742
ILMN_1787386	NM_139028.2	ADAMTS13	4.16676	7.72483	6.03853
ILMN_2286570	NM_139025.2	ADAMTS13	2.90974	3.0991	3.52763
ILMN_2413732	NM_139027.2	ADAMTS13	21.1898	10.2857	7.24544
ILMN_1873412	Hs.352156	ADAMTS14	12.7505	8.65579	7.53153
ILMN_1676452	NM_139155.1	ADAMTS14	3.68466	7.79075	4.41779
ILMN_2358134	NM_139155.2	ADAMTS14	7.75315	6.95728	7.33773
ILMN_1683781	NM_139055.1	ADAMTS15	104.813	22.0539	7.93541
ILMN_1726247	NM_139056.1	ADAMTS16	5.95753	4.06233	5.79829
ILMN_1682989	NM_139057.1	ADAMTS17	9.8539	5.40153	7.56184
ILMN_1739872	NM_139054.2	ADAMTS18	16.9537	5.50074	11.6547
ILMN_1770152	NM_199355.1	ADAMTS18	3.19953	4.19104	3.66075
ILMN_1656171	NM_133638.2	ADAMTS19	3.67924	4.39372	4.33221
ILMN_1796628	NM_014244.1	ADAMTS2	5.6242	7.98377	17.592
ILMN_1811765	NM_021599.1	ADAMTS2	5.1278	4.56638	12.8765
ILMN_1791795	NM_175851.1	ADAMTS20	6.03742	8.36013	7.02931
ILMN_1787908	NM_175851.1	ADAMTS20	7.10128	5.74684	4.38828
ILMN_1651717	NM_025003.2	ADAMTS20	6.68054	5.02285	9.26436
ILMN_1703803	NM_014243.1	ADAMTS3	6.88395	20.1105	22.5718
ILMN_2092933	NM_005099.3	ADAMTS4	12.6071	4.39304	11.4392
ILMN_1681886	NM_007038.2	ADAMTS5	5.52863	3.93472	4.80306
ILMN_1767362	NM_197941.2	ADAMTS6	13.5809	7.71987	12.8533
ILMN_3251322	NM_014272.3	ADAMTS7	5.66729	8.5805	4.4662
ILMN_2211790	NM_014272.2	ADAMTS7	8.0855	4.8795	6.73467
ILMN_1672403	NM_007037.3	ADAMTS8	15.9564	12.1564	13.1375
ILMN_1805543	NM_182920.1	ADAMTS9	4.82697	4.15636	3.31946
ILMN_1706992	NM_139264.1	ADAMTSL1	4.25431	6.09056	5.74442
ILMN_1684919	NM_139238.1	ADAMTSL1	9.07431	5.35541	5.3877
ILMN_1727084	NM_152702.1	ADAMTSL1	7.51014	8.10018	12.4645
ILMN_1705250	NM_052866.2	ADAMTSL1	4.70855	3.50289	7.42719
ILMN_1722621	NM_052866.2	ADAMTSL1	3.31707	4.21894	4.54359
ILMN_1721495	NM_014694.2	ADAMTSL2	4.32212	4.57295	4.171
ILMN_1798690	NM_207517.1	ADAMTSL3	21.7301	8.39051	9.29775
ILMN_1687035	NM_025008.2	ADAMTSL4	67.2658	49.4204	61.3444
ILMN_1777683	NM_019032.3	ADAMTSL4	6.29929	7.35925	7.59579
ILMN_1762294	NM_025008.2	ADAMTSL4	9.49356	24.2696	23.0179
ILMN_1793040	NM_213604.1	ADAMTSL5	13.236	13.0136	16.8936
ILMN_3247424	NM_006869.2	ADAP1	21.9858	20.5234	27.4807
ILMN_1763000	NM_018404.1	ADAP2	72.2701	49.9322	68.3541
ILMN_1776777	NM_015840.2	ADAR	1113.99	1998.63	1857.65
ILMN_1706963	NM_001025107.1	ADAR	3.73954	3.02338	5.69893
ILMN_2320964	NM_015840.2	ADAR	496.617	539.486	592.901
ILMN_1697628	NM_001112.2	ADARB1	15.8733	18.6362	14.1318
ILMN_2319326	NM_015833.2	ADARB1	33.1374	42.1946	49.2388
ILMN_1657442	NM_001033049.1	ADARB1	3.80468	4.11793	4.8525
ILMN_1679797	NM_001033049.1	ADARB1	274.775	274.471	231.905
ILMN_1749493	NM_018702.1	ADARB2	14.0924	7.04927	6.61083
ILMN_1657139	NM_012091.2	ADAT1	78.8546	103.661	107.448
ILMN_3245693	NM_182503.2	ADAT2	22.9045	19.0125	23.0418
ILMN_1806275	NM_138422.1	ADAT3	11.2041	9.84405	17.3418
ILMN_1659599	NM_052998.2	ADC	5.6728	3.17145	3.51978
ILMN_1698777	NM_020421.2	ADCK1	59.6355	52.5437	79.7664
ILMN_1663132	NM_052853.3	ADCK2	64.5907	90.4274	111.53
ILMN_1700349	NM_024876.2	ADCK4	14.2434	23.944	36.7777
ILMN_1761309	NM_174922.3	ADCK5	19.4017	20.9714	37.1111
ILMN_2120555	NM_021116.1	ADCY1	6.7998	6.45178	8.30345
ILMN_1742073	NM_021116.1	ADCY1	5.6852	5.68593	6.03278
ILMN_3241894	NM_018417.3	ADCY10	5.89515	6.19979	5.82596
ILMN_1810691	NM_020546.1	ADCY2	80.042	23.0418	14.1742
ILMN_1676893	NM_004036.2	ADCY3	128.577	116.507	123.414
ILMN_2148944	NM_139247.2	ADCY4	48.0796	62.0624	46.8953
ILMN_1708588	NM_183357.1	ADCY5	7.11536	5.39443	11.4104
ILMN_2311674	NM_020983.2	ADCY6	8.07679	8.09853	6.15207
ILMN_1685156	NM_015270.2	ADCY6	28.1401	20.9404	13.173
ILMN_1655935	NM_001114.2	ADCY7	220.228	244.927	229.403
ILMN_1754440	NM_001115.1	ADCY8	11.3007	8.71609	7.72879
ILMN_1654287	NM_001116.2	ADCY9	4.09824	3.29103	3.4682
ILMN_1763344	NM_001117.2	ADCYAP1	3.49914	4.18163	3.13113
ILMN_1711736	NM_001118.3	ADCYAP1R1	4.08709	3.33362	4.06071
ILMN_2356786	NM_001119.3	ADD1	204.378	128.823	130.592
ILMN_1759252	NM_001119.3	ADD1	1686.65	2880.41	2274.93
ILMN_1678791	XM_945551.1	ADD2	4.50735	4.02485	3.7642
ILMN_2336146	NM_017483.2	ADD2	5.88486	74.4617	60.9473
ILMN_2286339	NM_017488.2	ADD2	41.4287	71.2658	55.9938
ILMN_1694133	NM_001617.1	ADD2	41.7464	53.7787	46.2986
ILMN_1678501	NM_019903.3	ADD3	4.23006	2.87381	4.76848
ILMN_1787378	NM_016824.3	ADD3	223.298	943.614	854.733
ILMN_1814526	NM_016824.3	ADD3	1330	1661.65	1128.88
ILMN_2311278	NM_001121.2	ADD3	94.6685	583.425	489.717
ILMN_1764309	NM_000667.2	ADH1A	16.9038	8.62476	10.1996
ILMN_1811598	NM_000668.3	ADH1B	5.42437	6.60472	5.0761
ILMN_1740717	NM_000669.3	ADH1C	6.3332	4.94517	5.74701
ILMN_2136010	NM_000670.3	ADH4	10.0318	9.85319	4.71683
ILMN_1797912	NM_000670.3	ADH4	5.52402	7.05125	3.61376
ILMN_1738604	NM_000671.3	ADH5	43.587	48.3797	69.6945
ILMN_1691175	NM_000672.2	ADH6	6.54745	10.0784	5.41828
ILMN_2223359	NM_000673.3	ADH7	8.30708	9.36748	7.01267
ILMN_1702858	NM_144650.1	ADHFE1	192.194	232.157	189.864
ILMN_2363634	NM_001077593.1	ADHFE1	64.4359	88.168	70.4387
ILMN_1813975	NM_018269.1	ADI1	98.1535	95.9344	88.9973
ILMN_1743331	NM_001018082.1	ADIG	2.66718	3.19229	4.11403
ILMN_1775045	NM_004797.2	ADIPOQ	6.24327	6.15497	5.50934
ILMN_2096322	NM_015999.2	ADIPOR1	427.895	595.979	825.697
ILMN_1688322	NM_015999.2	ADIPOR1	589.975	909.004	1114.61
ILMN_2224833	NM_024551.2	ADIPOR2	483.164	783.391	850.385
ILMN_2358626	NM_001123.2	ADK	363.377	259.795	279.808
ILMN_1768062	NM_006721.2	ADK	15.2875	10.3321	10.2484
ILMN_2358628	NM_001123.2	ADK	5.49804	5.21152	5.48769
ILMN_1801020	NM_001123.2	ADK	71.5101	82.3154	92.1427
ILMN_1708934	NM_001124.1	ADM	925.389	1365.55	1302.9
ILMN_1702933	NM_024866.3	ADM2	12.3974	11.3354	11.6539
ILMN_1657993	NM_181442.1	ADNP	83.1686	235.098	213.634
ILMN_1666019	NM_015339.2	ADNP	8.03085	22.8204	18.6362
ILMN_2080751	NM_014913.2	ADNP2	98.6593	183.534	148.731
ILMN_1690352	NM_032804.5	ADO	76.1063	175.589	144.483
ILMN_2275396	NM_000674.2	ADORA1	4.21953	3.87282	3.359
ILMN_2373444	NM_000674.2	ADORA1	4.7984	9.31419	5.23247
ILMN_1747227	NM_000674.1	ADORA1	371.253	188.901	217.642
ILMN_1807372	NM_000675.3	ADORA2A	71.6615	39.4075	45.4851
ILMN_1703946	NM_000676.2	ADORA2B	243.98	246.952	340.087
ILMN_1733259	NM_020683.5	ADORA3	513.101	368.261	400.421
ILMN_1730710	NM_000677.2	ADORA3	630.915	786.18	937.181
ILMN_1793959	NM_031284.3	ADPGK	259.398	278.995	303.025
ILMN_1794512	NM_001125.2	ADPRH	52.5908	31.2292	43.2084
ILMN_1795788	NM_138430.3	ADPRHL1	3.5014	4.24426	3.36178
ILMN_1760335	NM_199162.1	ADPRHL1	4.13608	5.7282	3.14032
ILMN_1788530	NM_138430.3	ADPRHL1	9.19088	10.2688	5.99737
ILMN_1811480	NM_017825.1	ADPRHL2	244.11	204.834	208.363
ILMN_1813598	NM_000680.1	ADRA1A	3.54133	3.67487	3.7546
ILMN_1653821	NM_033302.1	ADRA1A	4.64123	3.26133	3.52015
ILMN_1780551	NM_000680.1	ADRA1A	8.61939	7.1614	6.79783
ILMN_1669227	NM_033304.1	ADRA1A	4.92568	4.06207	4.35735
ILMN_1709167	NM_033303.2	ADRA1A	4.18573	4.41477	4.53781
ILMN_1679754	NM_000679.3	ADRA1B	9.05307	9.99907	13.1397
ILMN_1716421	NM_000678.2	ADRA1D	5.00556	5.81961	4.44524
ILMN_1659371	NM_000681.2	ADRA2A	27.7894	9.86369	12.7222
ILMN_1677868	NM_000682.4	ADRA2B	16.4055	28.3679	19.9213
ILMN_1707445	XM_938284.1	ADRA2C	7.14318	4.06147	4.2414
ILMN_1733963	NM_000683.3	ADRA2C	12.9547	8.92153	11.0721
ILMN_1804255	NM_000684.1	ADRB1	9.75073	8.16856	9.41661
ILMN_1695590	NM_000024.3	ADRB2	63.6513	109.109	85.2525
ILMN_1694007	NM_000025.1	ADRB3	5.82522	7.3875	9.28806
ILMN_3307926	NM_001619.3	ADRBK1	1878.57	1553.77	1899.88
ILMN_1673330	NM_001619.2	ADRBK1	4.98143	8.37191	6.56374
ILMN_1668900	NM_005160.2	ADRBK2	4.8766	6.62893	6.5769
ILMN_2389013	NM_175573.1	ADRM1	292.237	190.087	211.416
ILMN_1760143	NM_007002.2	ADRM1	800.247	551.346	621.532
ILMN_1790757	NM_000026.1	ADSL	1764.93	1416.26	1542.83
ILMN_2092664	NM_001126.2	ADSS	222.938	412.114	324.082
ILMN_1778796	NM_001126.2	ADSS	49.2517	221.941	188.951
ILMN_1749804	NM_199165.1	ADSSL1	5.80519	7.58843	8.43626
ILMN_1720235	NM_199165.1	ADSSL1	38.0537	42.0395	44.8581
ILMN_2240009	NM_152328.3	ADSSL1	10.6854	18.9934	23.2538
ILMN_1736178	NM_001129.3	AEBP1	9.11304	11.8587	10.574
ILMN_1803376	NM_153207.3	AEBP2	44.1219	65.6833	62.7045
ILMN_3240321	NM_022767.3	AEN	195.258	149.698	176.871
ILMN_1712944	NM_198969.1	AES	789.092	370.947	460.272
ILMN_2333107	NM_198970.1	AES	231.971	100.002	121.706
ILMN_1707958	NM_198969.1	AES	5.81284	3.44999	4.01924
ILMN_1660424	NM_021638.3	AFAP1	5.48133	4.8097	5.42292
ILMN_1701998	NM_198595.1	AFAP1	9.82162	7.52095	5.90148
ILMN_1651235	NM_198595.1	AFAP1	7.95024	4.32298	6.58286
ILMN_1694140	NM_152406.1	AFAP1L1	37.3844	21.7603	14.8553
ILMN_1730995	NM_001001936.1	AFAP1L2	8.66861	6.98315	6.50215
ILMN_2404917	NM_032550.2	AFAP1L2	5.25741	4.65007	4.47161
ILMN_1702696	NM_201252.1	AFAR3	9.63819	3.85616	6.61065
ILMN_2084562	NR_002796.1	AFARP1	34.7744	21.6159	25.8928
ILMN_1769563	XR_000989.1	AFARP1	5.24283	4.93203	4.53422
ILMN_1673119	NM_005935.1	AFF1	7.19315	83.9598	68.9372
ILMN_2129015	NM_005935.1	AFF1	172.466	333.785	330.494
ILMN_1725889	NM_002025.1	AFF2	5.19842	7.11522	5.85386
ILMN_1775235	NM_002285.2	AFF3	4.44061	3.95327	4.71775
ILMN_1677951	NM_001025108.1	AFF3	6.67285	4.00955	3.6964
ILMN_1708502	NM_014423.2	AFF4	288.442	137.933	154.087
ILMN_1705447	NM_001031805.1	AFG3L1	91.6346	63.2551	71.8106
ILMN_1699172	NM_001031805.1	AFG3L1	5.61061	7.52332	8.1247
ILMN_2409898	NR_003228.1	AFG3L1	5.57073	14.148	14.3065
ILMN_2295698	NR_003228.1	AFG3L1	24.9784	19.0318	10.1242
ILMN_2066124	NM_006796.1	AFG3L2	1210.24	1789.42	2150.83
ILMN_1777797	NM_001133.2	AFM	5.11692	3.82926	3.76627
ILMN_2095653	NM_001010982.1	AFMID	103.085	10.3345	41.7464
ILMN_1707551	NM_001010982.1	AFMID	14.6628	39.5924	52.8751
ILMN_1782204	NM_001134.1	AFP	4.01716	8.23998	5.16608
ILMN_2402766	NM_017657.3	AFTPH	218.858	292.237	352.007
ILMN_1767722	NM_203437.2	AFTPH	16.8913	48.4105	50.2115
ILMN_2342841	NM_203437.2	AFTPH	154.559	149.104	126.009
ILMN_1802631	NM_000027.2	AGA	42.4256	118.217	130.724
ILMN_2318481	NM_001037131.1	AGAP1	4.46262	4.21514	5.26756
ILMN_2245223	NM_001037131.1	AGAP1	7.57013	11.0556	8.56831
ILMN_3238543	NM_133447.1	AGAP11	4.30093	4.64551	4.29149
ILMN_1735591	NM_014770.2	AGAP2	9.37983	7.38306	10.0039
ILMN_2362126	NM_001042535.1	AGAP3	5.00812	4.13019	4.54334
ILMN_2269136	NM_001042535.1	AGAP3	9.01596	8.62602	16.3618
ILMN_3239130	NM_001077665.2	AGAP6	110.41	81.543	59.1691
ILMN_2120103	NM_001077685.1	AGAP7	30.0339	6.87632	10.0826
ILMN_3242883	NM_001077686.1	AGAP8	252.703	185.95	201.984
ILMN_2100055	NM_152336.2	AGBL1	3.63979	3.44945	3.05755
ILMN_1887648	Hs.569517	AGBL1	4.24469	5.99982	4.19227
ILMN_1688627	NM_024783.2	AGBL2	4.18163	6.69887	4.92091
ILMN_1672767	NM_178563.1	AGBL3	6.86289	4.50147	4.37836
ILMN_2196642	NM_032785.1	AGBL4	11.9816	16.2045	9.08755
ILMN_2308689	NM_001035507.2	AGBL5	87.2462	92.0015	105.874
ILMN_2290776	NM_021831.5	AGBL5	18.9818	14.353	28.9145
ILMN_1777182	NM_001135.1	AGC1	3.93113	5.01483	4.04762
ILMN_1729777	NM_001136.3	AGER	22.5916	12.3904	10.8821
ILMN_1690829	NM_001136.3	AGER	4.4125	11.4619	4.42172
ILMN_2257015	NM_001136.3	AGER	56.3534	18.3193	21.7578
ILMN_3181215	NM_004504.4	AGFG1	7.07852	37.441	40.3679
ILMN_3260345	NM_001135189.1	AGFG1	11.6778	94.5164	79.7355
ILMN_1703228	NM_006076.3	AGFG2	64.8001	42.74	44.867
ILMN_1652023	XM_499461.2	AGFG2	11.448	9.03485	13.0111
ILMN_2064917	NM_018046.3	AGGF1	177.304	475.223	379.137
ILMN_1776153	NM_018046.3	AGGF1	12.0823	42.4443	37.0366
ILMN_1772645	NM_018238.2	AGK	47.3177	157.961	139.19
ILMN_1775082	NM_000646.1	AGL	16.1636	7.75176	6.17691
ILMN_1680343	NM_000642.1	AGL	16.6224	17.0969	9.98495
ILMN_2277492	NM_000646.2	AGL	3.38466	3.68186	3.58994
ILMN_2371825	NM_000645.2	AGL	141.363	249.605	194.753
ILMN_1717468	NM_000028.1	AGL	8.82507	16.8257	11.4093
ILMN_2274377	NM_000645.2	AGL	4.76489	5.82372	6.80281
ILMN_1750235	NM_000645.1	AGL	20.1521	6.2464	15.1175
ILMN_1664006	NM_000645.1	AGL	21.4864	70.0616	74.4617
ILMN_1707169	NM_024758.3	AGMAT	7.54246	11.8248	9.98634
ILMN_1779109	NM_032741.3	AGPAT1	3.39311	3.40524	3.12068
ILMN_1697790	NM_006411.2	AGPAT1	6.18675	5.90292	6.7626
ILMN_1679520	NM_006411.2	AGPAT1	274.224	114.569	173.677
ILMN_1732176	NM_006412.3	AGPAT2	122.685	62.7403	106.396
ILMN_1681081	NM_006412.3	AGPAT2	86.0413	86.1057	99.8156
ILMN_2377430	NM_001012727.1	AGPAT2	114.279	56.8811	71.6915
ILMN_1661373	XM_925995.1	AGPAT3	15.3992	15.3209	22.6829
ILMN_2288175	NM_020132.4	AGPAT3	3.17267	6.02057	4.65565
ILMN_1654010	NM_020132.3	AGPAT3	6.96067	53.1274	68.5636
ILMN_1732672	NM_001012733.1	AGPAT4	6.12406	25.1632	14.5222
ILMN_1730504	NM_001012734.1	AGPAT4	162.679	275.821	188.202
ILMN_1662049	NM_018361.2	AGPAT5	49.454	624.079	622.629
ILMN_1740752	NM_178819.2	AGPAT6	22.3583	31.1388	30.8444
ILMN_1794875	NM_032717.3	AGPAT9	228.493	299.158	322.12
ILMN_1698209	NM_003659.1	AGPS	119.126	400.522	359.355
ILMN_3307841	NM_006408.3	AGR2	5.05698	6.40635	5.08623
ILMN_1814151	NM_006408.2	AGR2	10.1184	7.86572	4.04084
ILMN_2050246	NM_176813.3	AGR3	3.95	5.20024	5.60866
ILMN_1728787	NM_176813.3	AGR3	18.1849	9.56292	7.09827
ILMN_2234605	NM_198576.2	AGRN	6.34049	4.52624	6.50274
ILMN_1770454	NM_198576.2	AGRN	178.775	65.3923	99.4351
ILMN_1770336	NM_001138.1	AGRP	9.30954	8.94014	7.25142
ILMN_1714253	NM_007316.1	AGRP	47.3414	22.6889	30.6881
ILMN_1813530	NM_000029.2	AGT	4.63112	9.70078	5.33723
ILMN_2223922	NM_015239.1	AGTPBP1	3.9844	17.1686	6.14063
ILMN_1718071	NM_015239.1	AGTPBP1	310.96	429.671	376.57
ILMN_1814327	NM_032049.1	AGTR1	6.66478	5.25577	8.4355
ILMN_2341343	NM_004835.3	AGTR1	7.30242	9.21216	10.5956
ILMN_1775634	NM_000686.3	AGTR2	7.7735	14.5667	6.57646
ILMN_1802458	NM_020350.3	AGTRAP	205.6	76.2715	111.089
ILMN_2307656	NM_001040194.1	AGTRAP	213.579	84.7576	155.559
ILMN_1709796	NM_000030.1	AGXT	8.33653	5.22089	11.5155
ILMN_1783963	NM_031900.1	AGXT2	4.19879	3.54957	4.42392
ILMN_2134801	NM_031279.2	AGXT2L1	3.26955	9.66006	4.17385
ILMN_1757807	NM_031279.2	AGXT2L1	6.12575	8.84206	6.44221
ILMN_1673529	NM_032921.1	AGXT2L2	106.793	76.2921	92.3784
ILMN_1686370	NM_153373.1	AGXT2L2	37.1644	44.6501	30.1673
ILMN_1809139	NM_015446.3	AHCTF1	54.3072	109.639	74.9264
ILMN_1747504	XM_942402.1	AHCTF1	35.8684	87.9553	83.6198
ILMN_1666679	XM_942402.1	AHCTF1	7.95321	5.33653	7.00062
ILMN_1657862	NM_000687.1	AHCY	466.799	614.13	681.817
ILMN_1770412	NM_006621.3	AHCYL1	710.065	811.882	1002.76
ILMN_1712786	NM_015328.1	AHCYL2	6.00055	18.0247	20.7671
ILMN_1680111	NM_001029882.1	AHDC1	27.9379	14.2281	14.9993
ILMN_1791006	NM_017651.3	AHI1	8.93679	40.5655	30.5388
ILMN_1714567	NM_001620.1	AHNAK	340.259	143.781	147.511
ILMN_1792495	NM_024060.2	AHNAK	4.59238	4.75893	4.05661
ILMN_1752159	NM_024060.2	AHNAK	5.99248	10.0318	6.17843
ILMN_3243156	NM_138420.2	AHNAK2	4.27284	5.11134	7.95183
ILMN_1812640	NM_001621.2	AHR	5505.26	7087.37	6803.79
ILMN_2162799	NM_001621.3	AHR	15.8313	56.9508	48.2135
ILMN_1782679	NM_020731.2	AHRR	4.09181	3.5139	3.97614
ILMN_1703617	NM_012111.1	AHSA1	873.978	428.257	486.776
ILMN_1798308	NM_152392.1	AHSA2	380.414	405.632	280.751
ILMN_1730625	NM_001622.1	AHSG	2.96948	3.79921	3.90478
ILMN_1696512	NM_016633.2	AHSP	14321.6	10829.5	14468.9
ILMN_2164164	NM_020661.1	AICDA	20.0179	11.0915	13.513
ILMN_3240117	NM_022831.2	AIDA	500.952	1059.2	940.016
ILMN_1703538	NM_001623.3	AIF1	901.059	492.757	521.984
ILMN_1792473	NM_001623.3	AIF1	1424.34	771.393	778.128
ILMN_1771827	NM_004847.2	AIF1	8.98719	7.29527	7.9656
ILMN_3246401	NM_031426.2	AIF1L	45.0934	26.8925	27.2879
ILMN_1770725	NM_031426.2	AIF1L	7.0353	5.14095	7.78407
ILMN_2313821	NM_145813.1	AIFM1	188.382	378.693	379.401
ILMN_1717357	NM_004208.2	AIFM1	43.8277	98.8789	87.3304
ILMN_1668408	NM_004208.2	AIFM1	82.8382	91.473	115.311
ILMN_1667183	NM_145812.1	AIFM1	7.07915	36.5695	26.987
ILMN_1712639	NM_032797.4	AIFM2	8.414	12.6815	13.9623
ILMN_1704173	NM_144704.1	AIFM3	13.3427	9.27013	20.3013
ILMN_1797974	NM_016108.2	AIG1	279.528	152.985	148.134
ILMN_1688625	NM_001624.1	AIM1	42.7545	31.3974	36.1955
ILMN_1776916	NM_017977.1	AIM1L	5.13834	5.1635	4.41738
ILMN_2113340	NM_001039775.1	AIM1L	6.227	7.02572	5.70308
ILMN_1669557	XM_944018.1	AIM1L	5.36527	6.16228	5.28011
ILMN_3307874	NM_001039775.2	AIM1L	6.91691	7.88412	5.2174
ILMN_2214232	NM_004833.1	AIM2	6.00879	6.80471	4.86827
ILMN_1681301	NM_004833.1	AIM2	17.1442	33.4206	16.9537
ILMN_1673252	NM_006303.2	AIMP2	1462.31	956.043	1055.52
ILMN_2103841	NM_003977.1	AIP	296.892	118	157.468
ILMN_2368268	NM_014336.3	AIPL1	8.50114	7.26726	9.85079
ILMN_2415292	NM_001033054.1	AIPL1	5.79715	10.7241	5.3014
ILMN_1670282	NM_000659.1	AIRE	3.94629	4.05239	4.11201
ILMN_2261519	NM_000383.1	AIRE	9024.78	12813.6	11008.7
ILMN_1791236	NM_000383.1	AIRE	8.46737	7.3867	5.27759
ILMN_1723521	NM_018836.2	AJAP1	4.36694	3.83994	3.20697
ILMN_2242299	NM_001042478.1	AJAP1	7.75126	6.70338	9.87341
ILMN_2312764	NM_001042478.1	AJAP1	19.8552	14.4675	15.7443
ILMN_1779965	NM_000476.1	AK1	93.2971	86.4206	84.0058
ILMN_1670542	NM_001625.2	AK2	784.435	493.645	492.536
ILMN_1655645	NM_013411.3	AK2	30.0194	67.6878	61.2728
ILMN_1716053	NM_001625.2	AK2	1094.61	805.237	879.544
ILMN_3236458	XR_017211.2	AK2P2	92.5186	100.092	102.061
ILMN_1778173	NM_016282.2	AK3	488.157	526.796	498.6
ILMN_2338038	NM_013410.2	AK3L1	151.568	142.826	140.002
ILMN_1686522	NM_203464.1	AK3L1	6.75787	7.92274	7.00944
ILMN_1764090	NM_001005353.1	AK3L1	197.936	187.868	198.061
ILMN_1798249	NM_001002921.1	AK3L1	49.1497	89.2703	91.446
ILMN_1656593	NM_174858.1	AK5	5.29473	5.38944	7.93061
ILMN_2283473	NM_012093.2	AK5	4.25831	5.16837	3.11421
ILMN_2387712	NM_012093.2	AK5	12.0446	10.2844	15.9251
ILMN_1684305	NM_152327.1	AK7	4.09802	3.90321	6.24599
ILMN_1712530	NM_003488.2	AKAP1	12.9495	9.77614	11.6758
ILMN_1662598	NM_139275.1	AKAP1	9.99847	4.00607	4.84238
ILMN_1718808	NM_007202.2	AKAP10	9.86288	49.2867	62.3377
ILMN_1783818	NM_144490.1	AKAP11	5.73738	5.33799	3.56545
ILMN_2293758	NM_016248.2	AKAP11	101.668	174.442	175.303
ILMN_1735539	NM_144490.1	AKAP11	8.60668	17.4616	7.97922
ILMN_2280189	NM_144490.1	AKAP11	5.5582	10.0349	12.393
ILMN_1693220	NM_016248.2	AKAP11	74.1717	88.5624	127.634
ILMN_1684836	NM_005100.2	AKAP12	20.6205	21.5042	20.1052
ILMN_1715532	NM_005100.2	AKAP12	6.33171	6.59867	4.14108
ILMN_1686846	NM_144497.1	AKAP12	12.1858	7.75353	14.979
ILMN_2308950	NM_005100.2	AKAP12	6.58252	6.82378	11.0792
ILMN_1709101	NM_007200.3	AKAP13	95.3378	74.005	70.8496
ILMN_1752247	NM_006738.4	AKAP13	111.223	67.0677	86.6005
ILMN_2396956	NM_007200.3	AKAP13	530.087	674.153	692.772
ILMN_1679987	NM_178813.5	AKAP14	6.38625	5.13171	3.67783
ILMN_1673542	NM_001008535.1	AKAP14	3.81534	5.36081	3.06229
ILMN_1802537	NM_001008535.1	AKAP14	4.40456	5.57618	4.3226
ILMN_1675507	NM_147150.1	AKAP2	5.2837	10.2417	10.1539
ILMN_1691959	NM_007203.3	AKAP2	27.9119	16.7192	26.3899
ILMN_1737754	NM_001004065.2	AKAP2	5.95015	5.63834	6.68522
ILMN_1808905	NM_006422.2	AKAP3	5.42787	4.42392	6.35138
ILMN_2268556	NM_003886.2	AKAP4	6.7483	6.08339	4.11481
ILMN_2253207	NM_139289.1	AKAP4	8.39607	15.5985	18.4533
ILMN_1734794	NM_139289.1	AKAP4	14.8132	13.045	14.3481
ILMN_1690818	NM_004857.2	AKAP5	4.35735	8.9739	3.80595
ILMN_1770758	NM_004274.3	AKAP6	4.8354	7.24136	3.94747
ILMN_2293529	NM_138633.1	AKAP7	2.64096	3.42224	3.20488
ILMN_1703049	NM_016377.2	AKAP7	4.67686	10.7219	4.0505
ILMN_1733690	NM_016377.2	AKAP7	17.373	79.2036	83.494
ILMN_2410406	NM_004842.2	AKAP7	3.56645	4.6947	3.71659
ILMN_1741572	NM_005858.2	AKAP8	94.1213	108.885	91.931
ILMN_1768962	NM_014371.2	AKAP8L	135.272	82.3355	74.9828
ILMN_2400663	NM_147185.1	AKAP9	3.23074	7.72823	6.23779
ILMN_2396691	NM_147166.1	AKAP9	5.22107	7.91074	8.03395
ILMN_1802799	NM_024595.1	AKIRIN1	160.081	241.212	260.209
ILMN_1679383	NM_024595.1	AKIRIN1	19.725	30.9321	24.8084
ILMN_1658337	XM_941120.1	AKIRIN1	77.3021	309.902	364.109
ILMN_2148847	NM_018064.2	AKIRIN2	509.301	511.802	554.735
ILMN_1770673	NM_030767.2	AKNA	389.533	186.752	213.702
ILMN_2205785	NM_152763.3	AKNAD1	35.0519	15.4051	9.51534
ILMN_1728047	NM_006066.2	AKR1A1	635.437	320.156	348.63
ILMN_1774938	NM_006066.2	AKR1A1	42.2938	18.9233	8.64449
ILMN_2380771	NM_153326.1	AKR1A1	762.678	431.158	385.972
ILMN_1701731	NM_001628.2	AKR1B1	180.045	143.237	200.674
ILMN_1672148	NM_020299.3	AKR1B10	4.43265	4.43404	5.16293
ILMN_2278335	NM_001080538.1	AKR1B15	5.14762	5.74172	5.89931
ILMN_1662507	NM_001353.5	AKR1C1	4.42417	3.8714	3.12015
ILMN_1668617	XM_937757.1	AKR1C2	18.9218	13.3376	6.58223
ILMN_1719154	XM_943412.1	AKR1C2	7.2031	9.99015	10.1839
ILMN_1773417	XM_943415.1	AKR1C2	6.16435	6.64015	7.61924
ILMN_2412336	NM_001354.4	AKR1C2	20.8313	27.763	31.642
ILMN_3237488	NM_001135241.1	AKR1C2	5.58802	6.43096	7.18699
ILMN_1730191	XM_943427.1	AKR1C2	3.76832	3.95686	4.43728
ILMN_1713124	NM_003739.4	AKR1C3	1677.24	1276.92	1489.6
ILMN_1668880	NM_001818.2	AKR1C4	5.21256	6.67423	4.32998
ILMN_1687757	XM_940680.1	AKR1C4	730.399	485.069	469.758
ILMN_3307911	NM_001007536.3	AKR1CL1	6.57665	6.29006	5.70279
ILMN_1685803	NM_001007536.1	AKR1CL1	17.1551	12.8417	9.0914
ILMN_1692661	NM_005989.2	AKR1D1	22.6367	13.5362	12.0929
ILMN_2157277	NM_005989.2	AKR1D1	17775.7	20346.7	18752.1
ILMN_1694985	NM_031436.2	AKR1E2	8.41908	6.26032	12.2822
ILMN_1677043	NM_003689.2	AKR7A2	827.26	672.711	793.899
ILMN_2145396	NM_012067.2	AKR7A3	156.59	132.404	162.804
ILMN_1718483	NM_012067.2	AKR7A3	6.65476	4.62709	4.24116
ILMN_3243152	NM_201252.2	AKR7L	5.16895	4.99361	4.81898
ILMN_2388507	NM_001014432.1	AKT1	667.735	627.776	825.255
ILMN_2410909	NM_001014431.1	AKT1	587.868	449.536	516.246
ILMN_1748661	NM_005163.2	AKT1	20.1267	7.35239	12.879
ILMN_1726906	NM_032375.2	AKT1S1	29.022	11.5703	14.8531
ILMN_1743347	NM_001626.2	AKT2	5.27448	6.26724	10.0613
ILMN_1733598	NM_181690.1	AKT3	6.67753	7.46416	6.29027
ILMN_1757130	NM_005465.3	AKT3	10.0723	12.6916	6.88342
ILMN_2325612	NM_181690.1	AKT3	5.19617	8.02276	6.53499
ILMN_2325610	NM_181690.1	AKT3	7.68141	4.25115	6.87385
ILMN_2377240	NM_001012398.1	AKTIP	143.697	139.751	106.676
ILMN_1665982	NM_022476.2	AKTIP	17.2478	27.1031	22.5551
ILMN_2404657	NM_000031.4	ALAD	59.7334	38.6074	38.8116
ILMN_1747577	NM_001003945.1	ALAD	1918.94	2062.46	2405.8
ILMN_1679898	NM_001003945.1	ALAD	5.61234	7.43988	9.95965
ILMN_1700047	NM_000688.4	ALAS1	185.568	108.501	192.337
ILMN_2385647	NM_199166.1	ALAS1	309.111	263.672	275.878
ILMN_1728309	NM_000688.4	ALAS1	7.50057	5.84965	9.01328
ILMN_1708323	NM_000032.1	ALAS2	463.499	607.051	704.597
ILMN_2367126	NM_001037968.1	ALAS2	14763.8	19463.8	21813.4
ILMN_2271875	NM_001037968.1	ALAS2	7.29015	155.252	148.244
ILMN_1782939	NM_000477.3	ALB	125.951	45.8924	64.4359
ILMN_1682763	NM_000477.3	ALB	7.86384	6.66915	8.38702
ILMN_1670870	NM_001627.2	ALCAM	400.679	496.617	413.133
ILMN_2051381	NM_153329.2	ALDH16A1	79.7178	46.8648	55.8271
ILMN_2302716	NM_002860.3	ALDH18A1	80.6768	186.572	193.687
ILMN_2096372	NM_000689.3	ALDH1A1	75.7679	109.926	97.2679
ILMN_1709348	NM_000689.3	ALDH1A1	167.491	268.179	324.188
ILMN_1748538	NM_170696.1	ALDH1A2	23.6829	13.9667	12.556
ILMN_2383707	NM_170696.1	ALDH1A2	8.33937	7.01003	5.43908
ILMN_1807439	NM_000693.1	ALDH1A3	13.3889	7.97731	6.33817
ILMN_2139970	NM_000693.1	ALDH1A3	3.77402	3.13805	3.88884
ILMN_2150894	NM_000692.3	ALDH1B1	17.1883	37.9282	34.5818
ILMN_1675398	NM_000692.3	ALDH1B1	7.2732	12.2867	6.15109
ILMN_1802167	NM_012190.2	ALDH1L1	7.20063	5.33424	5.52483
ILMN_1736539	XM_927536.1	ALDH1L2	15.1483	15.532	15.3888
ILMN_2182980	NM_001034173.1	ALDH1L2	18.5281	15.5688	9.58329
ILMN_1793859	NM_000690.2	ALDH2	152.378	188.202	210.553
ILMN_1702503	NM_000691.3	ALDH3A1	6.93736	5.23788	10.9453
ILMN_1667564	NM_001031806.1	ALDH3A2	6.99123	10.4334	6.33786
ILMN_1794825	NM_001031806.1	ALDH3A2	127.817	135.272	101.58
ILMN_2401641	NM_001031806.1	ALDH3A2	49.5017	51.581	56.1613
ILMN_1727965	NM_000694.2	ALDH3B1	13.0711	25.0711	31.831
ILMN_1728662	NM_001030010.1	ALDH3B1	778.604	409.587	533.771
ILMN_2363880	NM_001031615.1	ALDH3B2	4.76806	4.28593	5.56611
ILMN_1761514	NM_000695.3	ALDH3B2	6.35653	4.7435	4.98052
ILMN_1763666	NM_000695.3	ALDH3B2	5.06916	3.41635	3.55138
ILMN_2244841	NM_003748.2	ALDH4A1	4.93128	4.63244	4.68902
ILMN_1656368	NM_170726.1	ALDH4A1	76.2121	86.5907	91.843
ILMN_1696099	NM_003748.2	ALDH4A1	32.4187	23.6245	24.0718
ILMN_2406557	NM_170726.1	ALDH4A1	41.8559	27.523	35.8423
ILMN_2372403	NM_001080.3	ALDH5A1	5.1527	28.5754	34.1702
ILMN_2372398	NM_001080.3	ALDH5A1	26.1479	54.4673	45.064
ILMN_1785284	NM_005589.2	ALDH6A1	271.834	512.655	446.531
ILMN_2096985	NM_005589.2	ALDH6A1	23.8954	138.849	126.4
ILMN_1687508	NM_001182.2	ALDH7A1	35.1776	21.7772	18.2128
ILMN_1763461	XM_937964.1	ALDH7A1	35.4799	25.7193	30.2726
ILMN_2365176	NM_022568.2	ALDH8A1	21.8687	27.4463	33.182
ILMN_1699258	NM_022568.2	ALDH8A1	4.46563	15.0756	8.34185
ILMN_1681938	NM_022568.2	ALDH8A1	5.99836	3.84156	4.93354
ILMN_1761804	NM_000696.2	ALDH9A1	1118.79	1632.96	1518.94
ILMN_1681374	NM_000034.2	ALDOA	5.76395	5.82247	6.54184
ILMN_1736700	NM_184041.1	ALDOA	1629.22	3385.72	4043.51
ILMN_2251253	NM_184043.1	ALDOA	8.91284	6.66037	10.5162
ILMN_1741148	NM_184041.1	ALDOA	1407.79	1623.81	2036.96
ILMN_1747716	NM_000035.2	ALDOB	27.4325	9.41056	10.08
ILMN_1755974	NM_005165.2	ALDOC	662.407	618.082	706.473
ILMN_1718093	NM_019109.3	ALG1	6.50637	31.9454	24.9505
ILMN_3243268	NM_032834.3	ALG10	21.3912	19.1966	14.5038
ILMN_1730304	NM_032834.2	ALG10B	5.39804	18.7301	10.2712
ILMN_1666325	NM_001013620.1	ALG10B	14.9138	17.8405	14.9467
ILMN_3251482	NM_001013620.3	ALG10B	16.5585	64.2682	60.1392
ILMN_1660856	NM_001004127.1	ALG11	84.4873	102.4	72.6545
ILMN_2120982	NM_001004127.1	ALG11	4.94638	12.9455	12.2292
ILMN_1743995	NM_024105.3	ALG12	38.6425	19.4558	23.1112
ILMN_2147503	NM_018466.2	ALG13	6.58078	21.0731	6.51237
ILMN_1761456	NM_018466.2	ALG13	328.851	322.12	277.86
ILMN_1743635	NM_144988.2	ALG14	115.276	36.9095	69.9625
ILMN_2191822	NM_144988.2	ALG14	13.5516	19.3735	11.4431
ILMN_2131293	NM_001015050.1	ALG1L	4.40277	3.61028	5.76304
ILMN_1782084	NM_001015050.1	ALG1L	5.7113	6.7917	7.624
ILMN_1737945	NM_033087.2	ALG2	9.72748	6.12103	11.6406
ILMN_1722688	NM_197973.2	ALG2	6.84014	15.7343	19.6298
ILMN_1806845	NM_001006940.1	ALG3	28.0705	58.884	75.3421
ILMN_1711886	NM_001006940.1	ALG3	300.821	259.273	304.395
ILMN_1664449	NM_013338.3	ALG5	350.334	195.001	177.586
ILMN_1771411	NM_013339.2	ALG6	63.3589	140.97	139.751
ILMN_2365686	NM_001007027.2	ALG8	82.1124	173.524	163.455
ILMN_2271014	NM_001007027.2	ALG8	7.1987	15.2763	8.03275
ILMN_1685413	NM_001007027.1	ALG8	191.97	214.016	219.061
ILMN_1732809	NM_024740.1	ALG9	124.845	182.526	186.612
ILMN_1753135	NM_004304.3	ALK	18.9401	11.34	24.5492
ILMN_2276750	NM_006020.2	ALKBH1	11.9171	16.1154	14.8646
ILMN_1758038	NM_006020.1	ALKBH1	46.6983	98.2372	100.547
ILMN_2375973	NM_006020.2	ALKBH1	49.3997	105.313	111.765
ILMN_1690252	NM_001001655.1	ALKBH2	104.904	51.9307	59.1547
ILMN_2134062	NM_139178.1	ALKBH3	119.091	93.5851	109.495
ILMN_1805673	NM_017621.2	ALKBH4	8.92573	28.7251	20.9857
ILMN_1657283	NM_017758.2	ALKBH5	2300.17	4096.86	4242.67
ILMN_1808792	NM_198867.1	ALKBH6	221.392	133.653	146.32
ILMN_1761764	NM_032306.2	ALKBH7	226.837	93.4315	113.251
ILMN_1779190	NM_138775.1	ALKBH8	9.34322	24.4077	9.79269
ILMN_1796946	NM_199232.1	ALLC	3.74364	4.81575	4.35755
ILMN_1784583	NM_018436.2	ALLC	7.05312	9.75373	5.60846
ILMN_1681046	NM_018436.2	ALLC	5.80034	4.29026	5.06968
ILMN_1709474	NM_015120.2	ALMS1	45.1664	26.9807	23.5519
ILMN_3237132	NR_003683.1	ALMS1P	22.0124	8.83961	10.4276
ILMN_1713731	NM_000697.1	ALOX12	37.4875	26.3809	24.8214
ILMN_1692332	NM_001139.1	ALOX12B	6.17691	8.85577	6.59261
ILMN_2137544	NR_002710.2	ALOX12P2	8.63937	9.03588	5.84947
ILMN_1735987	XR_000541.1	ALOX12P2	5.16118	6.0094	5.39221
ILMN_1676042	XM_937556.1	ALOX15	171.633	283.493	274.035
ILMN_1783443	XM_937556.1	ALOX15	129.651	116.978	130.681
ILMN_1729320	NM_001140.3	ALOX15	12.2106	20.1576	19.0227
ILMN_2403534	NM_001140.3	ALOX15	55.8023	28.5294	45.3813
ILMN_2276904	NM_001141.2	ALOX15B	4.27704	4.37154	5.28286
ILMN_1751975	NM_001141.1	ALOX15B	4.19129	9.28011	8.94348
ILMN_2393149	NM_001039131.1	ALOX15B	56.3443	29.4134	47.6774
ILMN_1680996	NM_000698.2	ALOX5	2166.69	3840.49	4073.02
ILMN_1792150	NM_000698.2	ALOX5	13.2981	28.587	23.0718
ILMN_1651466	XM_937295.1	ALOX5	5.3412	5.71306	5.80034
ILMN_1797875	NM_001629.2	ALOX5AP	9991.85	8865.64	9765.66
ILMN_1678255	NM_021628.1	ALOXE3	5.98745	8.48978	7.46287
ILMN_1752669	NM_001631.2	ALPI	31.1487	8.36354	13.3798
ILMN_2078697	NM_025144.2	ALPK1	59.5654	73.1399	57.6875
ILMN_1811238	NM_052947.2	ALPK2	4.78202	3.8366	3.97323
ILMN_1734630	NM_020778.1	ALPK3	5.03825	9.43238	4.24864
ILMN_1701603	NM_000478.2	ALPL	183.611	495.239	519.554
ILMN_1693789	NM_001632.2	ALPP	4366.08	6633.22	4813.75
ILMN_1801851	NM_031313.1	ALPPL2	9.4896	10.6466	8.37734
ILMN_1750256	NM_020919.2	ALS2	314.959	619.103	516.501
ILMN_1700596	NM_147129.2	ALS2CL	15.3972	5.90616	12.7969
ILMN_1702322	NM_147129.2	ALS2CL	5.1176	3.50103	3.43518
ILMN_1690636	NM_182775.1	ALS2CL	4.01243	4.37238	3.46044
ILMN_1792449	NM_152525.3	ALS2CR11	5.77078	4.3378	4.34225
ILMN_1765674	NM_139163.1	ALS2CR12	8.77382	14.59	21.6983
ILMN_1787314	NM_178231.1	ALS2CR14	246.914	217.944	238.49
ILMN_1663897	NM_205543.1	ALS2CR16	6.93153	9.29327	6.19587
ILMN_1800958	NM_152388.1	ALS2CR4	135.532	132.757	148.986
ILMN_1760889	NM_024744.12	ALS2CR8	4.04571	9.49888	7.2366
ILMN_3236443	NM_006982.2	ALX1	52.5437	26.1479	28.938
ILMN_2191902	NM_006492.2	ALX3	4.69525	3.68666	4.67621
ILMN_1729325	NM_006492.1	ALX3	26.1722	11.1939	13.6985
ILMN_1803384	NM_021926.2	ALX4	3.25311	5.21871	6.26452
ILMN_1797432	NM_152462.1	AMAC1	15.5709	7.27332	11.0946
ILMN_1794728	XM_928960.1	AMAC1L1	6.22392	8.96253	7.50732
ILMN_1715988	NM_054028.1	AMAC1L2	13.3917	10.0588	14.3758
ILMN_1713315	XM_942578.1	AMAC1L2	27.5534	13.506	8.15497
ILMN_2194619	NM_054028.1	AMAC1L2	10.1358	5.96961	7.55637
ILMN_3246673	NM_001102614.1	AMAC1L3	23.1817	20.114	16.376
ILMN_1759670	NM_014324.4	AMACR	28.1772	40.9676	36.1109
ILMN_2367172	NM_203382.1	AMACR	4.65651	18.9733	10.2645
ILMN_1792741	NM_203382.1	AMACR	8.52575	14.2036	18.3731
ILMN_1794384	NM_016519.4	AMBN	6.31412	4.96257	6.70361
ILMN_1688019	XM_937804.1	AMBN	3.75076	5.99879	5.55142
ILMN_1751092	NM_016519.4	AMBN	5.75658	6.10418	5.09318
ILMN_1697611	XM_937804.1	AMBN	6.03391	7.05699	12.7708
ILMN_1695446	NM_001633.2	AMBP	7.48474	5.04966	4.07913
ILMN_1662681	NM_017749.2	AMBRA1	33.6886	20.9226	15.0608
ILMN_1788462	NM_001033059.1	AMD1	346.482	901.059	781.023
ILMN_1667994	NM_001634.4	AMD1	57.8426	556.908	486.982
ILMN_1788239	NM_152435.1	AMDHD1	10.3978	17.1187	13.2613
ILMN_1695759	NM_015944.2	AMDHD2	136.237	67.155	78.6657
ILMN_2397406	NM_001142.2	AMELX	6.66243	5.68845	6.10093
ILMN_1727258	NM_001143.1	AMELY	11.2964	6.26164	7.35355
ILMN_1723116	NM_138958.1	AMFR	61.0338	170.713	218.357
ILMN_1666258	NM_001144.3	AMFR	7.80337	56.4872	44.3424
ILMN_1660995	NM_000479.2	AMH	3.5935	4.30558	4.2893
ILMN_1736412	NM_020547.1	AMHR2	781.023	388.048	488.575
ILMN_1778723	NM_153206.1	AMICA1	1258.5	1396.03	1613.47
ILMN_1765460	NM_020703.1	AMIGO1	13.574	8.84239	18.9733
ILMN_1725896	NM_181847.2	AMIGO2	7.37377	6.79749	7.34592
ILMN_1738233	NM_198722.1	AMIGO3	5.70037	9.348	4.58742
ILMN_1670506	NM_015365.2	AMMECR1	61.6563	116.448	93.0454
ILMN_1779374	NM_001025580.1	AMMECR1	309.678	555.661	484.482
ILMN_2394242	NM_001025580.1	AMMECR1	53.0154	225.625	236.077
ILMN_1727023	NM_031445.2	AMMECR1L	54.1701	95.7359	69.459
ILMN_1683901	NM_030943.1	AMN	6.38677	8.59223	6.10724
ILMN_1750880	NM_207337.1	AMN1	5.98661	12.5882	8.34672
ILMN_1792409	NM_133265.2	AMOT	25.3135	17.6448	11.7524
ILMN_1748141	NM_130847.1	AMOTL1	8.74099	7.43649	7.9839
ILMN_1778788	NM_016201.2	AMOTL2	81.7829	50.268	44.0132
ILMN_1759312	NM_000036.1	AMPD1	3.75263	4.21494	4.23494
ILMN_1701589	NM_004037.6	AMPD2	6.47117	6.01321	4.27561
ILMN_1696830	NM_203404.1	AMPD2	4.16111	3.47982	4.4026
ILMN_1786899	NM_139156.2	AMPD2	3.80241	4.34317	3.90249
ILMN_1774447	NM_001025389.1	AMPD3	9.23762	37.738	27.0569
ILMN_1660854	NM_000480.2	AMPD3	6.81893	5.94542	6.21048
ILMN_1665307	NM_001025389.1	AMPD3	3.8714	3.26526	4.61869
ILMN_1731223	NM_001025390.1	AMPD3	4.24276	14.055	12.8359
ILMN_1685834	NM_001635.2	AMPH	12.3436	7.03262	4.78881
ILMN_1725297	NM_001635.2	AMPH	6.58195	5.70308	5.28116
ILMN_1665331	NM_000481.2	AMT	162.313	131.548	111.735
ILMN_1713927	NM_212557.1	AMTN	4.20808	3.14734	4.43584
ILMN_1797796	NM_001008221.1	AMY1A	92.9997	43.6621	39.3733
ILMN_2294762	NM_004038.3	AMY1A	288.656	234.09	206.69
ILMN_2408219	NM_004038.3	AMY1A	3.5214	3.00441	4.08497
ILMN_2094262	NM_001008218.1	AMY1B	6.13749	15.334	7.56534
ILMN_2094261	NM_001008218.1	AMY1B	5.01315	22.828	9.50417
ILMN_1726327	NM_001008218.1	AMY1B	233.366	115.565	104.231
ILMN_1663313	NM_001008219.1	AMY1C	1331.29	1990.14	1748.77
ILMN_1719031	NM_004038.3	AMY2A	4.8285	5.43138	5.4879
ILMN_2131123	NM_000699.2	AMY2A	5.9182	6.1745	8.92338
ILMN_1801303	XM_942801.1	AMY2A	29.1392	46.0701	53.3357
ILMN_1751102	NM_000699.2	AMY2A	27.0603	12.31	9.64436
ILMN_1694882	NM_020978.3	AMY2B	14.5616	23.3616	14.055
ILMN_2073157	NM_020978.3	AMY2B	7.58201	16.1897	11.5202
ILMN_1785742	NM_133463.1	AMZ1	8.00288	4.99983	7.17373
ILMN_2309549	NM_001033574.1	AMZ2	5.19045	7.17558	7.16896
ILMN_1801606	NM_016627.4	AMZ2	575.303	464.608	491.225
ILMN_1664435	XM_938503.1	ANAPC1	5.90311	6.59096	6.19499
ILMN_1804812	NM_022662.2	ANAPC1	164.944	308.265	279.978
ILMN_1659553	XM_942263.1	ANAPC1	187.667	216.175	187.454
ILMN_1770378	NM_014885.1	ANAPC10	282.459	138.489	140.346
ILMN_2343563	NM_001002246.1	ANAPC11	358.771	170.34	175.857
ILMN_1726281	XM_930216.1	ANAPC11	6.87161	8.1036	4.56865
ILMN_1753773	NM_001002244.1	ANAPC11	11.5637	10.2087	11.5696
ILMN_1722102	NM_001002247.1	ANAPC11	1246.04	593.786	760.407
ILMN_1674988	XM_942695.1	ANAPC11	4.77081	7.90625	5.34344
ILMN_1793894	NM_015391.1	ANAPC13	1252.05	974.266	879.987
ILMN_1733096	NM_013366.3	ANAPC2	5.91546	6.84402	8.01338
ILMN_1813243	NM_013366.3	ANAPC2	18.8303	10.957	8.07816
ILMN_1802973	NM_013367.2	ANAPC4	226.901	311.489	264.876
ILMN_1723177	NM_016237.3	ANAPC5	653.525	709.655	746.925
ILMN_2199284	NM_016238.1	ANAPC7	4.6947	84.9437	64.6845
ILMN_1696974	NM_194430.1	ANG	12.4106	18.4677	25.1632
ILMN_1760727	NM_001145.2	ANG	30.1114	9.25801	19.9129
ILMN_1665871	NM_015305.2	ANGEL1	47.566	38.1837	57.8956
ILMN_1736340	NM_144567.3	ANGEL2	213.521	375.482	380.859
ILMN_1677723	NM_001146.3	ANGPT1	54.5126	36.7535	32.2939
ILMN_2086890	NM_001146.3	ANGPT1	73.9341	30.0406	33.9054
ILMN_3250067	NM_001118888.1	ANGPT2	5.04966	4.3184	4.55519
ILMN_3250879	NM_001118887.1	ANGPT2	4.70313	6.71797	9.48374
ILMN_1774207	NM_001147.1	ANGPT2	33.4513	16.0757	11.7699
ILMN_1758443	NM_015985.2	ANGPT4	4.44547	4.26622	6.57331
ILMN_1669773	NM_004673.3	ANGPTL1	6.36136	4.57233	7.59687
ILMN_2145501	NM_004673.3	ANGPTL1	4.13588	4.21229	3.38267
ILMN_1772612	NM_012098.2	ANGPTL2	5.96803	4.74216	6.35552
ILMN_1695193	NM_014495.2	ANGPTL3	8.30025	9.88159	5.31207
ILMN_2143220	NM_014495.2	ANGPTL3	7.39375	6.3091	9.73478
ILMN_1674376	NM_139314.1	ANGPTL4	24.0788	9.99285	8.75211
ILMN_2386444	NM_001039667.1	ANGPTL4	85.0638	44.867	46.0701
ILMN_1707727	NM_139314.1	ANGPTL4	75.5498	50.1899	46.2197
ILMN_2166696	NM_178127.2	ANGPTL5	5.54445	8.28961	5.40617
ILMN_1725518	NM_031917.2	ANGPTL6	19.1368	11.4074	8.92607
ILMN_1813361	NM_021146.2	ANGPTL7	5.15811	4.53117	4.54923
ILMN_2317186	NM_020475.2	ANK1	8.23034	24.2884	22.3225
ILMN_1684694	NM_020480.2	ANK1	1095.27	882.014	869.079
ILMN_1776363	NM_020977.2	ANK2	4.30206	4.65255	6.07836
ILMN_1652729	NM_001148.3	ANK2	4.43937	7.38928	6.35572
ILMN_1661875	NM_001149.2	ANK3	11.1539	9.48679	11.2508
ILMN_2390609	NM_001149.2	ANK3	12.5423	7.19519	15.8505
ILMN_1651943	NM_020987.2	ANK3	30.8772	23.8446	14.2894
ILMN_2112829	NM_144708.2	ANKAR	5.7421	4.33044	5.86126
ILMN_2112834	NM_144708.2	ANKAR	7.2417	3.92233	7.03056
ILMN_1813139	NM_182703.2	ANKDD1A	77.6527	29.2203	18.0386
ILMN_1811239	NM_153228.1	ANKFN1	4.04344	4.85727	3.27333
ILMN_1794470	NM_016376.2	ANKFY1	206.321	338.757	418.338
ILMN_1801464	NM_020740.1	ANKFY1	78.6426	50.5627	21.6159
ILMN_1735364	NM_020740.1	ANKFY1	9.48633	11.2975	11.3806
ILMN_1660778	XM_944214.1	ANKH	7.03832	12.2585	4.32876
ILMN_1692080	NM_054027.3	ANKH	5.26842	56.5246	38.3602
ILMN_1765091	NM_017747.1	ANKHD1	103.733	193.765	182.396
ILMN_2341382	NM_024668.2	ANKHD1	9.28834	36.3693	21.9374
ILMN_1778304	NM_017978.1	ANKHD1	3.61124	4.64183	4.59856
ILMN_1766560	NM_020690.4	ANKHD1-EIF4EBP3	7.22944	26.1568	20.5628
ILMN_3241218	NM_019004.1	ANKIB1	115.226	160.041	133.799
ILMN_1797873	NM_178510.1	ANKK1	6.03454	4.42991	3.87715
ILMN_3243457	NM_152363.4	ANKLE1	84.9101	54.2071	63.5201
ILMN_3249608	NM_015114.1	ANKLE2	89.1399	147.714	159.61
ILMN_1675483	NM_016552.2	ANKMY1	81.3922	73.1746	65.1185
ILMN_2251062	NM_017844.2	ANKMY1	4.95785	5.61532	3.93437
ILMN_1799369	NM_016552.2	ANKMY1	4.45014	4.22391	4.98211
ILMN_1784292	NM_020319.1	ANKMY2	93.4548	187.984	166.553
ILMN_1687351	NM_023039.2	ANKRA2	253.659	301.938	274.091
ILMN_2185563	NM_023039.2	ANKRA2	208.962	357.435	256.595
ILMN_1716264	NM_014391.2	ANKRD1	8.47427	5.29953	7.17755
ILMN_1711828	NM_017664.2	ANKRD10	37.8764	85.894	74.3906
ILMN_2115218	NM_017664.2	ANKRD10	51.2924	191.816	132.688
ILMN_2108709	NM_013275.4	ANKRD11	553.575	602.547	522.807
ILMN_1690465	NM_013275.4	ANKRD11	4.33307	11.4597	9.8797
ILMN_1661833	NM_015208.2	ANKRD12	91.4288	253.156	195.904
ILMN_1689908	NM_033121.1	ANKRD13A	311.286	595.066	506.724
ILMN_1794070	NM_152345.3	ANKRD13B	7.02723	7.06647	6.26413
ILMN_2148507	NM_030816.2	ANKRD13C	14.8813	115.13	76.3166
ILMN_1660183	XM_945561.1	ANKRD13D	10.7446	9.54857	6.74652
ILMN_1667830	XM_945565.1	ANKRD13D	5.51416	3.85765	5.51695
ILMN_1790351	XM_945557.1	ANKRD13D	10.9453	5.37013	6.70971
ILMN_1807112	XM_945567.1	ANKRD13D	11.6377	6.93153	8.08797
ILMN_1672356	XM_945571.1	ANKRD13D	105.945	59.8522	51.7899
ILMN_1662902	NM_207354.1	ANKRD13D	13.3709	4.52026	5.42154
ILMN_1675435	NM_019046.1	ANKRD16	54.7844	26.0469	26.2595
ILMN_1659156	NM_001009941.1	ANKRD16	9.9629	43.1456	37.8274
ILMN_2353431	NM_001009941.1	ANKRD16	10.0523	15.202	10.0192
ILMN_1787064	NM_032217.3	ANKRD17	5.81183	14.0353	10.2674
ILMN_2406335	NM_198889.1	ANKRD17	58.5252	121.423	115.373
ILMN_1712019	NM_198889.1	ANKRD17	134.493	219.228	195.733
ILMN_3190486	XM_001717620.1	ANKRD18A	4.93244	3.25375	3.87678
ILMN_3255211	XM_001726105.1	ANKRD18A	4.72516	4.54247	3.88825
ILMN_3192974	XM_001716325.1	ANKRD18B	4.64902	4.92831	4.83649
ILMN_3233098	XM_001717197.1	ANKRD18B	6.04842	5.54227	6.41319
ILMN_1666221	NM_001010925.1	ANKRD19	3.34547	4.33669	4.75809
ILMN_1682547	NM_020349.2	ANKRD2	4.47764	6.09772	7.70434
ILMN_1747839	NM_001012421.1	ANKRD20A1	132.645	76.9826	50.4309
ILMN_1679184	XM_497035.2	ANKRD20A1	133.074	75.8472	56.4618
ILMN_2215824	NM_032250.1	ANKRD20A1	272.13	164.191	86.2896
ILMN_1670452	NM_001012419.1	ANKRD20A1	116.293	101.604	93.8652
ILMN_3244353	NM_001012421.1	ANKRD20A2	4.82261	4.608	4.61657
ILMN_2289424	NM_001012419.1	ANKRD20A3	4.37283	5.74885	5.70612
ILMN_2398211	NM_001012419.1	ANKRD20A3	11.3369	26.987	12.0149
ILMN_3240529	NM_001098805.1	ANKRD20A4	4.82317	3.59008	5.51881
ILMN_3307747	NR_003366.2	ANKRD20B	11.3599	7.78671	6.11808
ILMN_1680631	XM_943915.1	ANKRD20B	4.54179	2.92741	3.56296
ILMN_2181867	NR_003366.1	ANKRD20B	4.89858	4.40317	4.7332
ILMN_1757147	XM_934275.1	ANKRD20B	4.12303	3.34602	3.68335
ILMN_1671812	NM_174981.2	ANKRD21	7.3636	7.43274	6.89462
ILMN_1799848	NM_144590.1	ANKRD22	38.427	23.6897	30.4286
ILMN_2132599	NM_144590.1	ANKRD22	132.439	54.3632	70.5104
ILMN_2227338	NM_144994.7	ANKRD23	38.936	13.2794	12.7505
ILMN_1747151	NM_144994.6	ANKRD23	5.66706	6.30841	5.67079
ILMN_1768202	XM_940063.1	ANKRD24	8.35317	18.6997	8.66588
ILMN_2101368	NM_133475.1	ANKRD24	3.49126	5.1095	3.09672
ILMN_1740161	NM_014915.1	ANKRD26	18.4052	36.2409	15.1868
ILMN_1794063	NM_032139.1	ANKRD27	78.9303	137.438	109.61
ILMN_1697594	NM_015199.2	ANKRD28	61.2728	30.8881	35.2857
ILMN_2232520	NM_015199.2	ANKRD28	74.9536	52.5908	51.1846
ILMN_2075643	NM_173505.2	ANKRD29	4.3126	3.75802	4.12927
ILMN_1749338	NM_173505.2	ANKRD29	14.1522	7.19439	8.8819
ILMN_1756727	XM_940707.1	ANKRD30A	16.2329	7.48613	7.65961
ILMN_1813607	NM_052997.1	ANKRD30A	2.891	3.38344	3.41449
ILMN_1796059	XM_940707.1	ANKRD30A	5.805	3.08882	4.20832
ILMN_1730678	NM_001029862.1	ANKRD30B	4270.96	5329.92	4962.27
ILMN_1708056	XM_937397.1	ANKRD31	6.86845	5.58216	5.3106
ILMN_2214278	NM_032290.2	ANKRD32	86.573	221.769	190.021
ILMN_1805985	NM_032290.2	ANKRD32	55.7743	219.686	179.618
ILMN_1667748	NM_182608.2	ANKRD33	294.395	203.193	333.048
ILMN_2119793	NM_001039888.2	ANKRD34A	16.8058	24.3621	18.4033
ILMN_1655766	NM_001004441.1	ANKRD34B	5.40951	4.60847	3.46454
ILMN_1758215	XM_930512.1	ANKRD34C	7.10662	9.50869	16.4407
ILMN_2145153	NM_144698.3	ANKRD35	74.3563	26.9309	32.6368
ILMN_1798006	NM_144698.2	ANKRD35	7.6133	16.1848	10.0889
ILMN_2382431	NM_198555.3	ANKRD36	8.64651	9.77044	5.53941
ILMN_1750459	NM_198555.1	ANKRD36	4.91858	7.35145	5.93335
ILMN_1686523	XM_937233.1	ANKRD36	6.32249	5.32985	4.27408
ILMN_2280568	NM_198555.3	ANKRD36	21.1417	52.8017	33.0861
ILMN_1780806	XM_931666.1	ANKRD36B	53.0608	71.7623	53.5197
ILMN_2189614	NM_025190.2	ANKRD36B	12.7324	8.44129	13.9531
ILMN_1756417	NM_181726.1	ANKRD37	347.086	193.417	215.8
ILMN_1776936	NM_181712.2	ANKRD38	85.201	34.3558	35.4362
ILMN_1710979	NM_016466.4	ANKRD39	208.002	92.7217	66.3954
ILMN_1758846	NM_052855.2	ANKRD40	123.919	109.794	103.828
ILMN_1751744	NM_152363.2	ANKRD41	261.613	170.943	176.231
ILMN_2091590	NM_152363.2	ANKRD41	116.35	149.317	126.945
ILMN_1676605	NM_182603.1	ANKRD42	4.99828	3.38117	4.03071
ILMN_1779882	NM_175873.3	ANKRD43	4.88203	16.4123	6.89356
ILMN_1755049	NM_153697.1	ANKRD44	11.1985	6.36355	5.84136
ILMN_2059844	NM_153697.1	ANKRD44	78.6242	125.006	86.6759
ILMN_1733716	NM_198493.1	ANKRD45	7.91273	5.25511	8.35419
ILMN_1712298	NM_198401.2	ANKRD46	10.9179	57.18	39.1964
ILMN_1755588	NM_198471.1	ANKRD47	11.0145	9.82109	8.5459
ILMN_1669259	NM_017704.2	ANKRD49	197.374	306.026	275.15
ILMN_1728957	NM_022096.4	ANKRD5	4.04165	3.482	6.37623
ILMN_1793466	NM_022096.4	ANKRD5	4.44835	4.92966	5.14409
ILMN_2367300	NM_198798.1	ANKRD5	7.65574	7.14939	6.67102
ILMN_2226304	NM_020337.1	ANKRD50	7.97714	31.4923	20.8127
ILMN_3244029	NM_173595.3	ANKRD52	17.4375	14.3595	11.3898
ILMN_1772660	NM_024933.2	ANKRD53	11.1247	8.08753	13.1059
ILMN_1766309	NM_138797.1	ANKRD54	27.6239	40.3608	44.9454
ILMN_2341724	NM_001039935.1	ANKRD55	61.585	98.9498	88.0192
ILMN_2072045	NM_001029870.1	ANKRD56	6.24385	4.09539	6.20618
ILMN_1724040	NM_023016.2	ANKRD57	370.168	316.917	298.155
ILMN_1692849	XM_293380.3	ANKRD58	10.9069	9.11367	7.45314
ILMN_1698159	NM_014942.2	ANKRD6	7.7391	11.2652	5.43621
ILMN_2178587	NM_014942.2	ANKRD6	14.4651	28.6148	14.7036
ILMN_2354930	NM_001077708.1	ANKRD7	8.21457	12.6824	14.097
ILMN_1779951	NM_019644.1	ANKRD7	24.7952	7.64063	9.97673
ILMN_1675937	NM_152326.2	ANKRD9	15.0167	42.3143	43.945
ILMN_2048607	NM_152326.2	ANKRD9	1152.88	1113.38	1208.32
ILMN_1813669	NM_015245.1	ANKS1A	187.591	208.962	220.964
ILMN_1758392	NM_181670.2	ANKS1B	10.8167	7.92421	7.36821
ILMN_1696131	NM_152788.3	ANKS1B	12.4876	12.0497	11.1288
ILMN_2340974	NM_020140.2	ANKS1B	7.79098	6.79338	10.0853
ILMN_1751636	NM_133450.1	ANKS3	14.8952	11.768	8.54917
ILMN_2199658	NM_145865.1	ANKS4B	7.65998	6.16412	8.29201
ILMN_1735108	NM_173551.3	ANKS6	5.91461	5.9157	5.52984
ILMN_1677487	NM_018089.1	ANKZF1	216.612	132.192	136.408
ILMN_2273796	NM_018089.2	ANKZF1	7.73519	10.7167	12.8348
ILMN_2370692	NM_018089.2	ANKZF1	49.9198	55.4392	28.9489
ILMN_1739645	NM_018685.2	ANLN	55.8942	226.171	168.364
ILMN_3237961	NM_018043.5	ANO1	8.75177	12.7126	8.12923
ILMN_1767111	NM_018075.2	ANO10	13.8908	31.6936	32.54
ILMN_3248094	NM_020373.2	ANO2	11.1239	9.12986	9.53434
ILMN_3240765	NM_031418.2	ANO3	3.10884	4.46435	3.6858
ILMN_2228215	NM_178826.2	ANO4	5.69346	3.75154	4.30248
ILMN_1690154	NM_213599.1	ANO5	10.0542	10.0941	9.93391
ILMN_1674941	NM_001025356.1	ANO6	112.855	137.037	153.476
ILMN_1675423	NM_001001666.1	ANO7	5.89703	5.54411	8.82943
ILMN_1683824	NM_001001891.1	ANO7	9.92688	7.69821	11.2025
ILMN_1732948	NM_001001666.1	ANO7	5.21424	2.7266	3.64216
ILMN_1709124	NM_020959.1	ANO8	7.08346	11.2573	15.4255
ILMN_1762629	NM_001012302.1	ANO9	24.916	17.7813	16.597
ILMN_1769259	XM_938582.1	ANO9	14.0053	7.33463	9.14964
ILMN_1798679	NM_001012302.1	ANO9	3.68358	3.83714	3.6874
ILMN_1807945	NM_006305.2	ANP32A	101.365	80.1085	91.473
ILMN_1684293	NM_006401.1	ANP32B	9898.14	9737.44	8425.71
ILMN_2151412	NM_012403.1	ANP32C	3.39645	3.76894	3.33113
ILMN_1655868	NM_012403.1	ANP32C	63.6761	94.8415	107.841
ILMN_1728191	NM_012404.2	ANP32D	6.85609	7.38212	4.3387
ILMN_1684923	NM_030920.2	ANP32E	10.2677	14.3365	7.07663
ILMN_1763837	NM_001150.1	ANPEP	292.773	105.626	109.7
ILMN_1887731	Hs.556821	ANRIL	5.28573	14.7286	8.0179
ILMN_1670379	NM_032208.1	ANTXR1	7.72384	8.37314	7.39883
ILMN_1811877	NM_018153.2	ANTXR1	41.9889	19.9997	14.4062
ILMN_2387995	NM_053034.1	ANTXR1	10.3332	13.6238	13.6202
ILMN_1780894	NM_053034.1	ANTXR1	7.26262	7.24863	7.33398
ILMN_1812926	NM_058172.3	ANTXR2	381.506	488.575	470.112
ILMN_1668044	XM_937376.1	ANTXRL	6.17843	6.11579	9.13928
ILMN_1668566	NM_174890.1	ANUBL1	3.70304	16.9574	5.97356
ILMN_2184184	NM_000700.1	ANXA1	2585.61	2046.65	2239.87
ILMN_1699421	NM_007193.3	ANXA10	7.03571	7.19795	4.79163
ILMN_2380494	NM_001157.2	ANXA11	157.591	244.415	222.446
ILMN_1685170	NM_145868.1	ANXA11	384.927	472.384	425.754
ILMN_1807003	NM_145869.1	ANXA11	10.6047	21.2373	20.0289
ILMN_2412490	NM_004306.2	ANXA13	4.3362	4.81636	4.12259
ILMN_1737612	NM_001003954.1	ANXA13	4.88869	4.65597	5.71433
ILMN_1799243	NM_001003954.1	ANXA13	4.24057	4.43013	4.19468
ILMN_1711899	NM_001002857.1	ANXA2	130.202	67.4489	76.1942
ILMN_1755937	NM_001002857.1	ANXA2	24.3817	9.29919	11.5168
ILMN_2409167	NM_001002858.1	ANXA2	829.151	461.543	497.514
ILMN_1698100	NR_001562.1	ANXA2P1	5.83358	17.0012	12.7571
ILMN_2041101	NR_001562.1	ANXA2P1	175.689	90.5242	108.611
ILMN_3235632	NR_003573.1	ANXA2P2	22465.1	23106.5	23717.5
ILMN_1798372	NR_001446.1	ANXA2P3	16.5754	13.9959	13.9651
ILMN_1694548	NM_005139.1	ANXA3	468.703	474.309	422.737
ILMN_1711408	NM_001153.2	ANXA4	4.56196	28.8585	20.596
ILMN_1741003	NM_001154.2	ANXA5	587.074	712.953	953.008
ILMN_2326591	NM_004033.2	ANXA6	8.10686	12.9808	8.37488
ILMN_1678612	NM_001155.3	ANXA6	29.0965	31.5643	37.6728
ILMN_1662322	NM_004034.1	ANXA7	5.03987	5.19735	5.58513
ILMN_1703791	NM_004034.1	ANXA7	516.246	1268.22	935.962
ILMN_1778087	NM_001630.1	ANXA8	27.0036	34.8153	29.8356
ILMN_2095610	NM_001040084.1	ANXA8	3.71467	6.81545	5.30219
ILMN_3242004	NM_001098845.1	ANXA8L1	10.2556	9.16115	9.37178
ILMN_2186983	NM_001630.2	ANXA8L2	5.9582	6.59924	6.58662
ILMN_2217601	NM_003568.1	ANXA9	3.76225	4.43906	6.09231
ILMN_1709820	NM_001637.1	AOAH	22.5773	46.2871	32.5036
ILMN_1799863	NM_009590.2	AOC2	8.08425	9.69247	7.86202
ILMN_1741431	NM_001158.3	AOC2	9.88907	8.71952	9.69912
ILMN_2405185	NM_001158.3	AOC2	4.26041	15.8008	4.95665
ILMN_1782086	NM_003734.2	AOC3	6.36482	10.681	9.24073
ILMN_1813840	NM_015013.2	AOF2	390.54	591.851	639.855
ILMN_1767113	NM_001159.3	AOX1	3.86242	3.13585	3.74835
ILMN_1789676	NR_001557.2	AOX2P	21.1036	7.99209	9.07241
ILMN_2387505	NM_145730.1	AP1B1	24.0527	11.9984	10.7516
ILMN_1781983	NM_001127.2	AP1B1	378.164	625.168	465.507
ILMN_2399627	NM_001128.5	AP1G1	34.6943	288.534	234.722
ILMN_2399622	NM_001128.5	AP1G1	90.5479	168.428	154.012
ILMN_2276598	NM_080545.1	AP1G2	3.27198	3.84257	3.90992
ILMN_1754179	NM_003917.2	AP1G2	147.763	89.3342	105.507
ILMN_1805247	NM_007247.3	AP1GBP1	3.60279	21.0865	31.8806
ILMN_2415467	NM_007247.3	AP1GBP1	6.64638	42.4082	30.3286
ILMN_1754738	NM_032493.2	AP1M1	569.601	601.118	698.417
ILMN_1705861	NM_005498.3	AP1M2	8.19348	4.97542	4.42302
ILMN_1751345	NM_001283.2	AP1S1	136.714	104.063	130.865
ILMN_1712806	NM_057089.1	AP1S1	110.365	58.7212	71.789
ILMN_2316173	NM_001283.2	AP1S1	153.885	118.315	123.007
ILMN_1766411	NM_003916.3	AP1S2	528.804	736.575	804.019
ILMN_2120273	NM_003916.3	AP1S2	577.001	869.079	784.435
ILMN_1768610	NM_178814.2	AP1S3	6.74702	5.53667	6.26794
ILMN_1815306	NM_130787.2	AP2A1	164.777	64.646	92.2115
ILMN_2359211	NM_130787.2	AP2A1	97.0537	51.4791	65.4063
ILMN_1673108	NM_014203.2	AP2A1	3.98724	5.04619	4.72235
ILMN_1803779	NM_012305.2	AP2A2	21.9051	23.3867	16.5701
ILMN_1681998	NM_001282.2	AP2B1	124.218	125.133	150.785
ILMN_2331735	NM_001282.2	AP2B1	159.851	204.269	170.97
ILMN_1699598	NM_004068.3	AP2M1	393.033	423.696	537.159
ILMN_2402798	NM_004068.3	AP2M1	422.832	503.382	573.177
ILMN_1662426	NM_004069.3	AP2S1	2046.65	1505.55	1779.43
ILMN_1809957	NM_004069.3	AP2S1	7066.43	4168.45	4934.88
ILMN_1768867	NM_003664.3	AP3B1	433.87	748.908	812.403
ILMN_1679256	NM_004644.3	AP3B2	5.4652	4.34357	6.33027
ILMN_2284667	NM_001077523.1	AP3D1	4.02294	4.18079	4.88589
ILMN_1764945	NM_003938.4	AP3D1	365.754	146.39	149.963
ILMN_2390114	NM_001077523.1	AP3D1	251.119	128.497	166.968
ILMN_2362122	NM_012095.4	AP3M1	94.074	268.349	211.094
ILMN_1667086	NM_207012.1	AP3M1	194.798	373.83	371.88
ILMN_1701774	NM_207012.1	AP3M1	3.75802	3.55028	3.30028
ILMN_1676946	NM_006803.2	AP3M2	34.7055	110.957	119.911
ILMN_2311761	NM_001002924.1	AP3S1	538.827	448.047	471.104
ILMN_1731596	NM_005829.3	AP3S2	13.1251	32.6497	44.7518
ILMN_1669377	NM_006594.1	AP4B1	254.231	437.887	370.168
ILMN_1754531	NM_007347.3	AP4E1	165.459	153.688	146.546
ILMN_1779512	NM_004722.2	AP4M1	4.49889	7.46229	5.66397
ILMN_1760466	NM_007077.2	AP4S1	7.86028	8.95918	5.95635
ILMN_1659463	NM_181869.1	APAF1	260.801	278.659	183.824
ILMN_2344798	NM_181869.1	APAF1	12.3745	10.2568	19.9342
ILMN_2182656	NM_001163.2	APBA1	3.79331	3.92284	3.59236
ILMN_1668285	NM_001163.2	APBA1	6.19685	6.08612	3.84286
ILMN_1723626	NM_005503.2	APBA2	4.43156	3.91653	4.1092
ILMN_2270491	NM_031232.2	APBA2BP	7.10778	4.45377	4.28952
ILMN_2364928	NM_031232.2	APBA2BP	6.91877	10.6242	11.8407
ILMN_1686610	NM_004886.3	APBA3	260.031	129.617	156.555
ILMN_1769918	NM_001164.2	APBB1	4.47213	3.90544	5.59013
ILMN_1796271	NM_145689.1	APBB1	2.73849	3.4622	4.27021
ILMN_1699646	NM_001164.2	APBB1	7.73741	10.6918	7.649
ILMN_1801710	NM_019043.3	APBB1IP	394.439	230.442	287.994
ILMN_3251699	NM_173075.3	APBB2	4.52438	5.99836	5.54601
ILMN_1716790	NM_173075.2	APBB2	6.01816	4.48388	3.69844
ILMN_1740772	NM_006051.2	APBB3	196.951	153.395	158.755
ILMN_2320513	NM_133173.2	APBB3	109.926	56.2378	50.3384
ILMN_1662668	NM_000038.3	APC	15.8219	10.8525	6.39466
ILMN_1659950	NM_005883.2	APC2	3.80915	4.02053	5.16385
ILMN_1656951	NM_153000.3	APCDD1	9.45861	14.9402	9.63932
ILMN_1689431	NM_153360.1	APCDD1L	51.4385	15.7443	14.5369
ILMN_1708833	NM_001639.2	APCS	9.5124	7.37463	4.07942
ILMN_1740052	NM_005876.3	APEG1	19.9233	11.2329	10.4985
ILMN_1718023	NM_001640.3	APEH	796.328	815.519	865.753
ILMN_2319344	NM_001641.2	APEX1	942.258	921.377	1062.91
ILMN_1661886	NM_080649.1	APEX1	1219.8	1172.47	1280.43
ILMN_1652505	NM_014481.2	APEX2	245.952	250.819	293.68
ILMN_1658472	NM_016022.1	APH1A	445.71	252.301	366.581
ILMN_2398388	NM_001077628.1	APH1A	47.3634	45.5204	73.4699
ILMN_1767816	NM_031301.2	APH1B	190.617	111.53	134.387
ILMN_1815051	NM_006595.2	API5	200.63	400.421	351.838
ILMN_1793598	NM_015957.1	APIP	436.116	243.359	273.35
ILMN_2128293	NM_015957.1	APIP	131.186	85.0482	91.0244
ILMN_1788135	NM_199295.1	APITD1	5.81519	10.7821	10.4072
ILMN_1793360	NM_198544.2	APITD1	162.213	109.898	108.474
ILMN_3243695	NM_173545.1	APLF	6.2755	10.8455	17.4436
ILMN_1808597	NM_173545.1	APLF	5.8279	5.68014	9.14151
ILMN_1689353	NM_017413.3	APLN	11.6571	11.889	8.57745
ILMN_1700183	NM_005161.2	APLNR	126.528	99.1501	91.7212
ILMN_2396198	NM_005166.3	APLP1	8.59984	7.43375	9.4059
ILMN_1763834	NM_005166.3	APLP1	10.4363	5.16372	3.15638
ILMN_2081465	NM_001642.1	APLP2	25.4219	36.0614	26.8404
ILMN_1710482	NM_001642.1	APLP2	258.563	285.897	310.591
ILMN_1796737	XM_113971.4	APM-1	59.7013	22.4124	19.5241
ILMN_1690884	NM_000039.1	APOA1	7.47858	5.35735	10.2324
ILMN_1729533	NM_144772.1	APOA1BP	439.213	210.169	279.225
ILMN_1688543	NM_001643.1	APOA2	7.19226	5.64033	5.61919
ILMN_1675706	NM_000482.3	APOA4	4.31971	7.98421	4.52919
ILMN_1754055	NM_052968.3	APOA5	8.40615	8.37908	4.85322
ILMN_1664024	NM_000384.1	APOB	3.9914	4.0293	3.36608
ILMN_1697925	NM_018690.1	APOB48R	102.706	50.2214	48.1503
ILMN_1813881	NM_005889.2	APOBEC1	9.83463	5.16239	6.85366
ILMN_1719143	NM_006789.2	APOBEC2	250.314	165.989	141.952
ILMN_1680192	NM_145699.2	APOBEC3A	6.50017	8.35839	6.02795
ILMN_2219466	NM_004900.3	APOBEC3B	98.7114	119.091	91.1327
ILMN_1675684	NM_014508.2	APOBEC3C	173.33	70.7177	100.936
ILMN_3307651	NM_152426.3	APOBEC3D	85.5403	73.4514	65.4519
ILMN_1661572	NM_152426.2	APOBEC3D	6.67449	8.6043	9.77171
ILMN_2412172	NM_001006666.1	APOBEC3F	147.578	65.5742	75.0045
ILMN_2296950	NM_001006666.1	APOBEC3F	130.508	66.7876	78.2119
ILMN_1702706	NM_001006666.1	APOBEC3F	7.35306	9.06773	18.4577
ILMN_1710726	NM_145298.4	APOBEC3F	13.4507	24.8344	22.2486
ILMN_1802106	NM_021822.1	APOBEC3G	147.544	105.507	102.965
ILMN_2232478	NM_021822.1	APOBEC3G	201.309	105.388	102.937
ILMN_1664828	NM_181773.2	APOBEC3H	34.7573	25.0443	26.6399
ILMN_1815425	NM_203454.1	APOBEC4	6.47719	8.45949	7.71697
ILMN_1789007	NM_001645.3	APOC1	2970.88	1868.64	2044.55
ILMN_1802923	NM_000483.3	APOC2	22.1633	9.88209	7.23598
ILMN_1722070	NM_000040.1	APOC3	5.17968	4.7652	7.6722
ILMN_1765605	NM_001646.1	APOC4	9.77979	9.5892	5.74535
ILMN_1780170	NM_001647.2	APOD	3.62063	3.92561	2.80042
ILMN_1740938	NM_000041.2	APOE	2737.13	1895.66	2494.37
ILMN_1809311	NM_001638.2	APOF	10.9632	14.7834	12.3564
ILMN_1761511	NM_000042.1	APOH	2.83353	4.22519	3.18266
ILMN_1761793	NM_145344.1	APOL1	5.81914	7.39345	6.62097
ILMN_1688631	NM_145343.1	APOL1	7.44127	5.87067	7.79491
ILMN_2325338	NM_145637.1	APOL2	21.8609	17.0401	10.8044
ILMN_2325337	NM_145637.1	APOL2	26.0066	20.5544	24.3204
ILMN_1706582	NM_030882.2	APOL2	3.36233	3.89829	2.96264
ILMN_2248822	NM_145637.1	APOL2	4.69173	4.97013	5.2599
ILMN_2283195	NM_014349.2	APOL3	3.34513	4.47143	3.08195
ILMN_1756862	NM_030644.1	APOL3	254.324	147.307	128.98
ILMN_2369144	NM_145641.1	APOL3	7.61721	9.35199	6.02495
ILMN_1704682	NM_030643.3	APOL4	6.16903	9.05859	5.01585
ILMN_1779070	NM_030643.3	APOL4	15.0335	250.954	223.162
ILMN_1676177	NM_030642.1	APOL5	4.30141	3.54133	4.78943
ILMN_1687201	NM_030641.2	APOL6	10.2952	36.9321	37.1282
ILMN_1723522	NM_030817.1	APOLD1	8.21633	10.9597	10.452
ILMN_1731941	NM_019101.2	APOM	39.0479	39.5149	47.1537
ILMN_1721623	NM_024122.2	APOO	382.241	184.783	261.302
ILMN_1777483	NM_198450.1	APOOL	92.2913	33.0646	44.3337
ILMN_2404065	NM_201414.1	APP	43.936	131.658	124.167
ILMN_1653283	NM_000484.2	APP	5.20853	12.5963	14.3027
ILMN_2404063	NM_201414.1	APP	58.9506	103.051	107.685
ILMN_1694875	NM_006380.2	APPBP2	8.87072	13.4552	9.007
ILMN_2149766	NM_006380.2	APPBP2	80.7423	154.744	126.553
ILMN_1763730	NM_012096.1	APPL1	148.044	108.531	80.1238
ILMN_1765076	NM_018171.2	APPL2	150.17	123.768	141.613
ILMN_1686011	NM_015928.1	APRIN	8.80129	3.92401	3.71944
ILMN_1722491	NM_000485.2	APRT	510.774	338.375	366.094
ILMN_1726410	NM_001030018.1	APRT	392.532	194.798	253.071
ILMN_2317348	NM_175069.1	APTX	242.502	299.519	297.249
ILMN_2260058	NM_017692.2	APTX	3.74529	4.45837	4.73482
ILMN_1726752	NM_175073.1	APTX	162.171	176.724	204.574
ILMN_1776857	NM_000385.3	AQP1	31.4509	26.9395	44.2126
ILMN_1681103	NM_198098.1	AQP1	43.9523	45.6597	49.3532
ILMN_2090004	NM_080429.2	AQP10	10.5629	9.36243	5.8839
ILMN_1762606	NM_173039.1	AQP11	6.88783	12.6701	8.04512
ILMN_1757036	NM_198998.1	AQP12A	4.27602	4.50921	4.49221
ILMN_3246595	NM_001102467.1	AQP12B	39.2443	23.9862	20.2834
ILMN_1732149	NM_000486.3	AQP2	29.4134	46.8409	51.552
ILMN_1651574	NM_004925.3	AQP3	37.5366	26.7165	43.0822
ILMN_1676649	NM_001650.4	AQP4	5.94412	5.6242	4.22495
ILMN_1747683	NM_004028.3	AQP4	4.47846	3.89026	3.68878
ILMN_1807036	NM_001651.1	AQP5	3.21647	3.57505	3.76284
ILMN_1666519	NM_053286.1	AQP6	6.29129	7.11201	7.65465
ILMN_1786381	NM_001652.2	AQP6	4.15678	4.77939	4.14554
ILMN_1738494	NM_001170.1	AQP7	4.06379	3.95498	4.08275
ILMN_3245829	NR_002817.2	AQP7P1	66.0798	19.5527	23.3343
ILMN_3251648	NR_002823.1	AQP7P2	24.2226	18.8419	13.3355
ILMN_1765610	XR_001076.1	AQP7P2	8.56591	10.4388	6.67253
ILMN_2053902	NR_002823.1	AQP7P2	4.60614	4.49877	5.1762
ILMN_1751586	XR_001073.1	AQP7P2	46.379	16.0633	15.7534
ILMN_1672057	XR_001077.1	AQP7P2	10.3566	5.316	7.41388
ILMN_1713462	NM_001169.2	AQP8	5.00217	4.20348	5.94984
ILMN_1715068	NM_020980.2	AQP9	8.17801	45.0265	28.956
ILMN_2177460	NM_014691.2	AQR	6.62433	21.3642	9.20267
ILMN_1717154	NM_014691.2	AQR	179.929	160.942	187.5
ILMN_1767351	NM_000044.2	AR	12.3469	9.17448	18.2755
ILMN_1659572	NM_000044.2	AR	3.89795	4.30248	3.74126
ILMN_1792540	NM_001011645.1	AR	3.50227	3.40915	3.8675
ILMN_1658883	NM_001654.1	ARAF	372.661	496.448	523.119
ILMN_3269719	NM_001040118.2	ARAP1	100.596	85.9562	96.9998
ILMN_3244434	NM_015230.2	ARAP2	51.2195	36.561	33.9811
ILMN_1767541	NM_015230.2	ARAP2	4.26718	8.43461	5.95735
ILMN_3240997	NM_022481.5	ARAP3	133.032	117.775	83.3401
ILMN_1812618	NM_022481.5	ARAP3	479.751	445.71	452.072
ILMN_1711120	NM_015193.3	ARC	5.00035	3.62601	4.31692
ILMN_1699703	NM_001655.3	ARCN1	499.365	692.319	811.003
ILMN_1721977	NM_003491.2	ARD1A	369.561	199.21	220.228
ILMN_3236351	NM_032693.2	ARD1B	13.6024	5.76736	8.61455
ILMN_1804421	NM_001657.2	AREG	4.4248	3.89406	4.44784
ILMN_3236613	XM_001125684.2	AREGB	4.25557	5.02092	5.80581
ILMN_2330948	NM_001024228.1	ARF1	100.998	140.033	158.978
ILMN_1802203	NM_001658.3	ARF1	1307.26	2153.61	2311.21
ILMN_1661458	NM_001024226.1	ARF1	12.3259	16.5455	8.11979
ILMN_1682938	NM_001659.1	ARF3	181.062	115.843	161.691
ILMN_1723884	NM_001660.2	ARF4	291.395	478.21	683.414
ILMN_1719518	NM_001660.2	ARF4	1053.55	1639.88	1741.54
ILMN_1752340	NM_001662.2	ARF5	536.786	267.594	426.636
ILMN_1764297	NM_001663.2	ARF6	16.3076	10.0189	14.8415
ILMN_2406873	NM_175609.1	ARFGAP1	13.0472	8.89434	7.81969
ILMN_1675709	NM_175609.1	ARFGAP1	120.534	66.2332	66.2894
ILMN_1769250	NM_032389.3	ARFGAP2	274.735	198.108	296.892
ILMN_2227800	NM_014570.3	ARFGAP3	3.3332	3.53783	4.2302
ILMN_1731287	NM_014570.3	ARFGAP3	75.8311	228.319	255.16
ILMN_2221408	NM_006421.3	ARFGEF1	5.96168	45.7344	37.0756
ILMN_1728471	NM_006421.3	ARFGEF1	171.091	357.013	331.901
ILMN_1789990	NM_006420.1	ARFGEF2	14.5447	68.5818	47.2862
ILMN_2403906	NM_001025593.1	ARFIP1	152.832	301.83	255.951
ILMN_2403911	NM_001025593.1	ARFIP1	20.5605	19.2111	18.5654
ILMN_1768399	NM_001025595.1	ARFIP1	8.24471	63.3348	67.1889
ILMN_1750690	NM_012402.2	ARFIP2	22.8426	21.0299	25.9489
ILMN_1703989	NM_003224.2	ARFRP1	7.45033	5.48475	6.50497
ILMN_1812281	NM_000045.2	ARG1	485.182	491.822	405.226
ILMN_1800898	NM_001172.3	ARG2	163.632	256.386	256.282
ILMN_1707529	NM_031920.2	ARG99	5.4925	8.01943	8.3356
ILMN_1716068	NM_001012659.1	ARGFX	4.72537	3.90134	3.86572
ILMN_2095571	NR_002222.1	ARGFXP2	8.00254	8.1264	7.85544
ILMN_1814353	NR_002222.1	ARGFXP2	4.6181	4.96095	6.02734
ILMN_1788468	NM_018011.2	ARGLU1	1147.69	1947.54	1773.3
ILMN_1732060	NM_004308.2	ARHGAP1	370.543	190.173	283.276
ILMN_1736112	NM_024605.3	ARHGAP10	23.2429	35.7947	31.0616
ILMN_1744830	NM_014783.2	ARHGAP11A	7.3672	23.84	24.2584
ILMN_2395913	NM_199357.1	ARHGAP11A	20.2106	7.50971	19.209
ILMN_1673815	NM_199357.1	ARHGAP11A	4.46699	5.66346	6.56101
ILMN_2215881	NM_001039841.1	ARHGAP11B	43.4248	88.4178	75.0183
ILMN_2101810	NM_018287.4	ARHGAP12	6.58489	14.5885	12.7885
ILMN_1753500	NM_018287.4	ARHGAP12	18.3924	62.7996	45.6811
ILMN_2208413	NM_018460.2	ARHGAP15	678.749	1133.79	959.181
ILMN_1718610	NM_018054.4	ARHGAP17	415.408	533.119	645.357
ILMN_2398847	NM_018054.4	ARHGAP17	96.9998	32.2254	39.5
ILMN_1756693	NM_001006634.1	ARHGAP17	9.21533	9.19319	6.97084
ILMN_1791186	NM_033515.2	ARHGAP18	11.5703	71.3264	54.1922
ILMN_1688953	NM_032900.4	ARHGAP19	366.705	374.37	369.664
ILMN_1782761	NM_020809.2	ARHGAP20	9.20267	15.2955	7.07559
ILMN_1811592	NM_020824.2	ARHGAP21	188.685	273.878	241.018
ILMN_1676361	NM_021226.2	ARHGAP22	5.78015	6.37439	8.5204
ILMN_1764571	XM_930977.1	ARHGAP23	403.14	231.307	297.1
ILMN_1672742	XM_290799.6	ARHGAP23	5.31816	4.75847	5.80655
ILMN_1673224	XM_936596.1	ARHGAP23	7.57946	5.91962	4.32719
ILMN_1775441	NM_031305.1	ARHGAP24	8.14726	11.6217	7.43696
ILMN_2352633	NM_001042669.1	ARHGAP24	10.5791	13.1902	15.5915
ILMN_1765876	NM_001025616.1	ARHGAP24	7.72939	10.682	12.968
ILMN_1801833	NM_001025616.1	ARHGAP24	18.6608	39.3313	40.6202
ILMN_1777998	NM_014882.2	ARHGAP25	423.312	376.962	418.127
ILMN_1658853	NM_001007231.1	ARHGAP25	7.62807	12.943	10.9352
ILMN_1661971	NM_014882.2	ARHGAP25	11.6017	7.56566	12.1917
ILMN_1711490	NM_015071.2	ARHGAP26	4.89421	6.37378	5.30939
ILMN_2103362	NM_199282.1	ARHGAP27	21.4047	23.9471	18.6186
ILMN_2290204	NM_001010000.1	ARHGAP28	3.05476	3.59652	4.22015
ILMN_1731178	NM_030672.2	ARHGAP28	7.16273	4.95413	5.80126
ILMN_1797753	NM_030672.2	ARHGAP28	3.95269	3.23429	5.63047
ILMN_1796772	NM_001010000.1	ARHGAP28	10.2136	7.34281	10.5078
ILMN_1751474	NM_004815.2	ARHGAP29	3.06751	5.49145	3.81435
ILMN_1750805	NM_181720.2	ARHGAP30	727.482	412.706	547.331
ILMN_2408851	NM_181720.2	ARHGAP30	380.613	300.97	292.132
ILMN_1751164	NM_001025598.1	ARHGAP30	48.0183	64.4051	70.4275
ILMN_1770824	NM_001666.2	ARHGAP4	373.297	227.478	270.094
ILMN_2322747	NM_001173.2	ARHGAP5	153.646	83.6374	106.654
ILMN_2388746	NM_013422.2	ARHGAP6	5.33568	6.11851	9.65589
ILMN_1673358	NM_013423.1	ARHGAP6	7.43649	7.35801	5.48142
ILMN_1732641	NM_001174.2	ARHGAP6	10.2512	10.1184	9.94615
ILMN_1806655	NM_006125.1	ARHGAP6	6.43069	4.68464	9.02277
ILMN_2342851	NM_181335.2	ARHGAP8	5.49451	5.67941	8.60298
ILMN_2412475	NM_001017526.1	ARHGAP8	3.46856	7.3061	14.1679
ILMN_2297096	NM_001017526.1	ARHGAP8	3.53339	3.09721	3.67889
ILMN_1663916	NM_032496.1	ARHGAP9	448.783	674.423	493.233
ILMN_2382657	NM_001080156.1	ARHGAP9	205.637	259.049	287.478
ILMN_1734742	NM_004309.3	ARHGDIA	431.844	188.597	261.996
ILMN_1678143	NM_001175.4	ARHGDIB	10088.8	10146.8	10317.2
ILMN_2049274	NM_001176.2	ARHGDIG	4.77622	5.28216	3.44469
ILMN_1711278	NM_001176.1	ARHGDIG	32.2496	11.8655	11.066
ILMN_1772370	NM_199002.1	ARHGEF1	145.986	56.7732	72.3717
ILMN_2293131	NM_199002.1	ARHGEF1	13.5068	8.29455	11.6107
ILMN_2405129	NM_199002.1	ARHGEF1	202.749	146.026	133.208
ILMN_2132809	NM_014629.2	ARHGEF10	8.52648	10.2783	10.6603
ILMN_1727205	NM_001011722.2	ARHGEF10L	9.03431	13.8376	12.4511
ILMN_1689770	NM_018125.3	ARHGEF10L	28.2875	22.6195	24.4658
ILMN_2389445	NM_001011722.2	ARHGEF10L	4.59092	5.26614	18.2768
ILMN_1656546	NM_198236.1	ARHGEF11	5.08967	9.74724	5.31365
ILMN_2347380	NM_014784.2	ARHGEF11	11.2225	6.65008	11.8108
ILMN_1733861	NM_014784.2	ARHGEF11	6.32998	4.16111	4.90261
ILMN_1810712	NM_015313.1	ARHGEF12	52.074	74.1275	66.2332
ILMN_1792571	NM_173728.2	ARHGEF15	4.10666	3.95893	3.3319
ILMN_1669928	NM_014448.2	ARHGEF16	4.26746	8.18718	5.13547
ILMN_1754562	NM_014786.2	ARHGEF17	4.9665	5.85692	4.05692
ILMN_1664016	NM_015318.2	ARHGEF18	1249.51	1099.39	1033.3
ILMN_1808999	NM_153213.2	ARHGEF19	306.262	200.221	212.491
ILMN_1703477	NM_004723.2	ARHGEF2	2234	1969.55	2249.43
ILMN_1781010	NM_019555.1	ARHGEF3	204.574	272.518	295.671
ILMN_1666076	NM_032995.1	ARHGEF4	3.292	3.25884	3.32744
ILMN_2342282	NM_032995.1	ARHGEF4	2.94997	4.11541	3.44344
ILMN_1708093	NM_001002861.1	ARHGEF5	4.71648	3.77523	5.01553
ILMN_2214473	NM_001003702.1	ARHGEF5L	312.63	48.1036	56.5246
ILMN_1803423	NM_004840.2	ARHGEF6	976.66	1831.97	1701.75
ILMN_1796912	NM_003899.2	ARHGEF7	277.383	338.973	360.094
ILMN_2235679	NM_145735.1	ARHGEF7	5.45316	3.40035	3.33362
ILMN_1675984	NM_003899.2	ARHGEF7	4.30111	9.70471	10.2549
ILMN_1798587	NM_145735.1	ARHGEF7	5.83213	5.55278	5.3788
ILMN_1779370	NM_015185.1	ARHGEF9	14.7805	11.6358	11.4605
ILMN_1734496	NM_006015.3	ARID1A	2.69947	4.84649	4.09965
ILMN_1797341	NM_139135.1	ARID1A	912.385	960.165	1048.88
ILMN_2415357	NM_175863.2	ARID1B	5.75226	6.76494	5.13784
ILMN_1660433	NM_020732.2	ARID1B	9.97783	5.46939	8.8159
ILMN_1795247	NM_152641.2	ARID2	54.5589	104.364	114.154
ILMN_2182335	NM_152641.2	ARID2	9.67897	166.654	114.512
ILMN_1670130	NM_005224.1	ARID3A	461.257	349.217	444.784
ILMN_1696956	NM_006465.1	ARID3B	317.611	181.372	205.853
ILMN_1757626	NM_001017363.1	ARID3C	8.38789	5.99444	7.40996
ILMN_2338447	NM_023000.2	ARID4A	5.41703	65.9502	53.6264
ILMN_1676626	NM_002892.2	ARID4A	4.50265	63.0255	38.0358
ILMN_1810229	NM_002892.2	ARID4A	70.8667	131.257	104.616
ILMN_2269564	NM_016374.5	ARID4B	107.987	187.817	122.524
ILMN_1761334	NM_016374.4	ARID4B	19.1058	82.97	72.762
ILMN_2362982	NM_016374.5	ARID4B	31.7421	108.024	106.008
ILMN_1689700	NM_212481.1	ARID5A	6.15051	9.79724	5.06814
ILMN_2298567	NM_212481.1	ARID5A	8.17515	7.69442	6.15433
ILMN_2415157	NM_212481.1	ARID5A	10.5352	8.1036	16.1997
ILMN_1721626	NM_032199.1	ARID5B	5.51014	20.8922	27.1392
ILMN_1694219	NM_005744.2	ARIH1	145.416	199.837	172.36
ILMN_1792825	NM_006321.1	ARIH2	253.845	514.231	506.154
ILMN_1813091	NM_001177.3	ARL1	79.6869	123.414	124.061
ILMN_1769168	NM_173664.3	ARL10	3.64073	3.89769	5.44113
ILMN_1808383	NM_138450.3	ARL11	6.22556	8.88279	10.0472
ILMN_1777550	NM_001012990.1	ARL13A	5.86126	12.1679	5.88911
ILMN_2403047	NM_144996.2	ARL13B	13.1931	32.4048	22.8426
ILMN_1777301	NM_182896.1	ARL13B	3.80061	5.24786	3.93234
ILMN_2232463	NM_025047.1	ARL14	4.80701	3.2961	4.44061
ILMN_1774161	NM_019087.1	ARL15	42.328	42.7834	49.6012
ILMN_2202967	NM_019087.1	ARL15	13.3215	26.0139	30.6799
ILMN_2188119	NM_001040025.1	ARL16	4630.22	9134.15	6778.41
ILMN_1679917	XM_290777.4	ARL16	145.94	82.0052	64.6113
ILMN_3231952	NM_001103154.1	ARL17B	113.889	46.5801	56.9984
ILMN_3231502	NM_001039083.3	ARL17B	34.3668	31.3398	40.4466
ILMN_3181503	NM_001039083.3	ARL17B	7.49549	8.53508	10.7385
ILMN_1698680	NM_016632.1	ARL17P1	179.032	46.6729	51.6543
ILMN_1787879	NM_001667.1	ARL2	1296.41	771.002	972.966
ILMN_1755391	NM_012106.3	ARL2BP	338.559	610.028	631.215
ILMN_1780444	NM_004311.2	ARL3	4.10287	7.28162	3.92091
ILMN_1704842	NM_212460.1	ARL4A	101.117	51.2794	69.944
ILMN_2369953	NM_001037164.1	ARL4A	38.4379	110.666	97.7013
ILMN_1775405	NM_005738.2	ARL4A	3998.44	3925.75	3869.58
ILMN_1753663	XM_927886.1	ARL4A	110.197	97.2509	117.148
ILMN_1743241	NM_005738.2	ARL4A	363.266	755.514	673.919
ILMN_1768391	NM_005737.3	ARL4C	11.4177	19.0078	16.9121
ILMN_1719010	NM_001661.2	ARL4D	16.4407	16.5729	14.2495
ILMN_1771738	NM_012097.2	ARL5A	135.714	76.5206	88.7107
ILMN_2332558	NM_001037174.1	ARL5A	144.521	434.85	326.138
ILMN_1688526	NM_012097.2	ARL5A	2318.04	2089.85	2069.48
ILMN_2120022	NM_178815.3	ARL5B	19.255	73.4366	62.6232
ILMN_1680465	NM_178815.3	ARL5B	10.1494	38.2696	42.5825
ILMN_1679295	XM_936698.1	ARL5C	7.90157	6.90891	6.06077
ILMN_2307266	NM_032146.3	ARL6	7.45615	7.76385	4.9952
ILMN_1703325	NM_032146.3	ARL6	5.36002	5.29532	2.89894
ILMN_1771822	NM_032146.3	ARL6	7.04136	14.4499	9.53955
ILMN_1750488	NM_177976.1	ARL6	5.14434	3.54093	5.64899
ILMN_1708416	NM_015161.1	ARL6IP1	1920.83	5437.74	6101.72
ILMN_2113362	NM_015161.1	ARL6IP1	8.49695	51.3396	33.3616
ILMN_1791149	NM_018694.2	ARL6IP4	213.427	110.829	142.094
ILMN_1779835	NM_001002252.1	ARL6IP4	9.4463	7.12864	7.39214
ILMN_2393144	NM_001002251.1	ARL6IP4	364.449	177.868	209.831
ILMN_1769810	NM_006407.3	ARL6IP5	1150.56	2236.87	2281.57
ILMN_1797964	NM_152522.2	ARL6IP6	347.756	1099.86	974.886
ILMN_2117902	NM_152522.2	ARL6IP6	8.649	7.21145	7.64682
ILMN_1659148	NM_138795.2	ARL8A	6.94662	7.40015	6.91845
ILMN_1752837	NM_018184.2	ARL8B	574.706	1355.98	1217.17
ILMN_1777691	NM_206919.1	ARL9	9.92174	13.0864	8.31231
ILMN_1722066	NM_018120.3	ARMC1	313.705	335.968	321.2
ILMN_1689296	NM_031905.2	ARMC10	76.9631	88.584	84.7837
ILMN_2052598	NM_031905.2	ARMC10	398.14	366.333	400.679
ILMN_2213008	NM_032131.3	ARMC2	3.90588	3.79029	3.934
ILMN_1779256	NM_032131.3	ARMC2	21.445	8.545	9.46959
ILMN_3243057	NM_173081.3	ARMC3	3.99278	4.19348	4.45633
ILMN_1776395	NM_018076.2	ARMC4	9.90663	4.37764	5.19567
ILMN_1697088	NM_024742.1	ARMC5	6.46222	7.34764	9.80322
ILMN_1697118	NM_033415.2	ARMC6	58.5965	32.5271	40.7447
ILMN_1797298	NM_024585.2	ARMC7	50.2312	37.0366	42.0859
ILMN_1797453	NM_015396.3	ARMC8	9.63483	58.4227	43.3546
ILMN_1781151	NM_014154.2	ARMC8	122.029	419.252	390.069
ILMN_1656557	NM_213654.1	ARMC8	10.2927	14.7864	17.2025
ILMN_2385318	NM_014154.2	ARMC8	16.5455	128.052	112.436
ILMN_1755732	NM_025139.2	ARMC9	5.51526	8.31377	7.13022
ILMN_2180677	NM_016608.1	ARMCX1	4.55519	5.27868	7.13789
ILMN_1788192	NM_016608.1	ARMCX1	7.30995	9.76245	11.8728
ILMN_1785170	NM_177949.1	ARMCX2	5.11254	3.87597	3.02844
ILMN_2334760	NM_177947.2	ARMCX3	50.8755	74.0568	78.3251
ILMN_1651741	NM_177948.2	ARMCX3	12.934	18.756	14.7427
ILMN_1664675	XM_931799.1	ARMCX3	11.0994	16.6413	8.24148
ILMN_2334765	NM_177947.2	ARMCX3	46.0701	45.8832	47.611
ILMN_1743345	NM_152583.1	ARMCX4	17.4616	11.253	15.4197
ILMN_1741156	NM_022838.2	ARMCX5	19.3342	42.1451	37.622
ILMN_2414533	NM_019007.3	ARMCX6	143.637	80.2244	103.337
ILMN_1768226	NM_019007.3	ARMCX6	26.9588	14.9053	12.8302
ILMN_1716026	NM_019007.3	ARMCX6	236.764	146.579	182.316
ILMN_2183510	NM_006010.2	ARMET	1777.37	1056.08	1110.88
ILMN_3249571	NM_001099667.1	ARMS2	4.51975	5.92691	6.63284
ILMN_2347314	NM_178426.1	ARNT	31.1754	47.566	52.6467
ILMN_1762582	NM_001668.2	ARNT	11.7351	35.1832	54.2582
ILMN_1718046	NM_014862.3	ARNT2	10.3176	15.0082	8.81531
ILMN_1731476	NM_001030273.1	ARNTL	15.8638	16.3146	19.647
ILMN_2405305	NM_001030272.1	ARNTL	33.2668	91.6208	84.5949
ILMN_1798064	NM_020183.3	ARNTL2	6.40667	5.91839	6.93315
ILMN_3185198	XR_041999.1	ARP11	6.5153	9.69703	8.52297
ILMN_1759915	NM_006409.2	ARPC1A	386.409	389.462	489.564
ILMN_2085760	NM_005720.2	ARPC1B	174.442	233.612	322.959
ILMN_2255021	NM_152862.1	ARPC2	6.39309	6.47776	5.07883
ILMN_1792489	NM_005731.2	ARPC2	4667.8	2975.08	3578.09
ILMN_1810200	NM_005731.2	ARPC2	9.01503	9.69649	9.06585
ILMN_1655561	NM_005719.2	ARPC3	4748.79	3237.42	3257.44
ILMN_1803183	NM_005718.3	ARPC4	5.79867	7.78762	15.4477
ILMN_2393763	NM_001024960.1	ARPC4	255.577	886.433	1017.77
ILMN_1707336	NM_001024959.1	ARPC4	446.256	787.294	1063.8
ILMN_1768394	NM_005717.2	ARPC5	1490.69	3685.46	3242.01
ILMN_2043816	NM_030978.1	ARPC5L	228.382	141.095	160.654
ILMN_1782810	NM_032487.2	ARPM1	29.8498	12.9735	13.3094
ILMN_1776442	NM_080431.3	ARPM2	6.09651	4.01202	5.88855
ILMN_1772798	NM_006628.4	ARPP19	106.139	95.0668	101.973
ILMN_2059505	NM_006628.4	ARPP19	146.114	306.262	306.859
ILMN_2289825	NM_016300.4	ARPP-21	8.41802	7.42107	11.473
ILMN_1672161	NM_016300.4	ARPP-21	23.7292	13.2707	7.26956
ILMN_2251505	NM_198399.1	ARPP-21	6.2461	4.97589	4.75847
ILMN_2374728	NM_001025068.1	ARPP-21	3.05169	3.58237	3.27621
ILMN_1671402	NM_001025068.1	ARPP-21	4.5356	3.11525	3.04288
ILMN_1660126	NM_004312.1	ARR3	10.4845	5.24203	8.25924
ILMN_2325168	NM_020251.2	ARRB1	97.687	73.0387	87.2462
ILMN_1730620	NM_004041.3	ARRB1	139.433	85.9221	110.641
ILMN_1675866	NM_004313.3	ARRB2	10.2817	14.0341	10.7787
ILMN_2395711	NM_199004.1	ARRB2	208.671	120.691	176.106
ILMN_1661492	NM_152285.2	ARRDC1	9.25109	8.96155	7.14347
ILMN_1715181	NM_015683.1	ARRDC2	56.9933	88.0192	81.5194
ILMN_1710229	NM_001025604.1	ARRDC2	5.30326	13.0703	5.43601
ILMN_1655612	NM_015683.1	ARRDC2	344.434	191.611	203.006
ILMN_2198515	NM_020801.1	ARRDC3	34.1202	202.827	178.006
ILMN_2198516	NM_020801.1	ARRDC3	5.24808	58.9023	39.0195
ILMN_2184064	NM_183376.1	ARRDC4	9.75176	84.3668	72.2055
ILMN_1660544	NM_183376.1	ARRDC4	36.8126	94.2085	71.7458
ILMN_2153787	NM_001080523.1	ARRDC5	30.3448	43.2488	42.2543
ILMN_2358202	NM_015908.4	ARS2	1340.19	1801.27	1885.75
ILMN_1733295	NM_182800.2	ARS2	5.9693	9.16061	7.00801
ILMN_2047240	NM_000487.3	ARSA	141.095	83.6529	107.158
ILMN_1656477	NM_000487.3	ARSA	23.5046	27.8797	23.3867
ILMN_1668727	NM_198709.1	ARSB	15.04	12.9298	9.78441
ILMN_2242937	NM_000046.2	ARSB	265.116	405.499	387.379
ILMN_1722045	NM_198709.1	ARSB	35.9755	73.2111	69.3989
ILMN_1712587	NM_000046.2	ARSB	21.5919	129.786	117.574
ILMN_1684956	NM_009589.2	ARSD	6.64748	13.7553	12.9007
ILMN_1661624	NM_009589.2	ARSD	18.846	17.9595	14.4783
ILMN_1684873	NM_001669.2	ARSD	161.415	90.4004	93.4113
ILMN_1727462	NM_000047.1	ARSE	3.079	3.41195	2.86119
ILMN_1664001	NM_004042.3	ARSF	3.23744	3.68628	4.06885
ILMN_1720604	NM_014960.2	ARSG	11.0359	24.0746	7.80375
ILMN_1757896	NM_001011719.1	ARSH	3.97349	5.35944	5.52952
ILMN_1727156	NM_001012301.1	ARSI	3.33998	4.13844	5.08371
ILMN_1679318	NM_024590.2	ARSJ	7.43348	6.993	6.11871
ILMN_1657050	NM_198150.1	ARSK	16.7272	34.1346	44.1952
ILMN_1807913	NM_004314.1	ART1	47.2729	11.3806	25.9086
ILMN_1693218	NM_001179.2	ART3	5.29491	5.58738	4.97263
ILMN_1805773	NM_021071.2	ART4	286.78	281.58	267.126
ILMN_1733583	NM_053017.2	ART5	4.44918	3.5493	2.65426
ILMN_2338733	NM_053017.3	ART5	4.70368	4.26236	4.48228
ILMN_1762952	NM_057091.1	ARTN	3.88044	2.80042	3.82973
ILMN_1727040	NM_003976.2	ARTN	3.61626	3.76197	4.08156
ILMN_1773295	NM_057160.1	ARTN	7.6893	6.89462	7.62498
ILMN_1803691	NM_003976.2	ARTN	7.35207	4.52577	6.20285
ILMN_1800935	NM_022786.1	ARV1	724.748	507.979	489.878
ILMN_1677226	NM_001670.1	ARVCF	7.02093	10.1466	11.3865
ILMN_3307108	XR_041956.1	ARVP6125	13.1049	19.6001	24.5276
ILMN_1720205	NM_001030078.1	ARVP6125	6.80872	5.21256	9.7899
ILMN_1724162	NM_139058.1	ARX	5.87827	6.76125	5.14523
ILMN_1771732	NM_020682.2	AS3MT	8.08954	19.2873	14.0499
ILMN_1684054	NM_177924.1	ASAH1	290.171	287.478	240.157
ILMN_1655509	NM_004315.2	ASAH1	13.1707	14.6396	9.51686
ILMN_1780786	NM_019893.1	ASAH2	9.32597	8.82404	16.457
ILMN_1800237	XM_936277.1	ASAH2	9.01328	5.67673	5.95811
ILMN_1776129	XM_936277.1	ASAH2	7.07478	8.78928	6.69356
ILMN_2118773	NM_001079516.1	ASAH2B	5.80365	4.13284	5.28216
ILMN_1658602	NM_019893.1	ASAH2B	7.46597	5.35175	5.60885
ILMN_3242048	XM_927086.2	ASAH2C	24.2817	28.7586	25.5145
ILMN_1656248	NM_024769.2	ASAM	5.50706	7.09234	4.80235
ILMN_2233366	NM_018482.2	ASAP1	236.338	189.757	174.678
ILMN_3245057	NM_018482.2	ASAP1	1253.98	1690.4	1659.88
ILMN_1690963	NM_018482.2	ASAP1	692.772	673.692	694.753
ILMN_3244390	NR_002765.2	ASAP1IT1	7.05931	12.2275	13.3284
ILMN_3270972	NM_003887.2	ASAP2	4.77375	5.21197	5.3337
ILMN_3194508	NM_003887.2	ASAP2	10.8003	7.30726	9.84719
ILMN_1685441	NM_017707.2	ASAP3	13.9075	10.7439	16.0844
ILMN_1683096	NM_016114.3	ASB1	264.204	258.724	248.552
ILMN_1781148	NM_080871.2	ASB10	7.5718	8.07739	4.53748
ILMN_1722024	NM_001012428.1	ASB11	4.86801	4.31043	3.87636
ILMN_1651643	NM_001012428.1	ASB11	8.28672	8.69409	7.87138
ILMN_2272251	NM_080873.1	ASB11	10.7813	10.1201	7.04625
ILMN_1656364	NM_130388.2	ASB12	3.22496	3.53449	4.74322
ILMN_1654385	NM_024701.2	ASB13	5.03207	16.6948	20.2076
ILMN_1753737	NM_130387.4	ASB14	3.86064	3.93667	3.36515
ILMN_1740528	NM_080928.2	ASB15	4.44574	4.1993	3.60279
ILMN_1810881	NM_080863.4	ASB16	7.29732	5.50826	6.50431
ILMN_2210101	NM_080868.1	ASB17	5.57229	3.51024	4.78464
ILMN_1670829	NM_080868.1	ASB17	16.5062	7.38559	10.3154
ILMN_3248023	NM_212556.2	ASB18	9.00719	13.3814	5.35704
ILMN_1795811	NM_016150.3	ASB2	8.83376	6.87241	6.25514
ILMN_2358784	NM_145863.1	ASB3	275.579	332.592	283.089
ILMN_2358783	NM_145863.1	ASB3	144.776	152.901	125.382
ILMN_1699606	NM_016115.3	ASB3	45.7035	106.58	108.625
ILMN_1813668	NM_145872.1	ASB4	5.20402	8.80129	8.11822
ILMN_1676066	NM_016116.1	ASB4	5.2794	5.54036	6.81048
ILMN_1702618	NM_145872.1	ASB4	13.102	12.7168	6.24794
ILMN_1711269	NM_080874.2	ASB5	7.50113	5.48898	5.82991
ILMN_2126055	NM_080874.2	ASB5	4.80863	6.18614	4.29622
ILMN_1655532	NM_017873.2	ASB6	3.76258	3.79682	4.84332
ILMN_1806705	NM_177999.1	ASB6	60.7029	17.2621	33.0987
ILMN_2397776	NM_177999.1	ASB6	50.9898	25.6045	22.7746
ILMN_1744050	NM_024708.2	ASB7	15.8904	37.8628	15.5371
ILMN_1753040	NM_198243.1	ASB7	16.7585	66.9292	62.3983
ILMN_1680419	NM_024708.2	ASB7	55.9663	49.7369	28.0115
ILMN_2173740	NM_024095.3	ASB8	354.71	261.909	278.742
ILMN_1783675	NM_024095.3	ASB8	318.266	179.889	199.21
ILMN_2373728	NM_024087.1	ASB9	4.03967	4.54286	5.65437
ILMN_1786041	NM_024087.1	ASB9	8.57904	16.6356	15.8171
ILMN_1685097	NM_015947.2	ASCC1	231.575	325.727	361.449
ILMN_1679919	NM_032204.3	ASCC2	1508.3	2433.01	2671.15
ILMN_1745772	NM_006828.2	ASCC3	106.445	164.223	147.714
ILMN_2294751	NM_006828.2	ASCC3	20.6341	71.0451	42.3984
ILMN_1797656	NM_022091.3	ASCC3	6.21435	26.3047	28.154
ILMN_1772177	NM_022091.3	ASCC3	4.03071	8.03649	4.1098
ILMN_1701653	NM_004316.2	ASCL1	10.8563	4.82096	6.00473
ILMN_1723412	NM_005170.2	ASCL2	78.2429	40.9077	40.5185
ILMN_1695353	NM_020646.1	ASCL3	5.23311	6.38946	7.53698
ILMN_1813075	NM_203436.1	ASCL4	7.05727	4.03321	6.62048
ILMN_3185242	XM_001719321.1	ASCL5	14.1385	3.7158	4.0658
ILMN_3261705	XM_001719321.1	ASCL5	14.2747	11.7041	15.0335
ILMN_1714737	NM_014034.1	ASF1A	87.272	380.53	296.051
ILMN_1695414	NM_018154.2	ASF1B	293.866	187.454	269.952
ILMN_3259153	NR_024502.1	ASFMR1	19.5011	14.8869	9.36358
ILMN_1769013	NM_001671.2	ASGR1	61.4507	23.937	32.6609
ILMN_1700340	NM_080912.1	ASGR2	8.97602	7.95365	7.07306
ILMN_2342638	NM_080914.1	ASGR2	6.58332	8.71772	7.54615
ILMN_1694966	NM_080914.1	ASGR2	4.21706	5.56306	5.41299
ILMN_1782032	NM_018489.1	ASH1L	16.3731	10.2516	11.9156
ILMN_1666933	NM_004674.1	ASH2L	644.643	1275.51	1255.79
ILMN_1791647	NM_001672.2	ASIP	4.60466	3.64463	4.09001
ILMN_1685142	NM_000048.3	ASL	4.34317	3.80668	6.55333
ILMN_1685037	NM_001024943.1	ASL	7.34956	9.87628	5.21359
ILMN_2379393	NM_001024943.1	ASL	10.1849	22.6703	17.0667
ILMN_1690595	NM_004043.1	ASMT	3.8675	4.96812	3.34513
ILMN_1804384	NM_004192.1	ASMTL	38.204	30.4286	20.6135
ILMN_1732615	XM_942506.1	ASMTL	123.095	96.2356	88.816
ILMN_1689786	NM_004192.1	ASMTL	154.304	109.873	132.62
ILMN_1657571	NM_004317.2	ASNA1	64.2811	18.6338	22.6024
ILMN_1796417	NM_133436.1	ASNS	1019.57	1931.66	2042.09
ILMN_2398107	NM_133436.1	ASNS	340.164	413.64	448.047
ILMN_2221673	NM_019048.1	ASNSD1	387.667	1014.26	979.193
ILMN_1692824	NM_000049.2	ASPA	6.75728	7.7669	5.22669
ILMN_3246037	NM_001080464.1	ASPG	5.50513	4.30433	5.81744
ILMN_2352934	NM_032468.2	ASPH	4.22601	9.62431	5.44953
ILMN_1693771	NM_020164.2	ASPH	5.0267	26.185	30.0154
ILMN_1739719	NM_004318.2	ASPH	10.4375	12.176	6.31009
ILMN_1662390	NM_181718.3	ASPHD1	3.0991	3.5582	4.71648
ILMN_1708950	NM_181718.3	ASPHD1	36.1511	23.1459	43.3812
ILMN_1662490	NM_198907.1	ASPHD1	8.84847	4.35163	4.94334
ILMN_2167426	NM_020437.3	ASPHD2	15.3209	13.8835	16.685
ILMN_1815184	NM_018136.2	ASPM	592.387	1087.98	727.482
ILMN_2168166	NM_017680.3	ASPN	4.43884	4.3226	3.40336
ILMN_1762284	NM_152792.1	ASPRV1	12.46	6.54233	8.81644
ILMN_1688180	XM_941362.1	ASPSCR1	25.3195	45.9541	43.6783
ILMN_1661860	NM_024083.2	ASPSCR1	7.48504	14.4102	9.10049
ILMN_1660749	NM_024083.2	ASPSCR1	628.719	502.751	602.769
ILMN_1810199	NM_025080.2	ASRGL1	74.2416	44.9952	40.7888
ILMN_1708778	NM_000050.3	ASS1	12.7977	10.5863	17.0762
ILMN_2395451	NM_054012.3	ASS1	237.038	134.826	148.184
ILMN_1688234	NM_054012.2	ASS1	4.19013	4.80783	5.24102
ILMN_1803813	NM_014065.2	ASTE1	75.5025	101.993	81.9719
ILMN_1728055	NM_001002036.2	ASTL	8.4456	8.16448	12.9388
ILMN_1684959	NM_004319.1	ASTN1	5.77733	4.54837	5.35099
ILMN_1702189	NM_207108.1	ASTN1	13.1183	5.34282	4.94594
ILMN_1744118	NM_014010.3	ASTN2	6.56101	6.59384	6.36596
ILMN_1797283	NM_198188.1	ASTN2	6.98438	6.47302	8.6784
ILMN_2381559	NM_198187.2	ASTN2	5.78818	8.42948	8.49173
ILMN_1726025	NM_015338.3	ASXL1	153.814	129.977	145.986
ILMN_1698968	NM_018263.3	ASXL2	399.094	567.119	446.786
ILMN_1736957	XM_943275.1	ASXL3	5.14817	4.31184	4.61198
ILMN_2048957	NM_130768.1	ASZ1	4.8666	4.40533	5.03938
ILMN_1782246	NM_130768.1	ASZ1	7.08846	6.29139	5.59773
ILMN_1654497	NM_032810.2	ATAD1	73.5441	247.239	205.637
ILMN_2169983	NM_032810.2	ATAD1	12.8928	81.9459	75.7149
ILMN_2048700	NM_014109.2	ATAD2	143.031	477.324	384.799
ILMN_3235282	NM_017552.1	ATAD2B	70.6231	63.8939	47.7847
ILMN_1738530	NM_018188.2	ATAD3A	148.731	74.8937	86.7905
ILMN_2131936	NM_031921.4	ATAD3B	9.72189	14.2792	10.7424
ILMN_2231569	NM_001039211.1	ATAD3C	7.53394	8.43695	6.02348
ILMN_1806956	NM_024857.3	ATAD5	6.01974	8.62056	6.93911
ILMN_1656576	NM_033064.2	ATCAY	5.02607	5.90638	6.43354
ILMN_1791400	NM_001001976.1	ATE1	5.07015	16.2007	8.60907
ILMN_1812479	NM_007041.2	ATE1	10.034	66.8057	50.7547
ILMN_2381769	NM_007041.2	ATE1	4.1246	6.79557	5.13727
ILMN_1756867	NM_007041.2	ATE1	10.337	20.2406	16.0726
ILMN_1801923	NM_005171.2	ATF1	23.9486	108.963	88.8004
ILMN_1748271	NM_001880.2	ATF2	7.54712	120.933	159.511
ILMN_2374865	NM_001040619.1	ATF3	102.422	75.7884	69.1147
ILMN_1661109	NM_001030287.1	ATF3	3.58484	3.99369	4.05069
ILMN_1791346	NM_004024.3	ATF3	4.27878	6.77588	6.65492
ILMN_1672128	NM_001675.2	ATF4	6101.72	6729.44	6350.26
ILMN_1783394	NM_001675.2	ATF4	89.2703	105.283	112.881
ILMN_2358457	NM_182810.1	ATF4	726.079	649.355	670.354
ILMN_1669113	NM_012068.2	ATF5	402.661	277.766	288.237
ILMN_1703471	NM_007348.2	ATF6	240.098	501.424	455.342
ILMN_3273641	NM_001136153.1	ATF6B	44.3209	49.412	68.5007
ILMN_3194911	NM_004381.4	ATF6B	54.8504	47.2003	43.1129
ILMN_1706967	NM_006856.1	ATF7	8.6361	7.87786	10.9632
ILMN_1716435	NM_018179.3	ATF7IP	12.1206	32.6855	12.4762
ILMN_1804445	NM_024997.2	ATF7IP2	29.601	27.9853	23.4592
ILMN_1748968	NM_031482.3	ATG10	355.829	260.59	233.479
ILMN_2206098	NM_031482.3	ATG10	12.8978	24.2724	21.4611
ILMN_2188204	NM_004707.2	ATG12	448.047	489.717	399.536
ILMN_1673898	NM_004707.2	ATG12	19.7689	26.8745	18.5356
ILMN_1725707	NM_030803.5	ATG16L1	238.749	199.416	211.226
ILMN_2365881	NM_017974.3	ATG16L1	145.127	153.577	153.013
ILMN_1664644	NM_033388.1	ATG16L2	223.426	91.843	87.1534
ILMN_1756006	NM_015104.1	ATG2A	261.833	143.163	138.627
ILMN_1735006	NM_018036.4	ATG2B	20.9154	14.9533	30.9889
ILMN_1769566	NM_022488.3	ATG3	1057.86	862.799	828.187
ILMN_2163732	NM_022488.3	ATG3	14.9094	20.5389	12.8417
ILMN_2313782	NM_178270.1	ATG4A	388.048	629.604	593.997
ILMN_1768960	NM_178271.1	ATG4A	6.68652	11.0792	15.868
ILMN_3307158	NM_178270.1	ATG4A	482.238	750.263	756.614
ILMN_1691173	NM_013325.4	ATG4B	9.27391	4.85524	8.40224
ILMN_2411915	NM_178326.2	ATG4B	100.66	407.056	382.851
ILMN_2383727	NM_032852.2	ATG4C	3.9494	5.81545	3.96505
ILMN_1700923	NM_032852.2	ATG4C	149.924	264.673	220.332
ILMN_2180315	NM_032885.4	ATG4D	18.9252	31.3347	31.7799
ILMN_1801905	NM_032885.4	ATG4D	52.9721	66.7414	94.592
ILMN_1718265	NM_004849.1	ATG5	40.1613	56.264	51.6374
ILMN_1790978	NM_006395.1	ATG7	219.8	254.231	308.02
ILMN_2296290	NM_001077198.1	ATG9A	3.61928	6.67253	6.2755
ILMN_2410975	NM_001077198.1	ATG9A	393.932	281.024	279.424
ILMN_1739008	NM_024085.2	ATG9A	321.2	252.592	222.984
ILMN_1734655	NM_173681.3	ATG9B	5.46056	3.98895	3.4854
ILMN_1794707	NM_025092.1	ATHL1	8.88421	4.84283	8.54842
ILMN_1673991	NM_004044.4	ATIC	773.757	1002.09	1013.66
ILMN_3255124	NM_015915.4	ATL1	25.8628	15.6309	25.9701
ILMN_3181411	NM_181598.3	ATL1	3.98042	6.96342	4.75319
ILMN_1716384	NM_022374.1	ATL2	67.9146	240.402	190.246
ILMN_1751086	NM_015459.3	ATL3	131.48	230.83	187.667
ILMN_1713630	NM_000051.3	ATM	4.09977	3.59321	3.5939
ILMN_2370825	NM_000051.3	ATM	219.64	252.887	185.641
ILMN_1779214	NM_000051.3	ATM	176.57	188.097	123.293
ILMN_1716231	NM_138292.3	ATM	7.53439	8.38789	7.087
ILMN_1772540	NM_015251.2	ATMIN	56.0151	41.5543	46.6729
ILMN_2223720	NM_015251.2	ATMIN	15.5709	38.7667	18.0861
ILMN_2373830	NM_001940.3	ATN1	5.46607	7.83801	5.7848
ILMN_1737833	NM_001007026.1	ATN1	80.9627	29.6252	32.9959
ILMN_1711210	NM_001007026.1	ATN1	3.64823	4.24074	3.01661
ILMN_1740671	NM_005172.1	ATOH1	3.85822	4.8303	4.10845
ILMN_1752393	NM_145178.2	ATOH7	15.2444	18.6124	14.0443
ILMN_2168228	NM_145178.2	ATOH7	9.57732	8.85461	9.00278
ILMN_1654065	NM_032827.3	ATOH8	10.628	7.7269	8.21035
ILMN_1670609	NM_004045.3	ATOX1	803.438	293.022	343.491
ILMN_3307935	NM_024490.3	ATP10A	69.195	36.1609	39.3585
ILMN_1813434	NM_024490.2	ATP10A	46.708	9.58522	17.4247
ILMN_1698804	XM_927593.1	ATP10B	14.308	8.69944	6.94686
ILMN_1656159	NM_020453.2	ATP10D	4.81636	6.08379	5.64802
ILMN_1674217	NM_015205.1	ATP11A	4.21671	3.41423	5.17763
ILMN_1768783	NM_032189.2	ATP11A	5.88772	9.4506	10.7924
ILMN_1658884	NM_014616.1	ATP11B	45.9645	117.741	110.957
ILMN_2124155	NM_014616.1	ATP11B	110.957	241.747	189.166
ILMN_1661428	NM_173694.3	ATP11C	8.22633	24.3674	8.56108
ILMN_1804137	NM_173694.3	ATP11C	12.0897	30.6799	17.1708
ILMN_2389810	NM_173694.3	ATP11C	19.3857	57.5443	47.5301
ILMN_1687765	NM_001676.3	ATP12A	12.1936	11.6663	8.3593
ILMN_2134224	NM_020410.1	ATP13A1	141.332	83.2703	96.3274
ILMN_1704164	NM_022089.1	ATP13A2	15.224	17.6815	12.4692
ILMN_1768895	XM_931948.1	ATP13A3	9.39672	6.73266	11.0952
ILMN_1663684	XM_942079.1	ATP13A3	6.2974	44.847	37.1354
ILMN_1651303	NM_032279.2	ATP13A4	9.73416	9.20893	5.79117
ILMN_1775285	NM_198505.2	ATP13A5	3.35521	4.7548	4.96402
ILMN_1731783	NM_000701.6	ATP1A1	740.626	668.103	599.259
ILMN_2415189	NM_001001586.1	ATP1A1	2369.85	2953.93	2422.6
ILMN_1775566	NM_000701.6	ATP1A1	702.741	961.19	768.091
ILMN_1777411	NM_000702.2	ATP1A2	4.27439	3.38208	3.95301
ILMN_1689098	NM_152296.3	ATP1A3	19.6264	13.1438	21.2979
ILMN_1696132	NM_144699.2	ATP1A4	3.8718	3.71108	4.62853
ILMN_1705208	NM_001001734.1	ATP1A4	5.65217	7.44127	5.53043
ILMN_1658071	NM_001001787.1	ATP1B1	71.3948	35.8984	48.8131
ILMN_2407824	NM_001001787.1	ATP1B1	252.117	123.97	141.647
ILMN_1730291	NM_001677.3	ATP1B1	94.4054	92.1016	86.6193
ILMN_1747271	NM_001678.3	ATP1B2	85.2756	36.7065	36.1609
ILMN_1783304	XM_945505.1	ATP1B3	1376.64	1635.27	1310.52
ILMN_1655783	XM_945514.1	ATP1B3	6.88925	6.53645	5.7539
ILMN_1654322	NM_001679.2	ATP1B3	375.404	283.641	341.332
ILMN_1741115	XM_945509.1	ATP1B3	4.76758	5.35214	4.59121
ILMN_1759628	NM_001679.2	ATP1B3	1120.69	1149.88	878.165
ILMN_1653211	NM_012069.2	ATP1B4	9.8855	7.22644	6.51057
ILMN_1770052	NM_004320.3	ATP2A1	8.02502	5.06086	8.78761
ILMN_1788281	XM_937782.1	ATP2A1	10.4121	7.44234	12.0916
ILMN_1709541	XM_937782.1	ATP2A1	3.90915	3.48387	2.64096
ILMN_1674460	XM_942375.1	ATP2A1	4.45377	5.02588	3.93336
ILMN_1655884	NM_001681.2	ATP2A2	130.681	200.001	239.402
ILMN_1687375	NM_001681.2	ATP2A2	185.95	205.297	174.406
ILMN_1815666	NM_170665.2	ATP2A2	202.033	120.667	149.893
ILMN_1697827	NM_174958.1	ATP2A3	89.8793	137.536	126.915
ILMN_2310909	NM_174955.1	ATP2A3	190.512	94.6348	126.305
ILMN_2401933	NM_001001323.1	ATP2B1	19.583	41.1696	36.0101
ILMN_1750599	NM_001001323.1	ATP2B1	18.6523	12.2559	14.0287
ILMN_1813399	NM_001001323.1	ATP2B1	8.92828	22.1736	17.6856
ILMN_1802223	NM_001683.2	ATP2B2	6.74652	7.58965	7.75523
ILMN_1734788	NM_001001331.1	ATP2B2	4.08078	3.95178	3.69912
ILMN_2381938	NM_001683.2	ATP2B2	4.85971	4.17533	3.62063
ILMN_1693481	NM_021949.2	ATP2B3	3.41162	3.8826	3.86039
ILMN_1660741	NM_021949.2	ATP2B3	10.8585	14.7427	8.8415
ILMN_2415073	NM_001001344.1	ATP2B3	4.93047	6.19075	4.26124
ILMN_1664772	NM_001001396.1	ATP2B4	38.2696	54.747	55.4179
ILMN_1680579	NM_001684.3	ATP2B4	231.834	236.275	271.834
ILMN_2367753	NM_001684.3	ATP2B4	167.894	176.7	207.733
ILMN_1696568	NM_014382.2	ATP2C1	29.5849	114.598	100.838
[truncated: 45,325 more rows]

## Sheet: day-49
Table S1 Normalized raw data for day 49.
ProbeID	SEARCH_KEY	ILMN_GENE	Day-49-1	Day-49-2	Day-49-3
ILMN_1762337	NM_182762.2	7A5	7.61212	6.26051	16.5986
ILMN_2055271	NM_130786.2	A1BG	26.4557	19.5808	25.7057
ILMN_1736007	NM_130786.2	A1BG	5.71851	4.58256	7.58348
ILMN_2383229	NM_138932.1	A1CF	53.0055	17.9542	17.9304
ILMN_1806310	NM_138933.1	A1CF	55.5391	21.785	16.2243
ILMN_1779670	NM_138933.1	A1CF	9.18971	8.20743	10.4188
ILMN_1653355	NM_001005356.1	A26C3	14.9703	12.4486	9.53237
ILMN_1717783	NM_001004053.1	A26C3	2.8025	3.37272	3.01904
ILMN_1705025	XM_942354.1	A26C3	18.4982	6.78501	8.11215
ILMN_1814316	NM_018723.2	A2BP1	4.76758	6.78813	4.11158
ILMN_2359168	NM_145891.1	A2BP1	4.54954	6.72672	5.6213
ILMN_1731507	NM_145893.1	A2BP1	3.41635	3.57833	4.88288
ILMN_1787689	NM_018723.2	A2BP1	8.71018	6.09758	5.83336
ILMN_3241953	NM_033110.1	A2LD1	64.3305	61.6408	54.0184
ILMN_1745607	NM_000014.4	A2M	19.2642	25.9815	18.5784
ILMN_2136495	NM_144670.2	A2ML1	3.66036	4.69207	4.39706
ILMN_1668111	XM_940724.1	A3GALT2	6.0552	3.57174	6.2162
ILMN_2295559	NM_001080438.1	A3GALT2	4.25958	6.52523	4.72882
ILMN_1735045	NM_017436.4	A4GALT	59.8797	89.6924	77.986
ILMN_1680754	NM_016161.1	A4GNT	16.2578	11.1832	31.0806
ILMN_2375184	NM_207284.1	AAA1	6.74984	5.9209	6.99072
ILMN_1659452	NM_207290.1	AAA1	9.93853	9.84545	9.59971
ILMN_1767388	NM_207285.1	AAA1	10.9244	9.41076	12.5141
ILMN_1675204	NM_207289.1	AAA1	3.04748	10.0381	4.15834
ILMN_1673870	NM_207283.1	AAA1	4.5996	3.43732	3.50735
ILMN_1755321	NM_015665.3	AAAS	40.9608	34.5818	34.034
ILMN_1698554	NM_023928.2	AACS	54.8589	29.6839	31.6034
ILMN_1814092	XM_376454.3	AACSL	46.0999	24.2817	12.8676
ILMN_1760414	NM_001086.2	AADAC	13.7393	13.8664	16.1416
ILMN_2061446	NM_020792.3	AADACL1	327.329	471.104	529.687
ILMN_1676336	NM_020792.3	AADACL1	329.386	508.624	523.119
ILMN_1752884	NM_207365.1	AADACL2	5.53294	4.71029	4.81905
ILMN_1660703	XM_928294.1	AADACL3	6.23659	4.87165	3.91512
ILMN_1668851	NM_001013630.1	AADACL4	43.4612	41.0352	28.7689
ILMN_2270015	NM_016228.3	AADAT	6.19499	6.1137	6.58046
ILMN_1809959	NM_182662.1	AADAT	4.15974	4.19013	5.76098
ILMN_2357031	NM_182662.1	AADAT	3.64836	4.01436	4.27147
ILMN_1726986	NM_182662.1	AADAT	16.5695	17.8955	19.1966
ILMN_3237396	NM_024666.3	AAGAB	113.97	98.7114	126.367
ILMN_1688755	NM_001012987.1	AAK1	57.1241	47.6017	45.7607
ILMN_1880387	Hs.468878	AAK1	4.60738	5.4132	5.7421
ILMN_1689211	NM_014911.2	AAK1	7.86923	9.68598	6.82647
ILMN_1653165	NM_001087.2	AAMP	125.475	101.868	105.945
ILMN_1729835	NM_001088.1	AANAT	3.39683	4.34535	4.24319
ILMN_1662364	NM_001605.1	AARS	1988.18	2648.94	2529.94
ILMN_1674698	NM_020745.1	AARS2	103.395	96.9661	93.6513
ILMN_1700461	NM_025267.2	AARSD1	165.626	123.655	139.348
ILMN_1784269	NM_181806.2	AASDH	86.7281	140.172	138.689
ILMN_1698189	NM_015423.2	AASDHPPT	44.3424	129.273	139.113
ILMN_2096191	NM_015423.2	AASDHPPT	90.8261	261.772	274.306
ILMN_1678323	NM_005763.2	AASS	42.5015	57.7126	41.0352
ILMN_2157219	NM_005763.2	AASS	53.0256	37.5995	40.3722
ILMN_1703743	NM_012138.3	AATF	262.975	204.269	221.319
ILMN_1687609	XM_927215.1	AATK	21.215	18.3875	23.5882
ILMN_2068874	NM_001080395.1	AATK	5.33876	5.55191	4.403
ILMN_1699334	XM_940993.1	AATK	82.3579	71.2378	95.7837
ILMN_1670117	NM_020686.3	ABAT	6.18075	7.1052	14.0024
ILMN_1805104	NM_020686.3	ABAT	22.8392	13.9329	23.8568
ILMN_2404407	NM_000663.3	ABAT	7.64757	9.84956	9.43844
ILMN_1766054	NM_005502.2	ABCA1	134.595	166.934	164.441
ILMN_1753388	NM_080282.2	ABCA10	10.0784	16.3951	9.56662
ILMN_2070570	NM_080282.2	ABCA10	5.76703	6.0276	6.51915
ILMN_2232084	NR_002451.1	ABCA11	6.44065	6.66848	7.46229
ILMN_1750250	NM_173076.2	ABCA12	3.32744	3.52376	5.29828
ILMN_2361400	NM_015657.3	ABCA12	5.00169	3.90812	4.15287
ILMN_1704579	NM_152701.2	ABCA13	17.7654	46.4303	45.4177
ILMN_1687636	NM_212533.1	ABCA2	5.55318	4.24837	4.10097
ILMN_1747627	NM_001606.3	ABCA2	4.20367	3.77036	4.3153
ILMN_1758523	NM_001089.1	ABCA3	6.95178	5.53496	6.72172
ILMN_1794965	NM_000350.1	ABCA4	5.83158	7.91553	5.78752
ILMN_1722286	NM_172232.1	ABCA5	5.90996	5.91376	7.50333
ILMN_1784176	NM_018672.2	ABCA5	5.85808	7.37267	4.10467
ILMN_1749001	NM_018672.2	ABCA5	5.3106	3.91273	4.85524
ILMN_1701551	NM_172346.1	ABCA6	9.55506	11.1913	4.06071
ILMN_1795507	NM_080284.2	ABCA6	8.76128	10.1118	11.2849
ILMN_1729894	NM_019112.2	ABCA7	3.70723	5.28718	5.62931
ILMN_1743205	NM_019112.2	ABCA7	307.923	132.305	154.445
ILMN_2259319	NM_033308.1	ABCA7	5.91962	11.473	7.2938
ILMN_2129886	NM_007168.2	ABCA8	3.90793	5.28979	4.30256
ILMN_1796801	NM_007168.2	ABCA8	14.0195	6.7279	9.91568
ILMN_1720501	NM_080283.2	ABCA9	22.0362	21.1372	35.1667
ILMN_1668446	NM_080283.2	ABCA9	11.9673	7.79632	7.83363
ILMN_1812070	NM_000927.3	ABCB1	7.24291	7.03915	4.11841
ILMN_2094875	NM_000927.3	ABCB1	4.60466	6.61198	3.49798
ILMN_1665730	NM_012089.1	ABCB10	565.855	866.422	974.886
ILMN_2232066	NM_003742.2	ABCB11	17.219	9.51047	7.38413
ILMN_1767349	NM_000443.2	ABCB4	8.73353	15.612	22.6889
ILMN_1658257	NM_178559.3	ABCB5	4.22354	3.643	5.10598
ILMN_2193980	NM_005689.1	ABCB6	786.91	550.376	500.339
ILMN_1687840	NM_004299.3	ABCB7	194.381	283.79	303.795
ILMN_2102422	NM_007188.2	ABCB8	5.35333	9.2003	6.81582
ILMN_1788928	NM_203444.1	ABCB9	10.1648	5.95196	9.78441
ILMN_2343047	NM_019624.2	ABCB9	20.4022	14.578	12.6076
ILMN_2343048	NM_019624.2	ABCB9	46.4467	49.3787	40.7719
ILMN_2335302	NM_019901.1	ABCC1	6.9509	11.3683	8.37049
ILMN_1802404	NM_019900.1	ABCC1	102.993	89.5505	54.6591
ILMN_1776119	NM_033450.2	ABCC10	42.6324	34.0735	34.0908
ILMN_2358714	NM_145186.2	ABCC11	3.93472	4.07705	2.9961
ILMN_1732140	NM_033151.2	ABCC11	16.0696	11.8756	6.08556
ILMN_1713008	NM_145186.1	ABCC11	5.96903	9.36693	8.3277
ILMN_1762093	NM_145188.1	ABCC12	5.26629	6.67064	5.07765
ILMN_1709092	NM_172025.1	ABCC13	36.8339	26.5044	29.5283
ILMN_1678409	NM_138726.2	ABCC13	31.4177	17.9852	18.4923
ILMN_1774344	NM_172024.1	ABCC13	16.9038	11.6027	21.9269
ILMN_1676278	NM_000392.1	ABCC2	8.24977	5.07789	5.29953
ILMN_1717466	NM_020038.1	ABCC3	13.3492	11.0927	12.311
ILMN_1677814	NM_020037.1	ABCC3	78.1602	42.4754	40.9968
ILMN_1788457	NM_005845.2	ABCC4	427.525	564.388	570.587
ILMN_2194009	NM_005845.2	ABCC4	302.733	615.222	544.782
ILMN_2302358	NM_001023587.1	ABCC5	5.92965	39.9612	50.3958
ILMN_1706531	NM_005688.2	ABCC5	542.418	641.09	551.79
ILMN_1651964	NM_001023587.1	ABCC5	418.637	552.184	526.296
ILMN_1725675	XM_936351.1	ABCC6	4.07089	5.75429	12.1714
ILMN_1778352	NM_001171.2	ABCC6	8.57089	10.2006	12.1619
ILMN_1725414	XM_936351.1	ABCC6	5.55383	7.01925	5.3038
ILMN_2293902	NM_001079528.1	ABCC6	5.17228	6.28346	4.18617
ILMN_1801521	NM_001171.2	ABCC6	7.45851	6.18829	4.58484
ILMN_2406654	NM_001079528.1	ABCC6	17.6188	18.1213	10.1387
ILMN_3246902	NR_003569.1	ABCC6P1	20.2133	8.49091	8.39803
ILMN_3244070	NR_023387.1	ABCC6P2	22.6367	22.2602	17.1106
ILMN_1767129	NM_000352.2	ABCC8	3.04669	3.49393	3.98547
ILMN_1746196	NM_005691.1	ABCC9	7.02784	14.807	26.5858
ILMN_2366473	NM_020298.2	ABCC9	6.23245	22.6957	12.2283
ILMN_1751453	NM_020297.1	ABCC9	4.56171	8.02784	5.25434
ILMN_1772189	NM_000033.2	ABCD1	6.73323	8.15294	7.97109
ILMN_1652959	NM_005164.2	ABCD2	5.24974	5.2838	6.53166
ILMN_2198897	NM_005164.2	ABCD2	5.07316	3.06088	3.18374
ILMN_1674032	NM_002858.2	ABCD3	61.9325	80.4843	74.8937
ILMN_1737656	NM_020326.2	ABCD4	7.5277	8.47282	7.89475
ILMN_2343917	NR_003256.1	ABCD4	9.56246	13.2081	11.852
ILMN_1746032	NM_020325.1	ABCD4	8.41705	5.85843	7.5718
ILMN_1651501	NM_020323.1	ABCD4	8.79861	5.33063	6.64682
ILMN_2330267	NM_001040876.1	ABCE1	166.238	292.132	358.833
ILMN_1676846	NM_002940.1	ABCE1	114.847	248.617	270.824
ILMN_2392635	NM_001025091.1	ABCF1	261.613	258.375	245.898
ILMN_1763875	NM_001090.2	ABCF1	960.165	1166.08	1227.37
ILMN_2284941	NM_005692.3	ABCF2	5.72693	12.3587	6.81517
ILMN_1781999	NM_005692.3	ABCF2	108.531	177.815	148.899
ILMN_1669201	NM_007189.1	ABCF2	18.081	32.0984	24.8037
ILMN_1810085	NM_018358.1	ABCF3	24.8768	18.9623	8.2542
ILMN_2262362	NM_207627.1	ABCG1	13.1277	10.9916	15.3573
ILMN_1743638	NM_207630.1	ABCG1	10.1927	7.54277	7.3308
ILMN_1658176	NM_207629.1	ABCG1	99.7819	91.6208	85.7566
ILMN_2329927	NM_016818.2	ABCG1	76.4689	86.6005	73.9745
ILMN_1794782	NM_004915.3	ABCG1	150.674	154.583	129.82
ILMN_1695968	NM_207174.1	ABCG1	18.0768	14.7414	21.1838
ILMN_1789641	NM_004827.2	ABCG2	11.988	31.3398	24.6128
ILMN_1779470	NM_022169.3	ABCG4	7.05508	11.2546	14.1214
ILMN_1716592	NM_022436.2	ABCG5	29.9961	18.178	18.1626
ILMN_1680309	NM_022437.2	ABCG8	7.91553	6.43844	6.82937
ILMN_1743371	NM_152870.1	ABHD1	7.97192	7.21036	5.85859
ILMN_1770031	NM_018394.1	ABHD10	92.8423	177.586	177.906
ILMN_2338268	NM_148916.2	ABHD11	28.7292	30.7695	34.0981
ILMN_1753912	NM_031295.3	ABHD11	5.18176	5.82372	4.93718
ILMN_1737475	NM_148914.2	ABHD11	11.9171	20.7393	21.4979
ILMN_1745116	NM_015600.2	ABHD12	21.2556	19.6064	21.0969
ILMN_2318685	NM_001042472.1	ABHD12	38.6645	44.0246	39.1182
ILMN_2245305	NM_001042472.1	ABHD12	78.3911	59.9325	49.2867
ILMN_1707925	NM_181533.3	ABHD12B	9.85809	9.63871	12.2681
ILMN_1698311	NM_181533.3	ABHD12B	16.1659	14.0875	13.3169
ILMN_2367487	NM_181533.3	ABHD12B	2.85953	5.58193	3.96011
ILMN_1785285	NM_032859.2	ABHD13	5.218	7.60936	11.0721
ILMN_2073969	NM_032859.2	ABHD13	6.25999	7.80001	10.6229
ILMN_1794213	NM_015407.3	ABHD14A	92.9107	66.3954	66.0653
ILMN_2227533	NM_032750.1	ABHD14B	23.6575	19.9188	15.1983
ILMN_1769390	NM_198147.1	ABHD15	26.4234	29.9061	39.1823
ILMN_2403446	NM_152924.3	ABHD2	52.1663	60.2419	57.0256
ILMN_1787618	NM_007011.4	ABHD2	4.11083	4.50572	4.37103
ILMN_1723662	NM_007011.4	ABHD2	86.8565	115.098	106.229
ILMN_1801767	NM_138340.3	ABHD3	129.587	119.338	124.881
ILMN_1700633	NM_022060.2	ABHD4	102.352	77.5521	68.5953
ILMN_1655702	NM_016006.3	ABHD5	553.128	444.061	470.962
ILMN_1706344	NM_020676.4	ABHD6	43.2579	58.1026	36.8724
ILMN_1719498	NM_173567.2	ABHD7	22.2065	14.3004	15.0628
ILMN_1712707	NM_024527.3	ABHD8	175.735	203.512	199.095
ILMN_1699750	NM_024794.1	ABHD9	8.09711	4.50886	4.71126
ILMN_1739081	NM_005470.2	ABI1	13.8552	19.4458	13.4075
ILMN_2329958	NM_001012751.1	ABI1	169.24	214.016	211.094
ILMN_1775944	XM_938458.1	ABI2	16.4933	19.9875	11.7255
ILMN_1724497	NM_005759.3	ABI2	131.988	106.481	104.047
ILMN_1720988	NM_005759.3	ABI2	27.7405	18.3411	24.7538
ILMN_1707274	XM_938458.1	ABI2	6.44365	4.99438	5.37987
ILMN_1755658	NM_016428.2	ABI3	20.5628	17.8752	10.0281
ILMN_1673639	NM_015429.2	ABI3BP	8.37271	5.43804	7.80318
ILMN_1713732	NM_007313.2	ABL1	227.321	236.144	244.249
ILMN_1708922	NM_007313.2	ABL1	12.1409	15.1554	10.8647
ILMN_2268241	NM_005157.3	ABL1	7.36217	13.5973	7.4718
ILMN_1741628	NM_005158.2	ABL2	6.2101	8.94328	5.76514
ILMN_1657870	NM_005158.2	ABL2	10.262	6.29888	14.1593
ILMN_2240003	NM_007314.1	ABL2	10.3055	8.37149	11.3408
ILMN_1785424	NM_006720.3	ABLIM1	34.1491	43.3461	38.1399
ILMN_1731610	NM_006720.3	ABLIM1	13.0472	11.989	13.6119
ILMN_1696682	NM_002313.5	ABLIM1	8.63702	10.8858	8.1106
ILMN_2396672	NM_001003407.1	ABLIM1	16.9865	23.0246	25.7997
ILMN_1758825	NM_032432.2	ABLIM2	16.7437	5.62463	6.14837
ILMN_1656940	NM_014945.1	ABLIM3	5.08316	10.2801	9.41562
ILMN_1656979	NM_020469.2	ABO	4.48142	3.99766	5.22977
ILMN_1731433	NM_001091.2	ABP1	126.009	110.141	121.468
ILMN_1672878	NM_021962.2	ABR	780.499	735.794	691.995
ILMN_1655114	NM_001092.3	ABR	5.40588	7.62462	5.39443
ILMN_1657045	NM_021962.2	ABR	7.72741	9.03262	6.46941
ILMN_1766991	NM_139166.2	ABRA	3.72668	4.3497	3.39567
ILMN_1658083	NM_013375.2	ABT1	24.1245	32.9047	28.6956
ILMN_1802096	NM_172027.1	ABTB1	520.944	474.658	517.782
ILMN_2367165	NM_172028.1	ABTB1	133.208	108.611	85.6369
ILMN_1753370	NM_145804.1	ABTB2	62.9521	37.659	37.0509
ILMN_1738921	NM_001607.2	ACAA1	488.157	335.465	253.071
ILMN_1660199	NM_006111.1	ACAA2	192.793	153.476	155.403
ILMN_2331636	NM_198836.1	ACACA	130.896	156.784	139.144
ILMN_1772123	NM_000664.3	ACACA	83.1686	120.667	104.598
ILMN_1667641	NM_198839.1	ACACA	3.21811	4.71797	3.20738
ILMN_1763852	NM_001093.2	ACACB	77.1849	46.0092	44.5579
ILMN_1687303	NM_025247.3	ACAD10	81.145	71.338	55.8789
ILMN_1761058	NM_032169.3	ACAD11	68.8317	94.3853	85.0994
ILMN_2225595	NM_014384.2	ACAD8	188.097	195.194	169.203
ILMN_1724699	NM_014384.1	ACAD8	6.64411	11.3512	5.56755
ILMN_1775579	NM_014049.3	ACAD9	298.349	348.983	346.728
ILMN_1660890	NM_001608.2	ACADL	4.86383	3.99029	4.71481
ILMN_1778104	NM_000016.2	ACADM	297.323	435.632	485.577
ILMN_2053679	NM_000016.2	ACADM	394.208	721.175	659.703
ILMN_1795104	NM_000017.1	ACADS	77.5046	62.7045	51.6485
ILMN_1740920	NM_001609.2	ACADSB	8.68737	13.0898	13.3597
ILMN_2263466	NM_000018.2	ACADVL	5.7908	77.8496	78.6657
ILMN_1806408	NM_000018.2	ACADVL	2485.16	1981.89	2146.62
ILMN_2352009	NM_000018.2	ACADVL	754.555	335.189	289.566
ILMN_1693148	NM_013227.1	ACAN	3.34301	4.30811	4.21
ILMN_1808395	NM_014716.2	ACAP1	163.247	92.8265	70.2452
ILMN_3236270	NM_012287.4	ACAP2	48.6516	151.678	163.42
ILMN_1743847	NM_030649.1	ACAP3	3.18183	4.15209	5.24187
ILMN_1800008	NM_000019.2	ACAT1	1715.28	1443.8	1506.7
ILMN_2133799	NM_005891.1	ACAT2	12.7949	4.82185	6.43949
ILMN_1708672	NM_005891.1	ACAT2	555.661	432.727	395.549
ILMN_1665945	NM_022735.3	ACBD3	121.423	223.162	233.981
ILMN_1676288	NM_024722.1	ACBD4	20.3133	13.2996	8.14245
ILMN_1693250	NM_145698.1	ACBD5	7.48474	19.8144	27.18
ILMN_2295980	NM_145698.2	ACBD5	3.92432	4.13844	5.53043
ILMN_2410362	NM_145698.2	ACBD5	23.6445	6.95217	8.8438
ILMN_1684271	NM_032360.2	ACBD6	82.5575	65.5655	60.1392
ILMN_1726388	XM_928013.1	ACBD7	4.59782	5.58462	4.45774
ILMN_2106002	NM_001039844.2	ACBD7	6.25746	8.96155	6.2726
ILMN_1779685	NM_183377.1	ACCN1	3.68542	3.47982	4.03848
ILMN_1665932	NM_001094.4	ACCN1	5.63927	5.76764	5.01467
ILMN_1769694	NM_020039.2	ACCN2	6.8479	5.28526	4.01941
ILMN_1727251	NM_020039.2	ACCN2	3.59466	4.20071	5.2415
ILMN_1734479	NM_020322.1	ACCN3	14.8244	9.46913	6.59431
ILMN_2368728	NM_020321.1	ACCN3	5.00334	4.71254	4.40116
ILMN_2394897	NM_018674.3	ACCN4	6.03417	11.4587	6.19367
ILMN_2394902	NM_018674.3	ACCN4	10.3006	9.63654	8.90558
ILMN_2287535	NM_018674.3	ACCN4	4.91991	4.88734	5.14306
ILMN_1750295	NM_017419.1	ACCN5	9.40955	8.38649	6.18287
ILMN_3187680	NM_032592.3	ACCS	78.5794	74.2831	96.6141
ILMN_3242266	NM_001031854.2	ACCSL	4.20279	5.83926	4.09953
ILMN_1780630	NM_001031854.1	ACCSL	4.10795	4.28797	4.7209
ILMN_1716480	NM_022914.1	ACD	79.752	46.2316	68.5466
ILMN_1715192	NM_152831.1	ACE	5.2469	4.68985	4.68611
ILMN_2339410	NM_152830.1	ACE	3.92987	5.39041	3.53289
ILMN_1779984	NM_000789.2	ACE	5.89633	4.57311	5.73909
ILMN_1667018	NM_021804.1	ACE2	9.36553	9.9042	8.89677
ILMN_1773243	NM_133492.1	ACER1	3.33362	4.00056	4.57092
ILMN_3241214	NM_133492.1	ACER1	5.75754	4.30331	7.35997
ILMN_3235340	NM_001010887.2	ACER2	39.1378	36.186	21.1006
ILMN_1761000	NM_001010887.2	ACER2	7.18347	13.6734	10.3699
ILMN_3237774	NM_018367.5	ACER3	12.4075	39.9512	30.25
ILMN_2333219	NM_000665.3	ACHE	43.3252	18.7425	12.8444
ILMN_1780485	NM_015831.1	ACHE	9.22908	5.30107	8.45069
ILMN_1735471	NM_015831.1	ACHE	8.82078	14.1454	9.42577
ILMN_1699636	NM_014977.1	ACIN1	605.421	239.61	222.396
ILMN_2371379	NM_198830.1	ACLY	604.762	765.262	845.257
ILMN_1749014	NM_198830.1	ACLY	360.246	308.18	248.14
ILMN_1727091	NM_138326.1	ACMSD	6.59673	10.59	4.25958
ILMN_1771348	NM_020186.1	ACN9	285.897	242.502	233.479
ILMN_2134039	NM_020186.1	ACN9	333.552	193.633	191.546
ILMN_1750800	NM_002197.1	ACO1	200.185	352.09	330.071
ILMN_1654861	NM_001098.2	ACO2	338.489	236.394	216.253
ILMN_2121389	NM_001037161.1	ACOT1	6.25434	7.86753	11.4018
ILMN_1715543	XM_929560.1	ACOT1	15.2875	16.2533	12.3456
ILMN_1739594	NM_147161.2	ACOT11	97.614	88.1427	74.8324
ILMN_2353978	NM_015547.2	ACOT11	13.2683	10.888	10.9959
ILMN_1785474	NM_130767.1	ACOT12	5.27336	7.47482	6.50296
ILMN_2188959	NM_006821.3	ACOT2	3.78649	3.95562	5.37115
ILMN_1716237	NM_006821.3	ACOT2	40.8686	47.4623	41.2278
ILMN_1764321	NM_152331.2	ACOT4	10.9706	19.4882	11.411
ILMN_2156699	NM_001037162.1	ACOT6	7.65872	6.86314	3.89578
ILMN_1784756	NM_181866.2	ACOT7	3.87785	4.10231	3.8033
ILMN_1728883	NM_181862.2	ACOT7	10.081	12.7516	11.5892
ILMN_1740265	NM_181866.2	ACOT7	453.892	438.202	449.536
ILMN_1788078	NM_181865.2	ACOT7	11.6027	10.4496	8.1666
ILMN_2252621	NM_007274.3	ACOT7	4.50108	3.97041	3.6351
ILMN_2332250	NM_007274.3	ACOT7	149.029	95.8138	99.8351
ILMN_1719178	NM_181864.2	ACOT7	4.28341	3.61789	4.81795
ILMN_1679600	NM_183386.1	ACOT8	49.3997	51.5162	60.0265
ILMN_2367070	NM_001037171.1	ACOT9	108.799	74.6627	97.5927
ILMN_1658995	NM_001033583.1	ACOT9	202.635	196.019	208.172
ILMN_1750158	NM_004035.4	ACOX1	82.7186	170.909	194.753
ILMN_1668839	NM_007292.3	ACOX1	5.14048	10.1547	14.2839
ILMN_1765767	NM_004035.4	ACOX1	3.78626	7.28241	18.3875
ILMN_1685703	NM_003500.2	ACOX2	8.58369	5.20494	5.46295
ILMN_1743396	NM_003501.1	ACOX3	51.3623	50.8755	48.456
ILMN_1743680	NM_018308.1	ACOXL	6.64292	4.36071	4.56762
ILMN_1669633	NM_007099.2	ACP1	689.639	511.802	527.881
ILMN_2344956	NM_001040649.1	ACP1	2880.41	2529.94	2689.18
ILMN_2104830	NM_001610.1	ACP2	78.9616	86.8772	74.148
ILMN_2078599	NM_001611.2	ACP5	131.156	127.62	104.431
ILMN_2234343	NM_016361.2	ACP6	22.617	20.4606	17.327
ILMN_1706598	NM_152282.2	ACPL2	20.3833	22.6524	14.1612
ILMN_2306955	NM_152282.3	ACPL2	8.811	23.2828	20.6161
ILMN_1758323	NM_001099.2	ACPP	30.964	49.4338	52.9375
ILMN_1728331	NM_033068.2	ACPT	30.926	15.1604	21.785
ILMN_2351906	NM_033068.2	ACPT	14.4355	11.1483	17.4914
ILMN_1705637	NM_001097.1	ACR	5.01922	4.6612	5.18089
ILMN_1784203	NM_032489.2	ACRBP	14.4394	12.159	9.82522
ILMN_1666690	NM_052957.2	ACRC	68.5818	77.35	87.1761
ILMN_1654468	NM_001612.4	ACRV1	6.7842	4.03701	6.15976
ILMN_2320277	NM_020109.3	ACRV1	6.20324	6.33246	7.10164
ILMN_2227011	NM_015162.3	ACSBG1	102.746	57.6875	46.9654
ILMN_1730002	NM_030924.2	ACSBG2	11.8215	6.9408	13.6407
ILMN_3236756	NM_025149.4	ACSF2	41.6888	30.0611	32.7594
ILMN_1716832	NM_174917.1	ACSF3	20.9527	20.1546	21.8218
ILMN_1684585	NM_001995.2	ACSL1	465.507	867.706	940.676
ILMN_2360705	NM_203372.1	ACSL3	188.685	385.068	333.934
ILMN_1654414	NM_004457.3	ACSL3	7.05831	59.3976	55.1535
ILMN_1666096	NM_004457.3	ACSL3	68.4028	76.1942	78.4404
ILMN_2391458	NM_022977.1	ACSL4	9.85935	78.6657	100.998
ILMN_2285506	NM_022977.1	ACSL4	4.68366	7.81842	10.079
ILMN_1691714	XM_932358.1	ACSL4	3.69811	3.07795	4.61313
ILMN_1683598	NM_004458.1	ACSL4	248.209	404.109	424.377
ILMN_2370882	NM_203379.1	ACSL5	29.6869	74.6274	78.3026
ILMN_2273911	NM_203379.1	ACSL5	12.6167	11.6854	14.075
ILMN_1807914	NM_203380.1	ACSL5	3.25731	2.73849	3.43456
ILMN_1678517	NM_016234.3	ACSL5	3.62887	25.8735	43.8079
ILMN_1705247	NM_203379.1	ACSL5	177.181	357.796	397.532
ILMN_1737418	NM_015256.2	ACSL6	240.557	174.293	170.548
ILMN_2278242	NM_015256.2	ACSL6	108.902	106.396	123.195
ILMN_1730025	NM_001009185.1	ACSL6	29.1499	13.9293	14.9549
ILMN_2378555	NM_015256.2	ACSL6	4.04788	4.27757	5.18277
ILMN_1661434	NM_052956.1	ACSM1	3.46558	5.47346	3.60342
ILMN_1809623	XM_936869.1	ACSM2A	6.07693	3.42284	4.97287
ILMN_1657592	XM_936869.1	ACSM2B	6.42143	4.6145	5.85909
ILMN_1765912	XM_936876.1	ACSM2B	7.93314	4.46196	7.91829
ILMN_1746128	NM_182617.2	ACSM2B	4.00299	4.15466	6.89947
ILMN_1685952	NM_202000.2	ACSM3	24.0577	32.8666	21.368
ILMN_1662738	NM_202000.2	ACSM3	14.9247	22.5614	13.2785
ILMN_1771084	NM_005622.3	ACSM3	77.7486	107.052	104.643
ILMN_1791923	XM_292035.5	ACSM4	12.8348	16.4482	13.9051
ILMN_1801698	XM_937301.1	ACSM5	5.85761	5.98778	8.54165
ILMN_1766966	NM_017888.2	ACSM5	20.6205	9.78849	7.00646
ILMN_2070792	NM_017888.2	ACSM5	8.2237	11.8596	10.2053
ILMN_1752269	NM_032501.2	ACSS1	517.152	376.2	387.215
ILMN_1697510	NM_018677.2	ACSS2	11.5883	30.5388	34.8668
ILMN_2254962	NM_001076552.1	ACSS2	3.17446	4.28354	4.59204
ILMN_2336595	NM_001076552.1	ACSS2	700.426	734.097	643.501
ILMN_1714197	NM_139274.1	ACSS2	752.683	825.697	815.519
ILMN_1742859	NM_139274.1	ACSS2	8.76248	9.8855	6.53044
ILMN_1659885	NM_024560.2	ACSS3	32.3021	30.3677	23.8632
ILMN_2125869	NM_001100.3	ACTA1	7.5018	6.67317	4.27058
ILMN_1671703	NM_001613.1	ACTA2	406.071	355.588	317.932
ILMN_2152131	NM_001101.2	ACTB	17521.3	15957.8	15334.4
ILMN_1777296	NM_001101.2	ACTB	8153.98	14351.2	13233.3
ILMN_2038777		ACTB	13121.3	12058.8	11084.6
ILMN_3246895	NM_001017992.2	ACTBL2	5.7842	7.14957	4.30679
ILMN_1658660	NM_005159.3	ACTC1	5.00986	6.13041	6.01806
ILMN_1829919	Hs.532645	ACTC1	8.22995	7.90589	7.56417
ILMN_2053178	NM_001614.2	ACTG1	10436.3	11376.8	10633.1
ILMN_1704961	NM_001614.2	ACTG1	995.408	4813.75	5302.01
ILMN_1795325	NM_001615.3	ACTG2	4.15834	3.47792	4.00056
ILMN_1749297	NM_177989.1	ACTL6A	676.347	669.627	739.267
ILMN_2328280	NM_004301.3	ACTL6A	539.248	537.159	542.016
ILMN_1657855	NM_016188.3	ACTL6B	5.68367	10.5325	5.35273
ILMN_1717900	NM_006687.2	ACTL7A	3.30683	3.00319	3.00016
ILMN_1796088	NM_006686.2	ACTL7B	7.8671	3.91578	3.0305
ILMN_1704078	NM_030812.1	ACTL8	7.97697	8.52156	12.5472
ILMN_2232177	NM_001102.2	ACTN1	1275.51	1193.15	941.816
ILMN_1654422	NM_001103.1	ACTN2	7.7166	11.7776	8.61782
ILMN_1665691	NM_001104.1	ACTN3	6.49909	6.11655	8.38619
ILMN_1725534	NM_004924.3	ACTN4	353.453	236.603	211.555
ILMN_1798254	NM_018477.1	ACTR10	618.522	460.532	469.468
ILMN_1792314	NM_005736.2	ACTR1A	458.628	421.349	456.408
ILMN_1695821	NM_005735.2	ACTR1B	161.999	124.736	96.9321
ILMN_2388605	NM_001005386.1	ACTR2	1106.77	2793.21	3141.55
ILMN_1657153	NM_005721.3	ACTR3	368.395	547.961	562.529
ILMN_2260392	NM_020445.4	ACTR3B	11.1168	20.7917	24.2043
ILMN_2346451	NM_020445.4	ACTR3B	9.7237	6.50738	12.9956
ILMN_1787513	NM_020445.3	ACTR3B	7.37619	19.2849	22.2677
ILMN_1680941	XM_937674.1	ACTR3B	6.6747	7.06022	8.78793
ILMN_1652594	NM_024855.2	ACTR5	90.3026	86.6759	83.5987
ILMN_1697585	NM_022496.2	ACTR6	176.01	188.628	174.293
ILMN_1689162	NM_022899.3	ACTR8	21.6909	39.6131	47.0467
ILMN_1815392	NM_138289.1	ACTRT1	35.4169	26.0191	19.6754
ILMN_3241416	NM_080431.4	ACTRT2	8.4165	3.9826	4.56656
ILMN_1760490	NM_001105.2	ACVR1	8.15733	42.9579	41.2815
ILMN_1786544	NM_020327.2	ACVR1B	9.28718	11.733	10.1144
ILMN_1763916	NM_020328.2	ACVR1B	24.0675	9.737	8.47055
ILMN_2243308	NM_004302.3	ACVR1B	237.731	205.128	222.313
ILMN_1766723	NM_020327.2	ACVR1B	5.66772	7.84782	5.72497
ILMN_1689217	NM_145259.1	ACVR1C	10.3342	6.62374	5.63035
ILMN_1670912	NM_001616.3	ACVR2A	8.45422	7.10056	10.8688
ILMN_2152711	NM_001616.3	ACVR2A	13.2885	19.4093	11.9782
ILMN_1668983	NM_001106.2	ACVR2B	3.79498	4.97471	6.76236
ILMN_1824337	Hs.563160	ACVR2B	4.63244	4.21229	5.14608
ILMN_1807493	NM_000020.1	ACVRL1	4.1002	7.76472	6.14164
ILMN_3250257	NM_000020.2	ACVRL1	61.7914	69.0221	65.2241
ILMN_1683883	NM_000666.1	ACY1	134.029	83.4299	83.3401
ILMN_1670193	NM_080658.1	ACY3	3.75121	3.3319	4.07606
ILMN_2319825	NM_001107.3	ACYP1	132.017	115.742	130.146
ILMN_1694233	NM_203488.1	ACYP1	398.703	260.031	278.518
ILMN_1686432	NM_203488.1	ACYP1	11.4239	9.9878	12.9831
ILMN_1697550	NM_138448.2	ACYP2	9.20944	10.5281	14.0651
ILMN_2158705	NM_138448.2	ACYP2	47.2003	24.2724	16.3744
ILMN_1803686	NM_000022.2	ADA	231.834	206.321	198.061
ILMN_1745580	NM_139243.1	ADAD1	7.37089	5.38218	6.71296
ILMN_1745108	NM_139174.2	ADAD2	3.54054	6.14458	3.91925
ILMN_1725043	NM_001012969.1	ADAL	50.5319	56.2866	60.5616
ILMN_2148360	NM_001110.2	ADAM10	5.61147	68.7278	44.7518
ILMN_1718946	NM_001110.2	ADAM10	33.0987	221.621	238.029
ILMN_1711374	NM_002390.3	ADAM11	7.00801	5.67631	4.67029
ILMN_1726266	NM_021641.2	ADAM12	11.6394	9.34083	8.45666
ILMN_1705689	NM_003474.3	ADAM12	11.153	10.5366	6.27919
ILMN_1785393	NM_021641.2	ADAM12	8.61824	7.62614	6.06077
ILMN_2384544	NM_003815.3	ADAM15	83.373	83.9397	82.3579
ILMN_1756920	NM_207195.1	ADAM15	798.878	982.055	910.783
ILMN_1799728	XM_937888.1	ADAM15	75.8747	77.8975	63.5201
ILMN_1751500	XM_937888.1	ADAM15	17.6912	10.6466	17.2498
ILMN_2121068	NM_003183.4	ADAM17	121.149	226.224	205.741
ILMN_1765779	NM_003183.4	ADAM17	12.3852	43.1552	35.8091
ILMN_2201386	NM_014237.1	ADAM18	4.53002	4.17412	4.35694
ILMN_1682225	NM_023038.3	ADAM19	5.19306	4.36551	3.58392
ILMN_1788481	NM_023038.3	ADAM19	4.64277	5.31816	4.90536
ILMN_1713751	NM_033274.2	ADAM19	322.12	241.796	258.978
ILMN_1662675	NM_001464.3	ADAM2	17.0524	12.9936	8.40888
ILMN_1737629	NM_003814.4	ADAM20	3.33434	5.06046	3.69277
ILMN_1812112	NM_003813.2	ADAM21	6.61855	6.70006	7.57077
ILMN_3241313	NR_003951.1	ADAM21P	4.16653	5.1278	4.54655
ILMN_1675210	NM_004194.2	ADAM22	8.94789	12.8281	9.36034
ILMN_1706302	NM_021722.2	ADAM22	6.71828	6.20606	7.06052
ILMN_2351754	NM_021721.2	ADAM22	3.27333	4.45731	3.48387
ILMN_2060086	NM_003812.2	ADAM23	3.1365	3.96074	2.89518
ILMN_1664236	NM_021777.2	ADAM28	3.92028	4.24379	6.94426
ILMN_1664631	NM_021777.2	ADAM28	19.1	30.4389	20.1052
ILMN_1802100	NM_014265.3	ADAM28	6.08368	6.93184	9.04042
ILMN_2194158	NM_014269.3	ADAM29	7.87234	13.8521	7.58134
ILMN_2100871	NM_021794.2	ADAM30	4.64698	4.6181	8.59176
ILMN_1806841	XM_940500.1	ADAM32	11.3977	7.8219	6.34395
ILMN_1798045	NM_145004.4	ADAM32	6.00285	5.40656	4.71395
ILMN_2293012	NM_145004.4	ADAM32	4.54528	4.39546	3.93005
ILMN_1703383	XM_940500.1	ADAM32	8.93219	9.15949	7.95565
ILMN_1651657	NM_025220.2	ADAM33	19.8323	11.6163	8.30345
ILMN_1671297	NM_153202.1	ADAM33	5.47151	8.92689	5.1356
ILMN_1669486	XM_498330.2	ADAM3A	9.74897	6.66156	5.83738
ILMN_1795204	NR_001569.1	ADAM3A	4.56088	5.1631	9.47522
ILMN_2223911	NR_001569.1	ADAM3A	6.03043	5.56209	5.16196
ILMN_1685531	XR_001283.1	ADAM5	5.45547	4.81323	8.38934
ILMN_1764554	XR_001286.1	ADAM5	8.52813	5.29664	4.71674
ILMN_2302214	NR_001448.1	ADAM5P	3.07517	4.20178	4.46149
ILMN_1783312	NR_002224.1	ADAM6	6.37053	7.23835	5.31493
ILMN_2143210	NR_002224.1	ADAM6	11.5329	9.93213	7.78617
ILMN_1750294	NM_003817.1	ADAM7	9.6982	9.94038	6.49215
ILMN_1708348	NM_001109.2	ADAM8	561.053	282.395	234.722
ILMN_1727524	NM_003816.2	ADAM9	20.3576	56.9508	56.4226
ILMN_1716909	NM_014479.2	ADAMDEC1	11.8945	16.0388	27.0569
ILMN_2103107	NM_014479.2	ADAMDEC1	11.6847	27.8347	32.596
ILMN_1673566	NM_006988.3	ADAMTS1	4.0268	5.6568	8.60634
ILMN_1751168	NM_030957.2	ADAMTS10	5.83358	8.3644	4.43637
ILMN_1660970	NM_030955.2	ADAMTS12	6.38834	5.96232	4.86827
ILMN_1787386	NM_139028.2	ADAMTS13	4.79444	5.66867	6.97711
ILMN_2286570	NM_139025.2	ADAMTS13	3.82777	3.87258	3.47069
ILMN_2413732	NM_139027.2	ADAMTS13	8.42459	15.1418	10.1629
ILMN_1873412	Hs.352156	ADAMTS14	9.61059	16.1099	10.3508
ILMN_1676452	NM_139155.1	ADAMTS14	4.31242	3.61577	5.64322
ILMN_2358134	NM_139155.2	ADAMTS14	6.83084	15.2955	12.2141
ILMN_1683781	NM_139055.1	ADAMTS15	15.2686	11.4687	16.4385
ILMN_1726247	NM_139056.1	ADAMTS16	5.80064	4.79295	8.36798
ILMN_1682989	NM_139057.1	ADAMTS17	12.009	4.46725	5.49922
ILMN_1739872	NM_139054.2	ADAMTS18	8.30979	8.74611	9.64053
ILMN_1770152	NM_199355.1	ADAMTS18	5.63524	4.89991	8.94144
ILMN_1656171	NM_133638.2	ADAMTS19	4.36551	3.96747	4.51707
ILMN_1796628	NM_014244.1	ADAMTS2	9.31702	10.5394	6.01515
ILMN_1811765	NM_021599.1	ADAMTS2	19.9666	8.61869	9.46758
ILMN_1791795	NM_175851.1	ADAMTS20	8.85608	6.98649	5.85782
ILMN_1787908	NM_175851.1	ADAMTS20	7.6208	5.29004	5.41059
ILMN_1651717	NM_025003.2	ADAMTS20	4.90207	6.64359	5.29473
ILMN_1703803	NM_014243.1	ADAMTS3	15.6446	15.3406	8.45144
ILMN_2092933	NM_005099.3	ADAMTS4	57.4286	9.31924	6.07963
ILMN_1681886	NM_007038.2	ADAMTS5	5.71074	5.15921	4.52954
ILMN_1767362	NM_197941.2	ADAMTS6	12.1823	9.26673	10.6392
ILMN_3251322	NM_014272.3	ADAMTS7	4.6447	5.54453	6.25999
ILMN_2211790	NM_014272.2	ADAMTS7	3.85644	4.91705	7.18715
ILMN_1672403	NM_007037.3	ADAMTS8	9.737	16.2069	11.9927
ILMN_1805543	NM_182920.1	ADAMTS9	4.63325	5.4403	5.7887
ILMN_1706992	NM_139264.1	ADAMTSL1	5.70354	4.65055	7.10778
ILMN_1684919	NM_139238.1	ADAMTSL1	9.64488	5.7282	4.29777
ILMN_1727084	NM_152702.1	ADAMTSL1	7.31522	5.69247	6.69747
ILMN_1705250	NM_052866.2	ADAMTSL1	4.45269	5.62888	4.45854
ILMN_1722621	NM_052866.2	ADAMTSL1	4.7435	3.42021	3.39736
ILMN_1721495	NM_014694.2	ADAMTSL2	10.1679	4.19574	6.07065
ILMN_1798690	NM_207517.1	ADAMTSL3	8.89734	16.1542	20.6273
ILMN_1687035	NM_025008.2	ADAMTSL4	77.8662	69.9963	59.5131
ILMN_1777683	NM_019032.3	ADAMTSL4	56.9797	17.6225	8.93453
ILMN_1762294	NM_025008.2	ADAMTSL4	20.3066	37.0075	22.2701
ILMN_1793040	NM_213604.1	ADAMTSL5	20.9372	12.7737	14.8462
ILMN_3247424	NM_006869.2	ADAP1	38.4597	27.4276	9.00161
ILMN_1763000	NM_018404.1	ADAP2	52.4126	106.793	97.5494
ILMN_1776777	NM_015840.2	ADAR	2148.12	2180.85	1895.66
ILMN_1706963	NM_001025107.1	ADAR	3.81302	5.64658	4.38574
ILMN_2320964	NM_015840.2	ADAR	1383.34	646.378	673.43
ILMN_1697628	NM_001112.2	ADARB1	9.75373	15.2227	14.7277
ILMN_2319326	NM_015833.2	ADARB1	61.6563	38.91	42.842
ILMN_1657442	NM_001033049.1	ADARB1	6.64211	5.25413	8.77642
ILMN_1679797	NM_001033049.1	ADARB1	274.156	233.535	231.971
ILMN_1749493	NM_018702.1	ADARB2	21.9314	10.8553	5.91839
ILMN_1657139	NM_012091.2	ADAT1	84.5688	97.1339	86.089
ILMN_3245693	NM_182503.2	ADAT2	9.77517	14.4812	11.6261
ILMN_1806275	NM_138422.1	ADAT3	18.4564	10.8643	13.7858
ILMN_1659599	NM_052998.2	ADC	3.20795	3.29918	4.49202
ILMN_1698777	NM_020421.2	ADCK1	77.1678	58.4085	49.4644
ILMN_1663132	NM_052853.3	ADCK2	101.341	90.2355	110.365
ILMN_1700349	NM_024876.2	ADCK4	64.5794	33.0347	46.4303
ILMN_1761309	NM_174922.3	ADCK5	34.0908	26.6988	22.8138
ILMN_2120555	NM_021116.1	ADCY1	4.75847	5.52722	4.03929
ILMN_1742073	NM_021116.1	ADCY1	6.7349	3.29679	4.8928
ILMN_3241894	NM_018417.3	ADCY10	10.3691	10.42	8.29769
ILMN_1810691	NM_020546.1	ADCY2	52.736	29.3719	19.7544
ILMN_1676893	NM_004036.2	ADCY3	215.463	195.302	174.48
ILMN_2148944	NM_139247.2	ADCY4	87.5167	70.4083	69.459
ILMN_1708588	NM_183357.1	ADCY5	4.20911	6.81315	5.9313
ILMN_2311674	NM_020983.2	ADCY6	10.9225	10.2298	3.40157
ILMN_1685156	NM_015270.2	ADCY6	16.8392	13.4024	6.94732
ILMN_1655935	NM_001114.2	ADCY7	346.236	270.25	239.688
ILMN_1754440	NM_001115.1	ADCY8	13.2773	9.50062	10.2814
ILMN_1654287	NM_001116.2	ADCY9	3.56127	3.67965	4.57575
ILMN_1763344	NM_001117.2	ADCYAP1	5.67148	4.07757	3.51725
ILMN_1711736	NM_001118.3	ADCYAP1R1	3.93234	4.70993	4.2476
ILMN_2356786	NM_001119.3	ADD1	364.982	151.444	144.912
ILMN_1759252	NM_001119.3	ADD1	2464.71	2259.24	2176.55
ILMN_1678791	XM_945551.1	ADD2	5.27313	4.19409	5.80995
ILMN_2336146	NM_017483.2	ADD2	15.6388	61.0525	62.5247
ILMN_2286339	NM_017488.2	ADD2	94.485	71.1177	81.1947
ILMN_1694133	NM_001617.1	ADD2	33.9467	49.2388	39.2443
ILMN_1678501	NM_019903.3	ADD3	4.06511	4.82345	3.75121
ILMN_1787378	NM_016824.3	ADD3	365.294	833.455	722.643
ILMN_1814526	NM_016824.3	ADD3	1433.3	1036.09	1025.09
ILMN_2311278	NM_001121.2	ADD3	202.696	503.931	522.807
ILMN_1764309	NM_000667.2	ADH1A	11.985	8.38068	9.65892
ILMN_1811598	NM_000668.3	ADH1B	5.06	5.8972	10.9258
ILMN_1740717	NM_000669.3	ADH1C	10.6936	4.07409	9.93941
ILMN_2136010	NM_000670.3	ADH4	10.3142	17.8721	7.19329
ILMN_1797912	NM_000670.3	ADH4	5.23703	5.05488	3.56828
ILMN_1738604	NM_000671.3	ADH5	33.5811	55.5897	49.0744
ILMN_1691175	NM_000672.2	ADH6	9.9817	9.13976	6.7561
ILMN_2223359	NM_000673.3	ADH7	10.199	8.2123	6.08857
ILMN_1702858	NM_144650.1	ADHFE1	153.174	136.687	115.681
ILMN_2363634	NM_001077593.1	ADHFE1	63.0633	50.9898	45.8832
ILMN_1813975	NM_018269.1	ADI1	111.735	78.106	87.8024
ILMN_1743331	NM_001018082.1	ADIG	4.50127	4.52692	3.25375
ILMN_1775045	NM_004797.2	ADIPOQ	6.8072	11.3593	7.59548
ILMN_2096322	NM_015999.2	ADIPOR1	792.133	1030.8	994.89
ILMN_1688322	NM_015999.2	ADIPOR1	1079.95	1437.11	1470.78
ILMN_2224833	NM_024551.2	ADIPOR2	668.551	854.733	846.843
ILMN_2358626	NM_001123.2	ADK	384.614	294.667	359.225
ILMN_1768062	NM_006721.2	ADK	10.2754	24.2182	8.03476
ILMN_2358628	NM_001123.2	ADK	4.40814	4.69025	5.55435
ILMN_1801020	NM_001123.2	ADK	112.243	66.2894	85.4603
ILMN_1708934	NM_001124.1	ADM	455.342	386.98	382.364
ILMN_1702933	NM_024866.3	ADM2	6.79783	18.0212	7.01977
ILMN_1657993	NM_181442.1	ADNP	125.558	211.765	215.601
ILMN_1666019	NM_015339.2	ADNP	11.0874	25.8887	23.6938
ILMN_2080751	NM_014913.2	ADNP2	76.2497	130.561	146.114
ILMN_1690352	NM_032804.5	ADO	78.3485	116.869	140.647
ILMN_2275396	NM_000674.2	ADORA1	3.99221	5.03867	5.90204
ILMN_2373444	NM_000674.2	ADORA1	5.36351	6.12796	7.80053
ILMN_1747227	NM_000674.1	ADORA1	244.249	224.604	232.078
ILMN_1807372	NM_000675.3	ADORA2A	69.4388	36.1361	43.9003
ILMN_1703946	NM_000676.2	ADORA2B	281.644	300.295	267.69
ILMN_1733259	NM_020683.5	ADORA3	409.431	397.886	374.988
ILMN_1730710	NM_000677.2	ADORA3	906.836	839.125	873.978
ILMN_1793959	NM_031284.3	ADPGK	288.843	354.886	316.416
ILMN_1794512	NM_001125.2	ADPRH	43.6783	42.9459	36.3449
ILMN_1795788	NM_138430.3	ADPRHL1	3.82017	3.32513	4.7087
ILMN_1760335	NM_199162.1	ADPRHL1	3.03195	3.55797	4.3259
ILMN_1788530	NM_138430.3	ADPRHL1	6.14234	6.77401	13.3465
ILMN_1811480	NM_017825.1	ADPRHL2	263.475	201.091	203.006
ILMN_1813598	NM_000680.1	ADRA1A	4.01243	3.71944	3.22838
ILMN_1653821	NM_033302.1	ADRA1A	3.78064	4.3206	5.803
ILMN_1780551	NM_000680.1	ADRA1A	6.30656	6.27737	6.31438
ILMN_1669227	NM_033304.1	ADRA1A	5.14068	4.71956	8.06887
ILMN_1709167	NM_033303.2	ADRA1A	4.22918	6.41128	5.39459
ILMN_1679754	NM_000679.3	ADRA1B	8.66395	11.2176	9.18616
ILMN_1716421	NM_000678.2	ADRA1D	5.6228	4.11514	3.87558
ILMN_1659371	NM_000681.2	ADRA2A	23.6312	11.7422	30.685
ILMN_1677868	NM_000682.4	ADRA2B	25.5219	28.0997	23.9231
ILMN_1707445	XM_938284.1	ADRA2C	4.53232	5.33653	5.29575
ILMN_1733963	NM_000683.3	ADRA2C	22.4776	15.6879	26.6282
ILMN_1804255	NM_000684.1	ADRB1	7.1366	9.14396	17.027
ILMN_1695590	NM_000024.3	ADRB2	89.0902	143.002	147.371
ILMN_1694007	NM_000025.1	ADRB3	8.64983	5.39644	8.1339
ILMN_3307926	NM_001619.3	ADRBK1	2042.09	2290.25	1971.02
ILMN_1673330	NM_001619.2	ADRBK1	6.82419	4.62502	5.10362
ILMN_1668900	NM_005160.2	ADRBK2	5.48527	8.15672	8.06804
ILMN_2389013	NM_175573.1	ADRM1	342.524	229.167	213.579
ILMN_1760143	NM_007002.2	ADRM1	966.673	600.815	615.467
ILMN_1790757	NM_000026.1	ADSL	1684.23	1586.81	1597.77
ILMN_2092664	NM_001126.2	ADSS	229.75	354.265	353.453
ILMN_1778796	NM_001126.2	ADSS	55.6405	177.626	164.298
ILMN_1749804	NM_199165.1	ADSSL1	6.51792	9.21069	8.46374
ILMN_1720235	NM_199165.1	ADSSL1	46.002	26.213	26.6182
ILMN_2240009	NM_152328.3	ADSSL1	10.3562	22.7288	15.8788
ILMN_1736178	NM_001129.3	AEBP1	10.3929	13.1112	19.2246
ILMN_1803376	NM_153207.3	AEBP2	43.8407	41.6888	52.0428
ILMN_3240321	NM_022767.3	AEN	316.301	169.35	215.411
ILMN_1712944	NM_198969.1	AES	695.069	467.043	474.838
ILMN_2333107	NM_198970.1	AES	197.873	107.897	126.4
ILMN_1707958	NM_198969.1	AES	3.01904	4.55561	4.38274
ILMN_1660424	NM_021638.3	AFAP1	3.37392	4.52567	6.50215
ILMN_1701998	NM_198595.1	AFAP1	4.9844	5.82187	5.98597
ILMN_1651235	NM_198595.1	AFAP1	7.08846	6.45631	7.43797
ILMN_1694140	NM_152406.1	AFAP1L1	10.7919	12.5814	9.98691
ILMN_1730995	NM_001001936.1	AFAP1L2	5.26356	9.73902	7.09612
ILMN_2404917	NM_032550.2	AFAP1L2	5.02309	6.46659	5.9264
ILMN_1702696	NM_201252.1	AFAR3	4.08625	6.52778	5.3363
ILMN_2084562	NR_002796.1	AFARP1	27.0274	20.8011	14.4715
ILMN_1769563	XR_000989.1	AFARP1	3.43695	3.82863	3.78797
ILMN_1673119	NM_005935.1	AFF1	7.59427	75.4287	78.9454
ILMN_2129015	NM_005935.1	AFF1	388.636	375.759	266.038
ILMN_1725889	NM_002025.1	AFF2	5.27482	5.22515	8.60409
ILMN_1775235	NM_002285.2	AFF3	4.20565	4.14194	6.45178
ILMN_1677951	NM_001025108.1	AFF3	3.81637	4.21873	5.73331
ILMN_1708502	NM_014423.2	AFF4	185.875	161.371	167.792
ILMN_1705447	NM_001031805.1	AFG3L1	77.4656	85.0825	60.7801
ILMN_1699172	NM_001031805.1	AFG3L1	7.90371	6.78699	11.2601
ILMN_2409898	NR_003228.1	AFG3L1	4.12087	6.75054	8.0179
ILMN_2295698	NR_003228.1	AFG3L1	9.05307	10.3483	7.53585
ILMN_2066124	NM_006796.1	AFG3L2	1113.38	1904.33	1807.07
ILMN_1777797	NM_001133.2	AFM	4.28663	5.07689	4.19594
ILMN_2095653	NM_001010982.1	AFMID	119.872	24.6244	42.1136
ILMN_1707551	NM_001010982.1	AFMID	11.3716	34.284	46.759
ILMN_1782204	NM_001134.1	AFP	4.37661	5.97995	4.8766
ILMN_2402766	NM_017657.3	AFTPH	262.462	290.642	372.338
ILMN_1767722	NM_203437.2	AFTPH	32.5526	51.6485	51.9023
ILMN_2342841	NM_203437.2	AFTPH	209.967	135.816	144.393
ILMN_1802631	NM_000027.2	AGA	59.0922	101.443	107.207
ILMN_2318481	NM_001037131.1	AGAP1	4.07651	6.303	6.57866
ILMN_2245223	NM_001037131.1	AGAP1	4.46808	4.0262	9.29358
ILMN_3238543	NM_133447.1	AGAP11	6.34332	4.16226	6.76317
ILMN_1735591	NM_014770.2	AGAP2	7.64965	14.4942	4.7017
ILMN_2362126	NM_001042535.1	AGAP3	5.97356	6.63244	6.96636
ILMN_2269136	NM_001042535.1	AGAP3	12.1599	17.4404	16.7314
ILMN_3239130	NM_001077665.2	AGAP6	141.746	81.3566	53.1628
ILMN_2120103	NM_001077685.1	AGAP7	15.514	16.242	14.7036
ILMN_3242883	NM_001077686.1	AGAP8	265.368	193.137	177.586
ILMN_2100055	NM_152336.2	AGBL1	4.53902	5.91203	3.5918
ILMN_1887648	Hs.569517	AGBL1	3.32055	5.09164	9.48537
ILMN_1688627	NM_024783.2	AGBL2	7.05027	7.56945	9.12406
ILMN_1672767	NM_178563.1	AGBL3	6.66231	5.42169	4.31782
ILMN_2196642	NM_032785.1	AGBL4	36.5857	19.7125	8.76702
ILMN_2308689	NM_001035507.2	AGBL5	178.956	130.983	122.355
ILMN_2290776	NM_021831.5	AGBL5	53.3721	12.5079	14.4915
ILMN_1777182	NM_001135.1	AGC1	4.05482	4.27174	3.74486
ILMN_1729777	NM_001136.3	AGER	21.1159	12.0665	16.0967
ILMN_1690829	NM_001136.3	AGER	3.63418	8.12881	7.20872
ILMN_2257015	NM_001136.3	AGER	45.5879	22.3143	21.3547
ILMN_3181215	NM_004504.4	AGFG1	16.0564	39.8196	53.7482
ILMN_3260345	NM_001135189.1	AGFG1	50.5957	86.7688	87.392
ILMN_1703228	NM_006076.3	AGFG2	67.2505	43.7117	39.8025
ILMN_1652023	XM_499461.2	AGFG2	12.8699	18.2513	9.28444
ILMN_2064917	NM_018046.3	AGGF1	188.428	320.563	344.044
ILMN_1776153	NM_018046.3	AGGF1	26.786	43.3139	48.6618
ILMN_1772645	NM_018238.2	AGK	88.6463	157.388	167.946
ILMN_1775082	NM_000646.1	AGL	4.65255	7.71903	5.95218
ILMN_1680343	NM_000642.1	AGL	14.6177	10.0908	11.8376
ILMN_2277492	NM_000646.2	AGL	4.32442	5.06305	5.34709
ILMN_2371825	NM_000645.2	AGL	159.775	151.612	141.716
ILMN_1717468	NM_000028.1	AGL	7.55751	6.47013	6.82615
ILMN_2274377	NM_000645.2	AGL	6.44421	4.44524	6.43406
ILMN_1750235	NM_000645.1	AGL	9.77376	9.31209	11.8257
ILMN_1664006	NM_000645.1	AGL	46.1524	61.8724	66.7414
ILMN_1707169	NM_024758.3	AGMAT	7.26703	16.1137	5.63473
ILMN_1779109	NM_032741.3	AGPAT1	3.04563	2.68679	3.13433
ILMN_1697790	NM_006411.2	AGPAT1	5.00146	7.72384	7.37908
ILMN_1679520	NM_006411.2	AGPAT1	373.422	147.817	138.214
ILMN_1732176	NM_006412.3	AGPAT2	155.753	89.7204	84.9783
ILMN_1681081	NM_006412.3	AGPAT2	34.4146	91.3048	94.5164
ILMN_2377430	NM_001012727.1	AGPAT2	115.784	87.0904	66.3638
ILMN_1661373	XM_925995.1	AGPAT3	45.9369	31.54	27.3697
ILMN_2288175	NM_020132.4	AGPAT3	5.08348	14.1308	6.24968
ILMN_1654010	NM_020132.3	AGPAT3	30.3767	71.7313	74.2223
ILMN_1732672	NM_001012733.1	AGPAT4	5.68949	15.4538	19.0285
ILMN_1730504	NM_001012734.1	AGPAT4	206.006	168.183	161.655
ILMN_1662049	NM_018361.2	AGPAT5	82.871	453.33	425.166
ILMN_1740752	NM_178819.2	AGPAT6	24.9416	28.889	17.4803
ILMN_1794875	NM_032717.3	AGPAT9	185.641	265.227	275.681
ILMN_1698209	NM_003659.1	AGPS	182.888	337.469	412.541
ILMN_3307841	NM_006408.3	AGR2	5.59828	4.66841	5.55978
ILMN_1814151	NM_006408.2	AGR2	7.77164	7.94855	4.85685
ILMN_2050246	NM_176813.3	AGR3	5.20732	4.67876	9.94281
ILMN_1728787	NM_176813.3	AGR3	22.0945	17.0505	10.9361
ILMN_2234605	NM_198576.2	AGRN	4.24445	4.61965	5.7441
ILMN_1770454	NM_198576.2	AGRN	115.65	75.5329	74.7274
ILMN_1770336	NM_001138.1	AGRP	8.56352	9.61465	8.00324
ILMN_1714253	NM_007316.1	AGRP	56.4226	43.0099	35.8915
ILMN_1813530	NM_000029.2	AGT	3.55961	5.52929	4.74291
ILMN_2223922	NM_015239.1	AGTPBP1	6.85923	10.4334	11.7055
ILMN_1718071	NM_015239.1	AGTPBP1	311.844	382.241	402.162
ILMN_1814327	NM_032049.1	AGTR1	8.76717	6.50188	6.8479
ILMN_2341343	NM_004835.3	AGTR1	8.70753	6.61913	7.14552
ILMN_1775634	NM_000686.3	AGTR2	16.2253	13.6359	6.12266
ILMN_1802458	NM_020350.3	AGTRAP	165.792	122.493	114.492
ILMN_2307656	NM_001040194.1	AGTRAP	204.733	142.366	151.386
ILMN_1709796	NM_000030.1	AGXT	7.26035	7.21506	6.74202
ILMN_1783963	NM_031900.1	AGXT2	6.40718	4.24918	5.11446
ILMN_2134801	NM_031279.2	AGXT2L1	4.08473	2.99206	3.02649
ILMN_1757807	NM_031279.2	AGXT2L1	8.58244	8.08328	5.21019
ILMN_1673529	NM_032921.1	AGXT2L2	169.51	106.283	85.8024
ILMN_1686370	NM_153373.1	AGXT2L2	97.8249	42.6928	42.7766
ILMN_1809139	NM_015446.3	AHCTF1	86.4396	84.1013	87.6662
ILMN_1747504	XM_942402.1	AHCTF1	101.295	94.6836	86.6532
ILMN_1666679	XM_942402.1	AHCTF1	6.09067	4.58513	8.26323
ILMN_1657862	NM_000687.1	AHCY	798.682	753.995	654.981
ILMN_1770412	NM_006621.3	AHCYL1	608.925	880.586	889.728
ILMN_1712786	NM_015328.1	AHCYL2	7.35022	20.9063	16.1501
ILMN_1680111	NM_001029882.1	AHDC1	10.4994	20.6135	8.85744
ILMN_1791006	NM_017651.3	AHI1	15.7124	19.9021	34.3558
ILMN_1714567	NM_001620.1	AHNAK	229.167	155.228	161.371
ILMN_1792495	NM_024060.2	AHNAK	7.65757	5.8217	5.04643
ILMN_1752159	NM_024060.2	AHNAK	8.89215	7.00516	11.3232
ILMN_3243156	NM_138420.2	AHNAK2	6.45986	6.19044	5.19672
ILMN_1812640	NM_001621.2	AHR	4858.83	8153.98	7469.95
ILMN_2162799	NM_001621.3	AHR	17.9795	39.4528	40.5655
ILMN_1782679	NM_020731.2	AHRR	5.29077	4.2745	4.43372
ILMN_1703617	NM_012111.1	AHSA1	639.24	405.094	468.451
ILMN_1798308	NM_152392.1	AHSA2	304.983	290.039	241.586
ILMN_1730625	NM_001622.1	AHSG	3.1167	3.9394	3.26922
ILMN_1696512	NM_016633.2	AHSP	16498.2	12813.6	13454
ILMN_2164164	NM_020661.1	AICDA	13.832	11.5951	9.69649
ILMN_3240117	NM_022831.2	AIDA	486.982	942.258	1057.17
ILMN_1703538	NM_001623.3	AIF1	1128.18	918.301	1023.8
ILMN_1792473	NM_001623.3	AIF1	1474.4	1066.2	1111.93
ILMN_1771827	NM_004847.2	AIF1	7.9813	16.704	5.51261
ILMN_3246401	NM_031426.2	AIF1L	26.075	17.0785	14.3169
ILMN_1770725	NM_031426.2	AIF1L	8.11979	6.15241	5.96266
ILMN_2313821	NM_145813.1	AIFM1	270.418	378.693	394.833
ILMN_1717357	NM_004208.2	AIFM1	73.5237	98.3883	115.911
ILMN_1668408	NM_004208.2	AIFM1	125.864	148.825	112.661
ILMN_1667183	NM_145812.1	AIFM1	25.9581	19.858	21.7987
ILMN_1712639	NM_032797.4	AIFM2	10.1882	13.6691	9.84312
ILMN_1704173	NM_144704.1	AIFM3	10.1741	15.4659	19.2823
ILMN_1797974	NM_016108.2	AIG1	163.547	135.854	130.788
ILMN_1688625	NM_001624.1	AIM1	51.2794	48.7911	44.3209
ILMN_1776916	NM_017977.1	AIM1L	3.46504	3.44022	4.80358
ILMN_2113340	NM_001039775.1	AIM1L	5.07184	6.58078	5.61094
ILMN_1669557	XM_944018.1	AIM1L	3.52337	4.77593	6.02422
ILMN_3307874	NM_001039775.2	AIM1L	8.11852	6.3818	5.12019
ILMN_2214232	NM_004833.1	AIM2	10.7684	5.29889	9.85575
ILMN_1681301	NM_004833.1	AIM2	40.5912	34.8153	18.9961
ILMN_1673252	NM_006303.2	AIMP2	1343.2	1046.7	1023.16
ILMN_2103841	NM_003977.1	AIP	226.651	126.621	128.219
ILMN_2368268	NM_014336.3	AIPL1	8.58336	10.4673	8.74145
ILMN_2415292	NM_001033054.1	AIPL1	6.65833	8.74709	6.32985
ILMN_1670282	NM_000659.1	AIRE	3.91678	3.71264	2.96948
ILMN_2261519	NM_000383.1	AIRE	8970.31	14503.6	13405.9
ILMN_1791236	NM_000383.1	AIRE	8.21886	5.92869	5.01409
ILMN_1723521	NM_018836.2	AJAP1	3.21581	3.02844	2.94997
ILMN_2242299	NM_001042478.1	AJAP1	6.94925	7.08012	13.6788
ILMN_2312764	NM_001042478.1	AJAP1	19.718	25.8505	17.6726
ILMN_1779965	NM_000476.1	AK1	78.6774	84.6183	84.3836
ILMN_1670542	NM_001625.2	AK2	620.302	478.564	497.765
ILMN_1655645	NM_013411.3	AK2	50.0676	73.2923	60.7959
ILMN_1716053	NM_001625.2	AK2	778.604	799.901	932.746
ILMN_3236458	XR_017211.2	AK2P2	74.3748	135.365	107.544
ILMN_1778173	NM_016282.2	AK3	393.838	457.398	441.54
ILMN_2338038	NM_013410.2	AK3L1	58.6989	96.4335	97.6387
ILMN_1686522	NM_203464.1	AK3L1	7.00335	5.61079	7.84448
ILMN_1764090	NM_001005353.1	AK3L1	126.768	128.118	126.663
ILMN_1798249	NM_001002921.1	AK3L1	43.6621	45.6597	55.8942
ILMN_1656593	NM_174858.1	AK5	6.93153	4.75702	4.15778
ILMN_2283473	NM_012093.2	AK5	6.53246	3.50267	3.60148
ILMN_2387712	NM_012093.2	AK5	9.26966	9.63151	12.2059
ILMN_1684305	NM_152327.1	AK7	4.81367	4.99915	3.37272
ILMN_1712530	NM_003488.2	AKAP1	15.2739	26.2691	17.8505
ILMN_1662598	NM_139275.1	AKAP1	7.50931	3.20795	7.00558
ILMN_1718808	NM_007202.2	AKAP10	35.8746	58.7212	54.2865
ILMN_1783818	NM_144490.1	AKAP11	4.43924	4.62727	5.70629
ILMN_2293758	NM_016248.2	AKAP11	77.1109	122.615	135.854
ILMN_1735539	NM_144490.1	AKAP11	11.9088	17.8055	15.8008
ILMN_2280189	NM_144490.1	AKAP11	16.7192	9.98106	15.4222
ILMN_1693220	NM_016248.2	AKAP11	87.8457	84.0899	101.731
ILMN_1684836	NM_005100.2	AKAP12	30.8066	23.466	18.1276
ILMN_1715532	NM_005100.2	AKAP12	7.58134	8.70029	5.79368
ILMN_1686846	NM_144497.1	AKAP12	9.1845	10.4213	9.94098
ILMN_2308950	NM_005100.2	AKAP12	8.42676	8.466	9.73478
ILMN_1709101	NM_007200.3	AKAP13	163.42	99.2894	60.4873
ILMN_1752247	NM_006738.4	AKAP13	127.093	99.6441	89.1605
ILMN_2396956	NM_007200.3	AKAP13	688.227	749.788	728.503
ILMN_1679987	NM_178813.5	AKAP14	4.44405	3.64187	4.10745
ILMN_1673542	NM_001008535.1	AKAP14	4.12105	3.10264	3.36643
ILMN_1802537	NM_001008535.1	AKAP14	4.23971	4.01694	4.25501
ILMN_1675507	NM_147150.1	AKAP2	4.35254	9.88159	13.6534
ILMN_1691959	NM_007203.3	AKAP2	17.5433	11.2402	22.216
ILMN_1737754	NM_001004065.2	AKAP2	5.5769	7.25276	5.73385
ILMN_1808905	NM_006422.2	AKAP3	8.05095	7.16548	12.5492
ILMN_2268556	NM_003886.2	AKAP4	6.36799	7.33118	6.42026
ILMN_2253207	NM_139289.1	AKAP4	9.11138	9.80194	7.43696
ILMN_1734794	NM_139289.1	AKAP4	13.6575	19.6991	15.8692
ILMN_1690818	NM_004857.2	AKAP5	4.26173	6.39823	6.62121
ILMN_1770758	NM_004274.3	AKAP6	4.43709	4.16294	4.10371
ILMN_2293529	NM_138633.1	AKAP7	3.85994	6.41706	5.07689
ILMN_1703049	NM_016377.2	AKAP7	4.64321	5.64114	8.91478
ILMN_1733690	NM_016377.2	AKAP7	32.9886	50.8247	62.7776
ILMN_2410406	NM_004842.2	AKAP7	4.43756	3.5647	5.5751
ILMN_1741572	NM_005858.2	AKAP8	88.2607	92.3581	98.2632
ILMN_1768962	NM_014371.2	AKAP8L	86.2896	62.2924	53.8808
ILMN_2400663	NM_147185.1	AKAP9	3.12776	6.72641	5.95583
ILMN_2396691	NM_147166.1	AKAP9	4.47143	5.8657	4.42804
ILMN_1802799	NM_024595.1	AKIRIN1	213.194	276.978	300.063
ILMN_1679383	NM_024595.1	AKIRIN1	6.01467	41.5021	47.566
ILMN_1658337	XM_941120.1	AKIRIN1	211.264	384.381	376.2
ILMN_2148847	NM_018064.2	AKIRIN2	699.24	596.823	679.137
ILMN_1770673	NM_030767.2	AKNA	413.494	235.098	221.134
ILMN_2205785	NM_152763.3	AKNAD1	20.4749	9.71443	10.3546
ILMN_1728047	NM_006066.2	AKR1A1	477.409	401.195	401.382
ILMN_1774938	NM_006066.2	AKR1A1	21.2112	13.2885	9.69413
ILMN_2380771	NM_153326.1	AKR1A1	569.601	399.094	433.87
ILMN_1701731	NM_001628.2	AKR1B1	215.601	183.239	195.05
ILMN_1672148	NM_020299.3	AKR1B10	4.75932	5.89882	5.9478
ILMN_2278335	NM_001080538.1	AKR1B15	4.8168	4.15182	4.53422
ILMN_1662507	NM_001353.5	AKR1C1	3.37233	2.83074	3.6558
ILMN_1668617	XM_937757.1	AKR1C2	19.1123	5.20813	4.47996
ILMN_1719154	XM_943412.1	AKR1C2	7.17246	10.4897	7.26098
ILMN_1773417	XM_943415.1	AKR1C2	6.54396	4.77459	4.47559
ILMN_2412336	NM_001354.4	AKR1C2	28.1851	46.6625	28.4542
ILMN_3237488	NM_001135241.1	AKR1C2	4.3483	6.02604	4.63824
ILMN_1730191	XM_943427.1	AKR1C2	4.49505	6.82615	4.70218
ILMN_1713124	NM_003739.4	AKR1C3	1477.25	1237.77	1185.79
ILMN_1668880	NM_001818.2	AKR1C4	10.0588	11.0631	7.4332
ILMN_1687757	XM_940680.1	AKR1C4	585.665	420.868	502.468
ILMN_3307911	NM_001007536.3	AKR1CL1	5.76108	5.35749	4.42649
ILMN_1685803	NM_001007536.1	AKR1CL1	14.5012	15.6022	19.3438
ILMN_1692661	NM_005989.2	AKR1D1	8.34185	13.9786	12.5651
ILMN_2157277	NM_005989.2	AKR1D1	17141.1	19314.5	19314.5
ILMN_1694985	NM_031436.2	AKR1E2	10.9166	9.78797	13.4997
ILMN_1677043	NM_003689.2	AKR7A2	838.497	765.85	768.48
ILMN_2145396	NM_012067.2	AKR7A3	144.253	143.461	160.129
ILMN_1718483	NM_012067.2	AKR7A3	6.04094	3.72006	4.44023
ILMN_3243152	NM_201252.2	AKR7L	4.38622	5.97523	4.02852
ILMN_2388507	NM_001014432.1	AKT1	885.6	842.306	779.981
ILMN_2410909	NM_001014431.1	AKT1	891.774	574.706	503.237
ILMN_1748661	NM_005163.2	AKT1	15.5639	11.6373	24.4004
ILMN_1726906	NM_032375.2	AKT1S1	45.1781	15.6676	19.3857
ILMN_1743347	NM_001626.2	AKT2	4.60594	10.1909	18.6889
ILMN_1733598	NM_181690.1	AKT3	8.69342	5.92714	5.73039
ILMN_1757130	NM_005465.3	AKT3	11.4713	9.92233	11.448
ILMN_2325612	NM_181690.1	AKT3	3.9724	6.36663	4.30695
ILMN_2325610	NM_181690.1	AKT3	5.39135	6.91399	6.49996
ILMN_2377240	NM_001012398.1	AKTIP	195.419	136.714	139.684
ILMN_1665982	NM_022476.2	AKTIP	33.9319	28.4824	34.6786
ILMN_2404657	NM_000031.4	ALAD	64.8001	44.0037	30.1
ILMN_1747577	NM_001003945.1	ALAD	2229.82	2044.55	2214.6
ILMN_1679898	NM_001003945.1	ALAD	6.19429	4.86999	3.96747
ILMN_1700047	NM_000688.4	ALAS1	175.544	188.851	167.688
ILMN_2385647	NM_199166.1	ALAS1	236.144	235.137	234.29
ILMN_1728309	NM_000688.4	ALAS1	6.19756	12.8326	18.1456
ILMN_1708323	NM_000032.1	ALAS2	1207.57	818.748	867.236
ILMN_2367126	NM_001037968.1	ALAS2	21117.5	20675	21813.4
ILMN_2271875	NM_001037968.1	ALAS2	118.851	182.256	201.594
ILMN_1782939	NM_000477.3	ALB	140.002	67.0064	58.245
ILMN_1682763	NM_000477.3	ALB	5.73362	9.83537	22.1126
ILMN_1670870	NM_001627.2	ALCAM	454.91	436.68	464.608
ILMN_2051381	NM_153329.2	ALDH16A1	40.0206	46.9242	52.3234
ILMN_2302716	NM_002860.3	ALDH18A1	107.283	225.357	233.014
ILMN_2096372	NM_000689.3	ALDH1A1	89.8163	88.0829	103.805
ILMN_1709348	NM_000689.3	ALDH1A1	161.613	230.268	226.298
ILMN_1748538	NM_170696.1	ALDH1A2	11.298	12.8935	11.6149
ILMN_2383707	NM_170696.1	ALDH1A2	7.47535	7.70751	6.80912
ILMN_1807439	NM_000693.1	ALDH1A3	15.0167	7.06334	10.9512
ILMN_2139970	NM_000693.1	ALDH1A3	3.3676	2.90236	5.44003
ILMN_2150894	NM_000692.3	ALDH1B1	26.6443	41.5427	53.6264
ILMN_1675398	NM_000692.3	ALDH1B1	11.144	10.0152	8.20423
ILMN_1802167	NM_012190.2	ALDH1L1	13.9476	7.48862	4.52919
ILMN_1736539	XM_927536.1	ALDH1L2	9.17914	7.48842	4.4838
ILMN_2182980	NM_001034173.1	ALDH1L2	9.54965	7.86629	9.69912
ILMN_1793859	NM_000690.2	ALDH2	267.943	241.984	186.752
ILMN_1702503	NM_000691.3	ALDH3A1	5.60589	4.71775	5.06574
ILMN_1667564	NM_001031806.1	ALDH3A2	7.63868	16.6923	15.0261
ILMN_1794825	NM_001031806.1	ALDH3A2	121.178	114.492	150.564
ILMN_2401641	NM_001031806.1	ALDH3A2	37.5099	55.6511	63.1871
ILMN_1727965	NM_000694.2	ALDH3B1	7.0084	20.1346	27.6728
ILMN_1728662	NM_001030010.1	ALDH3B1	552.184	381.269	321.965
ILMN_2363880	NM_001031615.1	ALDH3B2	4.02593	5.13748	5.38301
ILMN_1761514	NM_000695.3	ALDH3B2	6.19595	5.1633	13.5487
ILMN_1763666	NM_000695.3	ALDH3B2	4.31994	3.58569	4.43222
ILMN_2244841	NM_003748.2	ALDH4A1	13.7283	10.8813	8.39637
ILMN_1656368	NM_170726.1	ALDH4A1	139.833	125.951	122.285
ILMN_1696099	NM_003748.2	ALDH4A1	41.9184	33.3734	37.286
ILMN_2406557	NM_170726.1	ALDH4A1	39.3073	42.8271	29.2068
ILMN_2372403	NM_001080.3	ALDH5A1	15.4063	22.7362	20.078
ILMN_2372398	NM_001080.3	ALDH5A1	28.0063	37.9175	18.1732
ILMN_1785284	NM_005589.2	ALDH6A1	234.924	341.991	352.901
ILMN_2096985	NM_005589.2	ALDH6A1	44.366	93.5678	103.495
ILMN_1687508	NM_001182.2	ALDH7A1	20.1647	11.3811	20.8421
ILMN_1763461	XM_937964.1	ALDH7A1	23.1398	15.3088	18.2246
ILMN_2365176	NM_022568.2	ALDH8A1	24.146	48.6379	33.5142
ILMN_1699258	NM_022568.2	ALDH8A1	5.85666	8.9697	12.9926
ILMN_1681938	NM_022568.2	ALDH8A1	7.5248	4.64921	3.87558
ILMN_1761804	NM_000696.2	ALDH9A1	1049.61	1512.36	1495.79
ILMN_1681374	NM_000034.2	ALDOA	7.83341	8.08092	7.69315
ILMN_1736700	NM_184041.1	ALDOA	2076.4	3647.77	3796.73
ILMN_2251253	NM_184043.1	ALDOA	13.9865	10.0234	12.9105
ILMN_1741148	NM_184041.1	ALDOA	2052.48	1791.71	1637.21
ILMN_1747716	NM_000035.2	ALDOB	50.1666	20.9501	9.07755
ILMN_1755974	NM_005165.2	ALDOC	446.997	402.306	384.009
ILMN_1718093	NM_019109.3	ALG1	32.7154	48.3241	41.6962
ILMN_3243268	NM_032834.3	ALG10	9.23662	9.7836	16.3987
ILMN_1730304	NM_032834.2	ALG10B	15.1983	16.183	21.7337
ILMN_1666325	NM_001013620.1	ALG10B	14.2865	23.9471	29.1218
ILMN_3251482	NM_001013620.3	ALG10B	16.1779	49.5245	48.842
ILMN_1660856	NM_001004127.1	ALG11	53.0849	65.1907	70.0616
ILMN_2120982	NM_001004127.1	ALG11	7.7869	16.8678	25.296
ILMN_1743995	NM_024105.3	ALG12	28.3175	24.3054	16.7346
ILMN_2147503	NM_018466.2	ALG13	7.16212	7.77222	4.99472
ILMN_1761456	NM_018466.2	ALG13	391.204	268.697	291.969
ILMN_1743635	NM_144988.2	ALG14	51.5241	45.8924	62.5606
ILMN_2191822	NM_144988.2	ALG14	21.8174	16.4385	27.9326
ILMN_2131293	NM_001015050.1	ALG1L	7.09865	6.26452	7.12326
ILMN_1782084	NM_001015050.1	ALG1L	6.49271	5.81519	5.63297
ILMN_1737945	NM_033087.2	ALG2	8.31135	13.8763	10.14
ILMN_1722688	NM_197973.2	ALG2	8.48209	22.4018	15.0534
ILMN_1806845	NM_001006940.1	ALG3	56.3792	63.2795	65.6984
ILMN_1711886	NM_001006940.1	ALG3	358.038	327.752	327.647
ILMN_1664449	NM_013338.3	ALG5	269.663	156.998	167.742
ILMN_1771411	NM_013339.2	ALG6	84.4873	139.854	173.12
ILMN_2365686	NM_001007027.2	ALG8	167.36	149.104	159.135
ILMN_2271014	NM_001007027.2	ALG8	10.9647	15.1076	18.911
ILMN_1685413	NM_001007027.1	ALG8	242.053	236.48	262.165
ILMN_1732809	NM_024740.1	ALG9	104.598	171.951	171.982
ILMN_1753135	NM_004304.3	ALK	41.1696	16.1636	11.1317
ILMN_2276750	NM_006020.2	ALKBH1	12.0057	13.0189	23.7724
ILMN_1758038	NM_006020.1	ALKBH1	83.095	102.545	81.5953
ILMN_2375973	NM_006020.2	ALKBH1	79.5248	109.398	101.091
ILMN_1690252	NM_001001655.1	ALKBH2	72.324	52.5437	69.6462
ILMN_2134062	NM_139178.1	ALKBH3	110.292	92.2115	93.0454
ILMN_1805673	NM_017621.2	ALKBH4	21.9998	29.9676	27.7894
ILMN_1657283	NM_017758.2	ALKBH5	3221.47	4085.15	3960.34
ILMN_1808792	NM_198867.1	ALKBH6	192.601	172.094	153.27
ILMN_1761764	NM_032306.2	ALKBH7	138.769	116.656	111.068
ILMN_1779190	NM_138775.1	ALKBH8	20.655	31.837	25.9436
ILMN_1796946	NM_199232.1	ALLC	4.77165	5.49155	3.93881
ILMN_1784583	NM_018436.2	ALLC	5.21291	6.45704	4.67587
ILMN_1681046	NM_018436.2	ALLC	8.10856	5.06251	8.10989
ILMN_1709474	NM_015120.2	ALMS1	21.3912	21.5874	25.6917
ILMN_3237132	NR_003683.1	ALMS1P	6.35618	18.9298	21.3475
ILMN_1713731	NM_000697.1	ALOX12	41.8817	15.6241	20.9804
ILMN_1692332	NM_001139.1	ALOX12B	4.4215	9.27013	4.67113
ILMN_2137544	NR_002710.2	ALOX12P2	7.58698	5.67941	6.38607
ILMN_1735987	XR_000541.1	ALOX12P2	5.48934	6.55221	6.04471
ILMN_1676042	XM_937556.1	ALOX15	114.463	145.327	166.842
ILMN_1783443	XM_937556.1	ALOX15	112.303	98.9978	102.601
ILMN_1729320	NM_001140.3	ALOX15	6.17292	13.4899	15.4206
ILMN_2403534	NM_001140.3	ALOX15	41.8559	28.7846	24.1245
ILMN_2276904	NM_001141.2	ALOX15B	5.01035	7.19772	4.78347
ILMN_1751975	NM_001141.1	ALOX15B	17.2122	9.33713	5.64405
ILMN_2393149	NM_001039131.1	ALOX15B	44.9401	43.3252	34.7275
ILMN_1680996	NM_000698.2	ALOX5	3849.12	4359.44	4725.91
ILMN_1792150	NM_000698.2	ALOX5	12.2657	26.4913	30.7558
ILMN_1651466	XM_937295.1	ALOX5	6.92399	6.09785	4.66292
ILMN_1797875	NM_001629.2	ALOX5AP	11376.8	10317.2	10358.8
ILMN_1678255	NM_021628.1	ALOXE3	8.07679	14.3454	7.6561
ILMN_1752669	NM_001631.2	ALPI	9.5771	8.32699	6.68423
ILMN_2078697	NM_025144.2	ALPK1	74.2831	88.6348	83.9819
ILMN_1811238	NM_052947.2	ALPK2	5.47034	5.30583	4.73252
ILMN_1734630	NM_020778.1	ALPK3	4.86271	4.99564	8.20188
ILMN_1701603	NM_000478.2	ALPL	297.1	341.11	325.252
ILMN_1693789	NM_001632.2	ALPP	3067.95	7106.33	5484.01
ILMN_1801851	NM_031313.1	ALPPL2	8.38475	8.93307	16.1677
ILMN_1750256	NM_020919.2	ALS2	323.962	480.591	454.347
ILMN_1700596	NM_147129.2	ALS2CL	17.8535	5.26004	9.82162
ILMN_1702322	NM_147129.2	ALS2CL	4.33558	3.0683	3.88454
ILMN_1690636	NM_182775.1	ALS2CL	4.89046	5.30416	5.73738
ILMN_1792449	NM_152525.3	ALS2CR11	4.95166	3.52268	4.18265
ILMN_1765674	NM_139163.1	ALS2CR12	15.8995	19.247	23.7199
ILMN_1787314	NM_178231.1	ALS2CR14	141.716	270.576	232.586
ILMN_1663897	NM_205543.1	ALS2CR16	6.56219	10.2376	9.44533
ILMN_1800958	NM_152388.1	ALS2CR4	105.507	106.339	122.134
ILMN_1760889	NM_024744.12	ALS2CR8	3.94371	20.6367	7.37279
ILMN_3236443	NM_006982.2	ALX1	33.1655	26.5588	44.7644
ILMN_2191902	NM_006492.2	ALX3	7.9925	3.86552	7.46431
ILMN_1729325	NM_006492.1	ALX3	18.8559	10.7813	16.4407
ILMN_1803384	NM_021926.2	ALX4	5.27173	4.7529	5.13233
ILMN_1797432	NM_152462.1	AMAC1	30.5626	25.4019	19.6128
ILMN_1794728	XM_928960.1	AMAC1L1	4.90647	7.08205	7.9004
ILMN_1715988	NM_054028.1	AMAC1L2	14.7184	15.3134	6.80631
ILMN_1713315	XM_942578.1	AMAC1L2	12.4977	9.99603	9.58627
ILMN_2194619	NM_054028.1	AMAC1L2	6.59185	8.56086	6.17606
ILMN_3246673	NM_001102614.1	AMAC1L3	18.5654	17.2663	10.5194
ILMN_1759670	NM_014324.4	AMACR	41.0352	44.9952	34.4843
ILMN_2367172	NM_203382.1	AMACR	12.1252	11.1127	10.6335
ILMN_1792741	NM_203382.1	AMACR	17.8001	21.538	14.3127
ILMN_1794384	NM_016519.4	AMBN	4.9612	5.75715	5.29889
ILMN_1688019	XM_937804.1	AMBN	7.1272	8.32358	8.01911
ILMN_1751092	NM_016519.4	AMBN	9.23337	5.18904	17.318
ILMN_1697611	XM_937804.1	AMBN	6.85052	8.28924	7.51933
ILMN_1695446	NM_001633.2	AMBP	4.70439	6.05954	5.57989
ILMN_1662681	NM_017749.2	AMBRA1	32.1956	18.6082	19.7689
ILMN_1788462	NM_001033059.1	AMD1	327.997	726.079	814.772
ILMN_1667994	NM_001634.4	AMD1	105.542	539.248	537.159
ILMN_1788239	NM_152435.1	AMDHD1	9.32886	22.1444	8.92005
ILMN_1695759	NM_015944.2	AMDHD2	84.0058	66.8214	64.9817
ILMN_2397406	NM_001142.2	AMELX	5.32524	12.9273	8.02926
ILMN_1727258	NM_001143.1	AMELY	7.47658	4.92725	7.09155
ILMN_1723116	NM_138958.1	AMFR	64.9817	194.232	235.818
ILMN_1666258	NM_001144.3	AMFR	13.059	41.6294	42.0395
ILMN_1660995	NM_000479.2	AMH	9.14811	3.90347	4.99847
ILMN_1736412	NM_020547.1	AMHR2	326.056	282.916	277.555
ILMN_1778723	NM_153206.1	AMICA1	2143.38	1893.17	1653.15
ILMN_1765460	NM_020703.1	AMIGO1	20.596	26.0712	12.6312
ILMN_1725896	NM_181847.2	AMIGO2	6.0912	3.53535	8.73927
ILMN_1738233	NM_198722.1	AMIGO3	3.98393	7.31271	5.84965
ILMN_1670506	NM_015365.2	AMMECR1	38.264	97.4774	94.3468
ILMN_1779374	NM_001025580.1	AMMECR1	300.91	480.98	505.169
ILMN_2394242	NM_001025580.1	AMMECR1	124.736	204.966	244.155
ILMN_1727023	NM_031445.2	AMMECR1L	82.293	66.5354	61.8724
ILMN_1683901	NM_030943.1	AMN	9.38924	6.34614	5.20347
ILMN_1750880	NM_207337.1	AMN1	6.91329	9.15329	8.08092
ILMN_1792409	NM_133265.2	AMOT	13.7999	9.31264	12.526
ILMN_1748141	NM_130847.1	AMOTL1	7.3306	7.90907	6.67253
ILMN_1778788	NM_016201.2	AMOTL2	33.4706	88.7638	67.5526
ILMN_1759312	NM_000036.1	AMPD1	7.96499	4.97709	3.60425
ILMN_1701589	NM_004037.6	AMPD2	3.50103	5.42281	4.0505
ILMN_1696830	NM_203404.1	AMPD2	3.59927	3.45251	4.88144
ILMN_1786899	NM_139156.2	AMPD2	3.35168	4.04462	5.979
ILMN_1774447	NM_001025389.1	AMPD3	17.2997	31.1144	36.785
ILMN_1660854	NM_000480.2	AMPD3	6.6665	6.26433	5.92148
ILMN_1665307	NM_001025389.1	AMPD3	3.70102	6.42749	4.05796
ILMN_1731223	NM_001025390.1	AMPD3	8.20376	22.093	22.8238
ILMN_1685834	NM_001635.2	AMPH	7.33669	8.90794	9.73984
ILMN_1725297	NM_001635.2	AMPH	9.82674	9.13495	5.24382
ILMN_1665331	NM_000481.2	AMT	171.744	124.559	115.13
ILMN_1713927	NM_212557.1	AMTN	3.80963	5.024	3.2096
ILMN_1797796	NM_001008221.1	AMY1A	57.4397	40.3342	32.9446
ILMN_2294762	NM_004038.3	AMY1A	300.236	188.566	199.677
ILMN_2408219	NM_004038.3	AMY1A	2.95323	3.95026	4.68389
ILMN_2094262	NM_001008218.1	AMY1B	9.65036	8.07283	7.56999
ILMN_2094261	NM_001008218.1	AMY1B	14.8869	12.8765	20.5856
ILMN_1726327	NM_001008218.1	AMY1B	173.084	124.776	98.6293
ILMN_1663313	NM_001008219.1	AMY1C	1677.24	1377.81	1585.29
ILMN_1719031	NM_004038.3	AMY2A	4.33813	5.22601	12.7284
ILMN_2131123	NM_000699.2	AMY2A	6.01332	5.28286	3.72885
ILMN_1801303	XM_942801.1	AMY2A	65.0748	47.2607	53.9602
ILMN_1751102	NM_000699.2	AMY2A	13.9793	10.0077	16.717
ILMN_1694882	NM_020978.3	AMY2B	10.6501	9.32534	12.1731
ILMN_2073157	NM_020978.3	AMY2B	15.593	13.3962	13.2181
ILMN_1785742	NM_133463.1	AMZ1	6.40667	7.19301	7.44205
ILMN_2309549	NM_001033574.1	AMZ2	7.29155	7.05027	9.24847
ILMN_1801606	NM_016627.4	AMZ2	573.177	489.564	409.773
ILMN_1664435	XM_938503.1	ANAPC1	6.74298	5.42731	5.45578
ILMN_1804812	NM_022662.2	ANAPC1	166.689	287.238	233.196
ILMN_1659553	XM_942263.1	ANAPC1	227.78	195.001	187.368
ILMN_1770378	NM_014885.1	ANAPC10	231.524	121.445	144.303
ILMN_2343563	NM_001002246.1	ANAPC11	249.381	170.518	170.909
ILMN_1726281	XM_930216.1	ANAPC11	5.79956	5.04336	5.74234
ILMN_1753773	NM_001002244.1	ANAPC11	5.95655	9.90539	13.5192
ILMN_1722102	NM_001002247.1	ANAPC11	1088.93	788.525	757.213
ILMN_1674988	XM_942695.1	ANAPC11	4.6243	5.60777	9.79044
ILMN_1793894	NM_015391.1	ANAPC13	1086.51	938.702	899.573
ILMN_1733096	NM_013366.3	ANAPC2	6.97851	6.40682	7.32381
ILMN_1813243	NM_013366.3	ANAPC2	8.54073	5.38251	10.0336
ILMN_1802973	NM_013367.2	ANAPC4	184.935	318.649	298.238
ILMN_1723177	NM_016237.3	ANAPC5	574.521	823.499	761.55
ILMN_2199284	NM_016238.1	ANAPC7	50.1899	61.379	84.7576
ILMN_1696974	NM_194430.1	ANG	14.8208	15.3033	8.92176
ILMN_1760727	NM_001145.2	ANG	23.359	11.4905	16.8257
ILMN_1665871	NM_015305.2	ANGEL1	52.9926	47.5943	58.0195
ILMN_1736340	NM_144567.3	ANGEL2	200.985	339.46	281.229
ILMN_1677723	NM_001146.3	ANGPT1	43.7364	29.7528	30.4442
ILMN_2086890	NM_001146.3	ANGPT1	40.649	23.5652	20.1437
ILMN_3250067	NM_001118888.1	ANGPT2	5.44852	4.18997	4.50656
ILMN_3250879	NM_001118887.1	ANGPT2	6.41257	5.62304	6.06613
ILMN_1774207	NM_001147.1	ANGPT2	37.6357	16.3873	12.6042
ILMN_1758443	NM_015985.2	ANGPT4	3.63279	2.96264	4.75702
ILMN_1669773	NM_004673.3	ANGPTL1	4.13329	4.20304	3.98151
ILMN_2145501	NM_004673.3	ANGPTL1	4.60425	5.12481	4.05147
ILMN_1772612	NM_012098.2	ANGPTL2	9.81309	6.43383	7.88451
ILMN_1695193	NM_014495.2	ANGPTL3	11.7338	9.99907	7.56846
ILMN_2143220	NM_014495.2	ANGPTL3	8.23895	6.99288	10.3933
ILMN_1674376	NM_139314.1	ANGPTL4	13.5312	12.3558	12.9662
ILMN_2386444	NM_001039667.1	ANGPTL4	70.8878	54.5021	47.3921
ILMN_1707727	NM_139314.1	ANGPTL4	25.2368	30.2449	24.8302
ILMN_2166696	NM_178127.2	ANGPTL5	6.19398	9.81435	4.86561
ILMN_1725518	NM_031917.2	ANGPTL6	10.4207	7.29121	9.29649
ILMN_1813361	NM_021146.2	ANGPTL7	3.53822	5.22515	4.70665
ILMN_2317186	NM_020475.2	ANK1	5.66646	26.0236	20.8685
ILMN_1684694	NM_020480.2	ANK1	1243.71	836.534	815.109
ILMN_1776363	NM_020977.2	ANK2	6.33738	6.92063	3.35168
ILMN_1652729	NM_001148.3	ANK2	7.98931	5.47455	3.85546
ILMN_1661875	NM_001149.2	ANK3	11.237	17.4009	12.0356
ILMN_2390609	NM_001149.2	ANK3	10.0423	11.1447	6.91353
ILMN_1651943	NM_020987.2	ANK3	17.1258	12.7168	19.3936
ILMN_2112829	NM_144708.2	ANKAR	5.18441	3.79671	4.3681
ILMN_2112834	NM_144708.2	ANKAR	6.57249	7.07961	5.41713
ILMN_1813139	NM_182703.2	ANKDD1A	44.5475	29.7085	21.453
ILMN_1811239	NM_153228.1	ANKFN1	3.74027	5.45011	3.534
ILMN_1794470	NM_016376.2	ANKFY1	233.612	454.506	456.527
ILMN_1801464	NM_020740.1	ANKFY1	61.379	52.5228	41.6779
ILMN_1735364	NM_020740.1	ANKFY1	18.7028	11.098	11.6944
ILMN_1660778	XM_944214.1	ANKH	7.21176	8.31075	7.08333
ILMN_1692080	NM_054027.3	ANKH	6.51674	53.2157	36.8462
ILMN_1765091	NM_017747.1	ANKHD1	164.689	172.264	134.424
ILMN_2341382	NM_024668.2	ANKHD1	8.69973	27.2133	60.1984
ILMN_1778304	NM_017978.1	ANKHD1	4.06905	7.82042	6.27798
ILMN_1766560	NM_020690.4	ANKHD1-EIF4EBP3	25.5182	16.7482	13.7579
ILMN_3241218	NM_019004.1	ANKIB1	119.976	130.267	96.5811
ILMN_1797873	NM_178510.1	ANKK1	3.19017	5.07477	4.51724
ILMN_3243457	NM_152363.4	ANKLE1	90.033	47.3269	47.7991
ILMN_3249608	NM_015114.1	ANKLE2	141.987	135.12	140.678
ILMN_1675483	NM_016552.2	ANKMY1	78.2119	77.9401	76.3613
ILMN_2251062	NM_017844.2	ANKMY1	4.39484	4.55344	7.50709
ILMN_1799369	NM_016552.2	ANKMY1	4.7652	5.80082	4.00525
ILMN_1784292	NM_020319.1	ANKMY2	85.7249	181.568	181.762
ILMN_1687351	NM_023039.2	ANKRA2	270.824	252.057	231.264
ILMN_2185563	NM_023039.2	ANKRA2	305.157	293.416	243.15
ILMN_1716264	NM_014391.2	ANKRD1	9.63871	5.3208	9.98228
ILMN_1711828	NM_017664.2	ANKRD10	48.6379	69.8728	71.058
ILMN_2115218	NM_017664.2	ANKRD10	64.927	170.168	171.577
ILMN_2108709	NM_013275.4	ANKRD11	574.066	504.689	519.554
ILMN_1690465	NM_013275.4	ANKRD11	6.92844	8.87012	5.95991
ILMN_1661833	NM_015208.2	ANKRD12	100.262	244.994	224.085
ILMN_1689908	NM_033121.1	ANKRD13A	353.188	531.175	501.424
ILMN_1794070	NM_152345.3	ANKRD13B	7.31951	5.71423	9.13388
ILMN_2148507	NM_030816.2	ANKRD13C	22.5758	79.1839	83.4152
ILMN_1660183	XM_945561.1	ANKRD13D	12.246	9.47716	5.93527
ILMN_1667830	XM_945565.1	ANKRD13D	4.36259	4.05634	5.11403
ILMN_1790351	XM_945557.1	ANKRD13D	5.54018	6.64638	4.69898
ILMN_1807112	XM_945567.1	ANKRD13D	13.2785	13.3854	9.4059
ILMN_1672356	XM_945571.1	ANKRD13D	107.313	77.9224	60.2856
ILMN_1662902	NM_207354.1	ANKRD13D	5.63549	4.56224	6.12241
ILMN_1675435	NM_019046.1	ANKRD16	12.9422	17.1043	26.1885
ILMN_1659156	NM_001009941.1	ANKRD16	46.1628	35.4169	36.1609
ILMN_2353431	NM_001009941.1	ANKRD16	8.91826	9.41881	11.2461
ILMN_1787064	NM_032217.3	ANKRD17	16.8221	22.472	8.93977
ILMN_2406335	NM_198889.1	ANKRD17	52.3234	94.2983	92.7474
ILMN_1712019	NM_198889.1	ANKRD17	119.697	185.175	162.049
ILMN_3190486	XM_001717620.1	ANKRD18A	4.31349	6.03297	4.48156
ILMN_3255211	XM_001726105.1	ANKRD18A	5.44458	6.46222	8.27236
ILMN_3192974	XM_001716325.1	ANKRD18B	7.92795	6.77188	4.4061
ILMN_3233098	XM_001717197.1	ANKRD18B	6.43484	7.36598	5.44399
ILMN_1666221	NM_001010925.1	ANKRD19	3.63538	3.82601	3.77701
ILMN_1682547	NM_020349.2	ANKRD2	6.34003	4.81342	12.3447
ILMN_1747839	NM_001012421.1	ANKRD20A1	111.344	68.1787	48.3115
ILMN_1679184	XM_497035.2	ANKRD20A1	121.081	68.4576	50.3639
ILMN_2215824	NM_032250.1	ANKRD20A1	209.459	124.666	109.265
ILMN_1670452	NM_001012419.1	ANKRD20A1	124.083	79.0359	57.8135
ILMN_3244353	NM_001012421.1	ANKRD20A2	3.10264	6.35239	5.58765
ILMN_2289424	NM_001012419.1	ANKRD20A3	3.37128	3.39476	4.5922
ILMN_2398211	NM_001012419.1	ANKRD20A3	28.8433	13.4168	13.2141
ILMN_3240529	NM_001098805.1	ANKRD20A4	7.21461	4.06783	8.50285
ILMN_3307747	NR_003366.2	ANKRD20B	4.75982	7.43988	7.36238
ILMN_1680631	XM_943915.1	ANKRD20B	3.48458	4.06905	3.37233
ILMN_2181867	NR_003366.1	ANKRD20B	4.05463	6.79573	5.9905
ILMN_1757147	XM_934275.1	ANKRD20B	2.565	4.47917	2.73088
ILMN_1671812	NM_174981.2	ANKRD21	7.1099	7.10106	5.88992
ILMN_1799848	NM_144590.1	ANKRD22	60.8104	52.5527	42.1281
ILMN_2132599	NM_144590.1	ANKRD22	149.816	96.1795	74.5926
ILMN_2227338	NM_144994.7	ANKRD23	21.8406	22.375	13.2953
ILMN_1747151	NM_144994.6	ANKRD23	6.72123	7.68833	8.74676
ILMN_1768202	XM_940063.1	ANKRD24	19.9431	9.35356	14.5566
ILMN_2101368	NM_133475.1	ANKRD24	3.19451	4.2228	3.96226
ILMN_1740161	NM_014915.1	ANKRD26	14.8099	22.666	25.1452
ILMN_1794063	NM_032139.1	ANKRD27	121.493	106.203	102.291
ILMN_1697594	NM_015199.2	ANKRD28	25.5315	31.7218	29.8953
ILMN_2232520	NM_015199.2	ANKRD28	37.2178	41.0432	37.8628
ILMN_2075643	NM_173505.2	ANKRD29	3.3917	4.30838	4.91966
ILMN_1749338	NM_173505.2	ANKRD29	7.14624	9.01185	3.91299
ILMN_1756727	XM_940707.1	ANKRD30A	7.94739	7.28558	6.47528
ILMN_1813607	NM_052997.1	ANKRD30A	4.09089	3.72815	3.859
ILMN_1796059	XM_940707.1	ANKRD30A	4.86999	3.64955	3.20883
ILMN_1730678	NM_001029862.1	ANKRD30B	3685.46	6350.26	5170.03
ILMN_1708056	XM_937397.1	ANKRD31	5.87883	7.05555	4.37191
ILMN_2214278	NM_032290.2	ANKRD32	115.911	191.251	179.001
ILMN_1805985	NM_032290.2	ANKRD32	95.4352	170.396	198.566
ILMN_1667748	NM_182608.2	ANKRD33	316.809	296.161	308.754
ILMN_2119793	NM_001039888.2	ANKRD34A	25.6089	12.8668	19.2193
ILMN_1655766	NM_001004441.1	ANKRD34B	5.27448	4.39074	4.438
ILMN_1758215	XM_930512.1	ANKRD34C	7.30404	8.03649	7.50971
ILMN_2145153	NM_144698.3	ANKRD35	41.8256	32.9681	52.736
ILMN_1798006	NM_144698.2	ANKRD35	7.10248	7.60936	16.9482
ILMN_2382431	NM_198555.3	ANKRD36	7.48952	10.4181	17.2621
ILMN_1750459	NM_198555.1	ANKRD36	4.06977	4.39444	4.71293
ILMN_1686523	XM_937233.1	ANKRD36	4.25786	5.82828	3.55315
ILMN_2280568	NM_198555.3	ANKRD36	16.7519	41.3709	24.1873
ILMN_1780806	XM_931666.1	ANKRD36B	45.5016	58.5044	45.0045
ILMN_2189614	NM_025190.2	ANKRD36B	19.8232	11.7485	15.3057
ILMN_1756417	NM_181726.1	ANKRD37	133.074	90.0603	78.8762
ILMN_1776936	NM_181712.2	ANKRD38	54.121	37.5235	33.4206
ILMN_1710979	NM_016466.4	ANKRD39	101.781	64.9951	66.5851
ILMN_1758846	NM_052855.2	ANKRD40	123.433	109.109	97.1824
ILMN_1751744	NM_152363.2	ANKRD41	305.101	132.159	119.239
ILMN_2091590	NM_152363.2	ANKRD41	211.016	134.705	143.374
ILMN_1676605	NM_182603.1	ANKRD42	4.11357	4.61348	3.77676
ILMN_1779882	NM_175873.3	ANKRD43	4.72235	5.6047	6.96067
ILMN_1755049	NM_153697.1	ANKRD44	8.62663	6.67731	10.958
ILMN_2059844	NM_153697.1	ANKRD44	56.8811	138.272	105.194
ILMN_1733716	NM_198493.1	ANKRD45	10.7622	4.59893	10.115
ILMN_1712298	NM_198401.2	ANKRD46	19.9875	44.733	52.7138
ILMN_1755588	NM_198471.1	ANKRD47	9.00523	8.97785	8.9421
ILMN_1669259	NM_017704.2	ANKRD49	232.86	277.933	315.933
ILMN_1728957	NM_022096.4	ANKRD5	3.33799	3.98369	3.92233
ILMN_1793466	NM_022096.4	ANKRD5	7.88384	6.85052	11.3094
ILMN_2367300	NM_198798.1	ANKRD5	6.32648	7.49222	6.18162
ILMN_2226304	NM_020337.1	ANKRD50	9.71688	14.8429	25.0515
ILMN_3244029	NM_173595.3	ANKRD52	30.5296	11.9681	15.5132
ILMN_1772660	NM_024933.2	ANKRD53	9.47467	6.43015	11.0752
ILMN_1766309	NM_138797.1	ANKRD54	33.395	31.207	26.9138
ILMN_2341724	NM_001039935.1	ANKRD55	102.087	99.1274	91.3827
ILMN_2072045	NM_001029870.1	ANKRD56	5.25741	5.60793	4.65774
ILMN_1724040	NM_023016.2	ANKRD57	323.271	367.092	318.649
ILMN_1692849	XM_293380.3	ANKRD58	7.33143	8.40949	14.7878
ILMN_1698159	NM_014942.2	ANKRD6	7.81544	7.00194	6.97268
ILMN_2178587	NM_014942.2	ANKRD6	14.9228	12.4557	17.1686
ILMN_2354930	NM_001077708.1	ANKRD7	15.7029	8.93261	7.51869
ILMN_1779951	NM_019644.1	ANKRD7	7.71329	7.49074	10.593
ILMN_1675937	NM_152326.2	ANKRD9	26.4433	70.7048	69.5255
ILMN_2048607	NM_152326.2	ANKRD9	1575.37	1642.72	1576.43
ILMN_1813669	NM_015245.1	ANKS1A	354.174	252.765	217.07
ILMN_1758392	NM_181670.2	ANKS1B	27.8001	5.00011	5.8605
ILMN_1696131	NM_152788.3	ANKS1B	16.6454	7.19102	11.266
ILMN_2340974	NM_020140.2	ANKS1B	8.05656	8.74489	8.6865
ILMN_1751636	NM_133450.1	ANKS3	13.764	7.06274	11.5978
ILMN_2199658	NM_145865.1	ANKS4B	5.93919	3.9946	9.4485
ILMN_1735108	NM_173551.3	ANKS6	8.28544	5.87367	4.00325
ILMN_1677487	NM_018089.1	ANKZF1	197.714	127.777	140.758
ILMN_2273796	NM_018089.2	ANKZF1	4.90207	8.73283	7.66313
ILMN_2370692	NM_018089.2	ANKZF1	62.6897	25.9398	34.8591
ILMN_1739645	NM_018685.2	ANLN	99.7561	181.762	164.822
ILMN_3237961	NM_018043.5	ANO1	8.6668	8.84902	6.47981
ILMN_1767111	NM_018075.2	ANO10	25.2145	30.1293	27.6011
ILMN_3248094	NM_020373.2	ANO2	11.8447	6.25999	8.0312
ILMN_3240765	NM_031418.2	ANO3	3.93881	5.11194	3.09199
ILMN_2228215	NM_178826.2	ANO4	5.69075	5.91022	5.78566
ILMN_1690154	NM_213599.1	ANO5	4.55672	6.24177	12.9037
ILMN_1674941	NM_001025356.1	ANO6	106.767	148.785	103.051
ILMN_1675423	NM_001001666.1	ANO7	5.19831	6.56839	3.66813
ILMN_1683824	NM_001001891.1	ANO7	10.0099	9.48478	8.92893
ILMN_1732948	NM_001001666.1	ANO7	5.96447	4.38918	3.66075
ILMN_1709124	NM_020959.1	ANO8	6.88047	11.9096	14.1277
ILMN_1762629	NM_001012302.1	ANO9	21.9858	20.703	12.0379
ILMN_1769259	XM_938582.1	ANO9	4.71293	6.85227	7.77587
ILMN_1798679	NM_001012302.1	ANO9	3.16523	3.39387	4.49482
ILMN_1807945	NM_006305.2	ANP32A	90.3851	89.6509	98.0912
ILMN_1684293	NM_006401.1	ANP32B	10973.4	8014.26	9559.13
ILMN_2151412	NM_012403.1	ANP32C	3.20488	3.46304	3.45684
ILMN_1655868	NM_012403.1	ANP32C	49.2985	83.095	110.894
ILMN_1728191	NM_012404.2	ANP32D	6.40011	5.66787	5.58637
ILMN_1684923	NM_030920.2	ANP32E	18.942	9.79196	9.68168
ILMN_1763837	NM_001150.1	ANPEP	261.772	118.285	81.005
ILMN_1887731	Hs.556821	ANRIL	12.3137	10.2264	8.29259
ILMN_1670379	NM_032208.1	ANTXR1	9.8539	9.02761	4.77101
ILMN_1811877	NM_018153.2	ANTXR1	17.528	13.2509	11.1939
ILMN_2387995	NM_053034.1	ANTXR1	7.97956	9.31058	10.3086
ILMN_1780894	NM_053034.1	ANTXR1	13.6238	4.77266	7.64965
ILMN_1812926	NM_058172.3	ANTXR2	326.215	568.769	491.638
ILMN_1668044	XM_937376.1	ANTXRL	6.16207	4.50396	6.02852
ILMN_1668566	NM_174890.1	ANUBL1	5.53294	13.1608	13.8134
ILMN_2184184	NM_000700.1	ANXA1	2808.26	2211.56	2337.69
ILMN_1699421	NM_007193.3	ANXA10	10.0648	8.32403	5.32961
ILMN_2380494	NM_001157.2	ANXA11	274.981	288.126	279.978
ILMN_1685170	NM_145868.1	ANXA11	478.362	607.89	564.676
ILMN_1807003	NM_145869.1	ANXA11	18.7336	22.6547	11.8728
ILMN_2412490	NM_004306.2	ANXA13	4.41713	5.38098	6.24552
ILMN_1737612	NM_001003954.1	ANXA13	6.06179	6.73383	5.31207
ILMN_1799243	NM_001003954.1	ANXA13	3.81605	4.11781	4.3003
ILMN_1711899	NM_001002857.1	ANXA2	114.154	85.7249	81.9129
ILMN_1755937	NM_001002857.1	ANXA2	26.9168	16.3839	19.9456
ILMN_2409167	NM_001002858.1	ANXA2	723.976	524.568	545.943
ILMN_1698100	NR_001562.1	ANXA2P1	14.3582	9.18021	16.2382
ILMN_2041101	NR_001562.1	ANXA2P1	115.565	94.7787	120.691
ILMN_3235632	NR_003573.1	ANXA2P2	23231.6	23645.3	24701.5
ILMN_1798372	NR_001446.1	ANXA2P3	28.1889	7.36139	11.848
ILMN_1694548	NM_005139.1	ANXA3	864.35	583.616	673.111
ILMN_1711408	NM_001153.2	ANXA4	5.86146	27.9269	31.7883
ILMN_1741003	NM_001154.2	ANXA5	923.8	1002.76	1066.2
ILMN_2326591	NM_004033.2	ANXA6	22.4261	23.5882	27.8056
ILMN_1678612	NM_001155.3	ANXA6	48.4642	47.7552	56.8509
ILMN_1662322	NM_004034.1	ANXA7	3.49663	4.21998	4.35283
ILMN_1703791	NM_004034.1	ANXA7	488.409	920.108	938.118
ILMN_1778087	NM_001630.1	ANXA8	43.945	23.766	36.6324
ILMN_2095610	NM_001040084.1	ANXA8	7.29527	7.51153	6.77811
ILMN_3242004	NM_001098845.1	ANXA8L1	8.91328	10.7357	5.92892
ILMN_2186983	NM_001630.2	ANXA8L2	6.46457	6.51613	9.78138
ILMN_2217601	NM_003568.1	ANXA9	4.98911	4.06458	5.0416
ILMN_1709820	NM_001637.1	AOAH	29.9549	60.7503	52.2467
ILMN_1799863	NM_009590.2	AOC2	18.3578	8.77507	13.9185
ILMN_1741431	NM_001158.3	AOC2	4.25431	9.02086	7.07113
ILMN_2405185	NM_001158.3	AOC2	7.94253	4.01466	4.89361
ILMN_1782086	NM_003734.2	AOC3	7.95024	6.34003	11.325
ILMN_1813840	NM_015013.2	AOF2	364.858	615.467	644.983
ILMN_1767113	NM_001159.3	AOX1	5.07249	4.73034	4.62409
ILMN_1789676	NR_001557.2	AOX2P	7.01574	8.23682	14.4624
ILMN_2387505	NM_145730.1	AP1B1	64.7848	14.2013	7.32356
ILMN_1781983	NM_001127.2	AP1B1	615.467	475.675	454.752
ILMN_2399627	NM_001128.5	AP1G1	75.6126	224.766	218.503
ILMN_2399622	NM_001128.5	AP1G1	127.192	149.317	118
ILMN_2276598	NM_080545.1	AP1G2	4.18079	4.34856	3.78138
ILMN_1754179	NM_003917.2	AP1G2	170.086	127.846	130.561
ILMN_1805247	NM_007247.3	AP1GBP1	5.35181	37.3796	28.7005
ILMN_2415467	NM_007247.3	AP1GBP1	6.53121	31.0688	22.1957
ILMN_1754738	NM_032493.2	AP1M1	688.509	747.853	789.929
ILMN_1705861	NM_005498.3	AP1M2	8.61138	5.72939	6.54222
ILMN_1751345	NM_001283.2	AP1S1	59.4398	117.285	112.182
ILMN_1712806	NM_057089.1	AP1S1	67.028	83.9075	82.7069
ILMN_2316173	NM_001283.2	AP1S1	72.3888	143.126	140.817
ILMN_1766411	NM_003916.3	AP1S2	399.912	696.77	776.307
ILMN_2120273	NM_003916.3	AP1S2	465.118	793.534	804.81
ILMN_1768610	NM_178814.2	AP1S3	9.63563	6.21362	6.50816
ILMN_1815306	NM_130787.2	AP2A1	157.206	87.0702	93.1524
ILMN_2359211	NM_130787.2	AP2A1	120.132	57.2019	47.962
ILMN_1673108	NM_014203.2	AP2A1	3.50022	4.37727	5.92975
ILMN_1803779	NM_012305.2	AP2A2	43.2757	25.102	22.6133
ILMN_1681998	NM_001282.2	AP2B1	144.674	134.458	115.65
ILMN_2331735	NM_001282.2	AP2B1	216.253	187.817	165.626
ILMN_1699598	NM_004068.3	AP2M1	499.559	535.28	482.497
ILMN_2402798	NM_004068.3	AP2M1	594.431	641.888	598.305
ILMN_1662426	NM_004069.3	AP2S1	1972.9	1616.7	1715.28
ILMN_1809957	NM_004069.3	AP2S1	5962.54	4725.91	5160.55
ILMN_1768867	NM_003664.3	AP3B1	463.499	857.545	813.749
ILMN_1679256	NM_004644.3	AP3B2	4.47213	5.07963	4.0805
ILMN_2284667	NM_001077523.1	AP3D1	4.43849	4.79894	5.55363
ILMN_1764945	NM_003938.4	AP3D1	279.921	136.736	129.977
ILMN_2390114	NM_001077523.1	AP3D1	240.617	149.729	138.125
ILMN_2362122	NM_012095.4	AP3M1	110.035	225.693	235.359
ILMN_1667086	NM_207012.1	AP3M1	208.414	401.879	431.283
ILMN_1701774	NM_207012.1	AP3M1	3.74284	4.90355	4.07886
ILMN_1676946	NM_006803.2	AP3M2	45.7916	89.7684	112.436
ILMN_2311761	NM_001002924.1	AP3S1	609.738	370.309	473.479
ILMN_1731596	NM_005829.3	AP3S2	30.0222	56.7477	46.8409
ILMN_1669377	NM_006594.1	AP4B1	268.179	420.091	414.867
ILMN_1754531	NM_007347.3	AP4E1	172.221	158.755	118.34
ILMN_1779512	NM_004722.2	AP4M1	6.28437	8.1272	6.43968
ILMN_1760466	NM_007077.2	AP4S1	8.55407	6.95982	5.56878
ILMN_1659463	NM_181869.1	APAF1	474.082	287.994	418.746
ILMN_2344798	NM_181869.1	APAF1	23.0246	11.5165	20.3771
ILMN_2182656	NM_001163.2	APBA1	4.66169	3.95603	3.87439
ILMN_1668285	NM_001163.2	APBA1	5.12754	6.29667	8.29899
ILMN_1723626	NM_005503.2	APBA2	4.487	5.07637	3.64187
ILMN_2270491	NM_031232.2	APBA2BP	8.66231	5.39364	4.98869
ILMN_2364928	NM_031232.2	APBA2BP	12.0036	8.02502	14.7564
ILMN_1686610	NM_004886.3	APBA3	240.297	188.428	178.229
ILMN_1769918	NM_001164.2	APBB1	4.33283	5.82948	4.75648
ILMN_1796271	NM_145689.1	APBB1	2.97506	3.33016	3.29964
ILMN_1699646	NM_001164.2	APBB1	5.62732	4.39503	8.8362
ILMN_1801710	NM_019043.3	APBB1IP	418.506	261.386	304.224
ILMN_3251699	NM_173075.3	APBB2	8.47531	5.4464	7.91911
ILMN_1716790	NM_173075.2	APBB2	3.4281	7.09212	3.85644
ILMN_1740772	NM_006051.2	APBB3	181.604	159.201	142.745
ILMN_2320513	NM_133173.2	APBB3	74.7819	53.6264	58.842
ILMN_1662668	NM_000038.3	APC	14.232	9.35135	11.4117
ILMN_1659950	NM_005883.2	APC2	4.90407	6.53941	5.30513
ILMN_1656951	NM_153000.3	APCDD1	12.142	7.65465	5.67328
ILMN_1689431	NM_153360.1	APCDD1L	33.486	23.1492	10.8246
ILMN_1708833	NM_001639.2	APCS	8.60353	11.3618	6.47427
ILMN_1740052	NM_005876.3	APEG1	15.6136	6.54566	7.44641
ILMN_1718023	NM_001640.3	APEH	1006.84	958.471	838.03
ILMN_2319344	NM_001641.2	APEX1	1252.05	1027.43	1018.91
ILMN_1661886	NM_080649.1	APEX1	1424.34	1177.75	1208.32
ILMN_1652505	NM_014481.2	APEX2	327.118	345.712	312.63
ILMN_1658472	NM_016022.1	APH1A	340.259	332.256	348.881
ILMN_2398388	NM_001077628.1	APH1A	60.0052	34.9516	71.2378
ILMN_1767816	NM_031301.2	APH1B	139.715	138.42	127.705
ILMN_1815051	NM_006595.2	API5	218.72	427.126	405.964
ILMN_1793598	NM_015957.1	APIP	310.416	240.725	256.06
ILMN_2128293	NM_015957.1	APIP	109.873	105.215	126.768
ILMN_1788135	NM_199295.1	APITD1	20.5357	16.2592	15.9207
ILMN_1793360	NM_198544.2	APITD1	112.371	92.3784	106.767
ILMN_3243695	NM_173545.1	APLF	17.7272	11.8777	18.1334
ILMN_1808597	NM_173545.1	APLF	6.86902	3.9724	4.3777
ILMN_1689353	NM_017413.3	APLN	8.24207	6.44742	7.02466
ILMN_1700183	NM_005161.2	APLNR	92.891	44.2411	58.6529
ILMN_2396198	NM_005166.3	APLP1	7.96775	18.1726	7.77456
ILMN_1763834	NM_005166.3	APLP1	8.40849	6.22556	5.97843
ILMN_2081465	NM_001642.1	APLP2	54.9491	29.5582	31.837
ILMN_1710482	NM_001642.1	APLP2	437.887	316.809	278.742
ILMN_1796737	XM_113971.4	APM-1	52.204	31.3126	30.5626
ILMN_1690884	NM_000039.1	APOA1	6.73223	4.62335	4.77997
ILMN_1729533	NM_144772.1	APOA1BP	361.577	351.475	340.372
ILMN_1688543	NM_001643.1	APOA2	4.14851	5.42419	5.03847
ILMN_1675706	NM_000482.3	APOA4	4.46346	5.19398	6.10816
ILMN_1754055	NM_052968.3	APOA5	7.02093	6.64612	3.53031
ILMN_1664024	NM_000384.1	APOB	4.60763	3.87866	5.5575
ILMN_1697925	NM_018690.1	APOB48R	67.6371	51.9128	57.0035
ILMN_1813881	NM_005889.2	APOBEC1	11.0858	8.21339	7.28112
ILMN_1719143	NM_006789.2	APOBEC2	177.815	117.395	92.3581
ILMN_1680192	NM_145699.2	APOBEC3A	6.85695	7.40927	6.16041
ILMN_2219466	NM_004900.3	APOBEC3B	192.751	115.038	132.471
ILMN_1675684	NM_014508.2	APOBEC3C	85.6848	88.1899	88.168
ILMN_3307651	NM_152426.3	APOBEC3D	66.4326	73.0048	63.3589
ILMN_1661572	NM_152426.2	APOBEC3D	9.89568	3.65054	6.21767
ILMN_2412172	NM_001006666.1	APOBEC3F	118.751	89.9394	86.8999
ILMN_2296950	NM_001006666.1	APOBEC3F	99.2274	80.9627	65.657
ILMN_1702706	NM_001006666.1	APOBEC3F	17.518	11.6993	12.879
ILMN_1710726	NM_145298.4	APOBEC3F	16.9443	29.1145	31.8494
ILMN_1802106	NM_021822.1	APOBEC3G	170.448	85.0482	110.39
ILMN_2232478	NM_021822.1	APOBEC3G	209.594	133.9	125.058
ILMN_1664828	NM_181773.2	APOBEC3H	32.2192	30.4956	25.8628
ILMN_1815425	NM_203454.1	APOBEC4	4.20227	6.34456	3.94414
ILMN_1789007	NM_001645.3	APOC1	1505.55	1352.95	1249.51
ILMN_1802923	NM_000483.3	APOC2	15.7565	13.4367	8.62038
ILMN_1722070	NM_000040.1	APOC3	4.98211	5.28823	5.59987
ILMN_1765605	NM_001646.1	APOC4	5.24359	9.46159	16.729
ILMN_1780170	NM_001647.2	APOD	3.40251	3.9408	3.92179
ILMN_1740938	NM_000041.2	APOE	1481.93	1301.66	1301.66
ILMN_1809311	NM_001638.2	APOF	8.91189	12.4911	18.3172
ILMN_1761511	NM_000042.1	APOH	5.15506	4.36991	3.85962
ILMN_1761793	NM_145344.1	APOL1	7.69949	9.49094	5.35427
ILMN_1688631	NM_145343.1	APOL1	7.69648	6.22293	4.43884
ILMN_2325338	NM_145637.1	APOL2	15.3767	16.5604	11.3702
ILMN_2325337	NM_145637.1	APOL2	25.7315	22.8629	23.8446
ILMN_1706582	NM_030882.2	APOL2	3.31848	3.90555	3.60193
ILMN_2248822	NM_145637.1	APOL2	3.88349	5.46669	5.8126
ILMN_2283195	NM_014349.2	APOL3	3.31413	3.43921	5.66103
ILMN_1756862	NM_030644.1	APOL3	175.769	130.765	151.72
ILMN_2369144	NM_145641.1	APOL3	7.21438	10.2492	15.1604
ILMN_1704682	NM_030643.3	APOL4	9.19525	6.07963	8.92097
ILMN_1779070	NM_030643.3	APOL4	59.1547	175.266	188.901
ILMN_1676177	NM_030642.1	APOL5	5.03452	4.32459	4.19983
ILMN_1687201	NM_030641.2	APOL6	12.3309	25.4747	44.6289
ILMN_1723522	NM_030817.1	APOLD1	5.87121	6.4739	5.24401
ILMN_1731941	NM_019101.2	APOM	70.1868	29.9877	39.2728
ILMN_1721623	NM_024122.2	APOO	257.757	240.157	243.98
ILMN_1777483	NM_198450.1	APOOL	32.596	49.3532	43.1213
ILMN_2404065	NM_201414.1	APP	94.3658	121.423	150.447
ILMN_1653283	NM_000484.2	APP	6.24335	18.5021	19.8713
ILMN_2404063	NM_201414.1	APP	140.626	144.805	141.148
ILMN_1694875	NM_006380.2	APPBP2	4.85059	13.2773	9.26017
ILMN_2149766	NM_006380.2	APPBP2	65.1185	143.814	131.186
ILMN_1763730	NM_012096.1	APPL1	114.686	133.145	122.853
ILMN_1765076	NM_018171.2	APPL2	112.084	88.8827	113.156
ILMN_1686011	NM_015928.1	APRIN	3.73988	4.99456	5.68245
ILMN_1722491	NM_000485.2	APRT	389.462	403.003	401.61
ILMN_1726410	NM_001030018.1	APRT	294.095	262.347	274.091
ILMN_2317348	NM_175069.1	APTX	305.566	286.157	290.837
ILMN_2260058	NM_017692.2	APTX	6.0451	5.42999	4.18123
ILMN_1726752	NM_175073.1	APTX	189.757	192.495	160.942
ILMN_1776857	NM_000385.3	AQP1	23.4275	23.999	26.6491
ILMN_1681103	NM_198098.1	AQP1	46.589	32.6948	26.0952
ILMN_2090004	NM_080429.2	AQP10	9.93118	18.6793	9.47256
ILMN_1762606	NM_173039.1	AQP11	6.61415	7.82788	6.44221
ILMN_1757036	NM_198998.1	AQP12A	4.72037	6.75906	10.3151
ILMN_3246595	NM_001102467.1	AQP12B	43.9269	15.4444	21.9858
ILMN_1732149	NM_000486.3	AQP2	40.2211	50.953	35.3686
ILMN_1651574	NM_004925.3	AQP3	48.0714	37.7764	26.8639
ILMN_1676649	NM_001650.4	AQP4	7.48595	6.46563	5.98139
ILMN_1747683	NM_004028.3	AQP4	3.97892	3.06229	3.12156
ILMN_1807036	NM_001651.1	AQP5	3.49593	3.44057	3.61348
ILMN_1666519	NM_053286.1	AQP6	4.98045	7.48634	11.7838
ILMN_1786381	NM_001652.2	AQP6	5.46669	4.61617	4.64214
ILMN_1738494	NM_001170.1	AQP7	5.55449	3.49646	3.33513
ILMN_3245829	NR_002817.2	AQP7P1	13.9441	24.37	31.9935
ILMN_3251648	NR_002823.1	AQP7P2	16.685	15.8122	18.1482
ILMN_1765610	XR_001076.1	AQP7P2	8.54433	7.18029	5.79053
ILMN_2053902	NR_002823.1	AQP7P2	4.6546	6.12056	5.63346
ILMN_1751586	XR_001073.1	AQP7P2	14.7155	14.5667	12.0428
ILMN_1672057	XR_001077.1	AQP7P2	10.5755	5.79161	8.5546
ILMN_1713462	NM_001169.2	AQP8	6.59037	4.01003	6.43887
ILMN_1715068	NM_020980.2	AQP9	9.07241	55.0774	47.8747
ILMN_2177460	NM_014691.2	AQR	12.6557	19.0963	14.9114
ILMN_1717154	NM_014691.2	AQR	149.294	197.107	181.249
ILMN_1767351	NM_000044.2	AR	17.8452	8.53556	11.0782
ILMN_1659572	NM_000044.2	AR	3.84604	3.89992	5.40756
ILMN_1792540	NM_001011645.1	AR	3.91897	4.24886	3.57977
ILMN_1658883	NM_001654.1	ARAF	419.044	586.247	597.636
ILMN_3269719	NM_001040118.2	ARAP1	218.954	123.943	91.4288
ILMN_3244434	NM_015230.2	ARAP2	56.2487	30.3359	24.8588
ILMN_1767541	NM_015230.2	ARAP2	5.76035	7.24583	6.13426
ILMN_3240997	NM_022481.5	ARAP3	154.559	102.891	102.659
ILMN_1812618	NM_022481.5	ARAP3	557.879	482.913	440.195
ILMN_1711120	NM_015193.3	ARC	3.44775	3.24666	4.7343
ILMN_1699703	NM_001655.3	ARCN1	544.782	822	661.175
ILMN_1721977	NM_003491.2	ARD1A	313.355	227.384	230.752
ILMN_3236351	NM_032693.2	ARD1B	6.58688	7.64588	9.70693
ILMN_1804421	NM_001657.2	AREG	3.40726	4.00525	3.52474
ILMN_3236613	XM_001125684.2	AREGB	4.00979	4.24405	4.46881
ILMN_2330948	NM_001024228.1	ARF1	166.346	179.067	167.528
ILMN_1802203	NM_001658.3	ARF1	1859.11	1951.73	2139.49
ILMN_1661458	NM_001024226.1	ARF1	10.093	10.0366	11.2298
ILMN_1682938	NM_001659.1	ARF3	179.889	149.518	131.123
ILMN_1723884	NM_001660.2	ARF4	694.425	716.038	841.191
ILMN_1719518	NM_001660.2	ARF4	1689.06	1682.59	1853.99
ILMN_1752340	NM_001662.2	ARF5	541.015	383.223	386.409
ILMN_1764297	NM_001663.2	ARF6	10.874	13.1716	22.5221
ILMN_2406873	NM_175609.1	ARFGAP1	20.3983	7.45839	10.6769
ILMN_1675709	NM_175609.1	ARFGAP1	143.967	65.7882	59.7758
ILMN_1769250	NM_032389.3	ARFGAP2	270.576	304.305	285.202
ILMN_2227800	NM_014570.3	ARFGAP3	6.09523	3.28677	2.78187
ILMN_1731287	NM_014570.3	ARFGAP3	95.6548	214.261	185.599
ILMN_2221408	NM_006421.3	ARFGEF1	7.01429	43.9269	40.1947
ILMN_1728471	NM_006421.3	ARFGEF1	161.339	332.328	290.341
ILMN_1789990	NM_006420.1	ARFGEF2	19.1553	63.7302	57.1054
ILMN_2403906	NM_001025593.1	ARFIP1	105.215	251.034	272.13
ILMN_2403911	NM_001025593.1	ARFIP1	20.2636	15.7504	14.4841
ILMN_1768399	NM_001025595.1	ARFIP1	9.57953	50.0184	58.809
ILMN_1750690	NM_012402.2	ARFIP2	24.6704	15.172	16.8306
ILMN_1703989	NM_003224.2	ARFRP1	19.1846	8.00254	8.00798
ILMN_1812281	NM_000045.2	ARG1	735.794	595.636	564.151
ILMN_1800898	NM_001172.3	ARG2	143.207	151.944	179.849
ILMN_1707529	NM_031920.2	ARG99	4.53029	4.22774	4.10795
ILMN_1716068	NM_001012659.1	ARGFX	5.4575	5.8067	5.47899
ILMN_2095571	NR_002222.1	ARGFXP2	5.16385	5.13492	5.61498
ILMN_1814353	NR_002222.1	ARGFXP2	7.14276	5.86527	7.87323
ILMN_1788468	NM_018011.2	ARGLU1	1316.67	1664.19	1638.46
ILMN_1732060	NM_004308.2	ARHGAP1	358.5	361.827	310.416
ILMN_1736112	NM_024605.3	ARHGAP10	47.3921	44.7518	40.4913
ILMN_1744830	NM_014783.2	ARHGAP11A	14.5403	18.2678	19.2341
ILMN_2395913	NM_199357.1	ARHGAP11A	22.5357	21.8137	16.6089
ILMN_1673815	NM_199357.1	ARHGAP11A	4.82237	3.51255	5.63845
ILMN_2215881	NM_001039841.1	ARHGAP11B	64.727	70.2297	63.0848
ILMN_2101810	NM_018287.4	ARHGAP12	5.7732	6.60872	6.6013
ILMN_1753500	NM_018287.4	ARHGAP12	29.7696	35.5603	31.5643
ILMN_2208413	NM_018460.2	ARHGAP15	1023.16	1074.33	923.201
ILMN_1718610	NM_018054.4	ARHGAP17	796.328	726.707	730.058
ILMN_2398847	NM_018054.4	ARHGAP17	101.731	55.7467	31.5974
ILMN_1756693	NM_001006634.1	ARHGAP17	10.6005	7.99958	11.1924
ILMN_1791186	NM_033515.2	ARHGAP18	15.483	35.5085	39.0643
ILMN_1688953	NM_032900.4	ARHGAP19	480.591	408.174	349.657
ILMN_1782761	NM_020809.2	ARHGAP20	8.51314	8.0866	17.0866
ILMN_1811592	NM_020824.2	ARHGAP21	173.772	199.167	180.539
ILMN_1676361	NM_021226.2	ARHGAP22	6.99059	10.5948	7.20575
ILMN_1764571	XM_930977.1	ARHGAP23	314.831	261.027	247.444
ILMN_1672742	XM_290799.6	ARHGAP23	9.9646	8.7227	5.69845
ILMN_1673224	XM_936596.1	ARHGAP23	9.42105	5.16254	7.3639
ILMN_1775441	NM_031305.1	ARHGAP24	8.80878	8.16817	14.8595
ILMN_2352633	NM_001042669.1	ARHGAP24	13.8376	14.8274	10.6328
ILMN_1765876	NM_001025616.1	ARHGAP24	12.0727	22.1507	21.8799
ILMN_1801833	NM_001025616.1	ARHGAP24	26.5897	65.6984	54.7021
ILMN_1777998	NM_014882.2	ARHGAP25	423.312	437.389	415.703
ILMN_1658853	NM_001007231.1	ARHGAP25	5.09005	18.1151	14.357
ILMN_1661971	NM_014882.2	ARHGAP25	8.61	13.3535	16.8398
ILMN_1711490	NM_015071.2	ARHGAP26	5.82683	7.4137	5.27026
ILMN_2103362	NM_199282.1	ARHGAP27	90.4566	37.4875	21.278
ILMN_2290204	NM_001010000.1	ARHGAP28	3.50311	4.19154	3.62063
ILMN_1731178	NM_030672.2	ARHGAP28	3.97323	6.26089	7.62732
ILMN_1797753	NM_030672.2	ARHGAP28	4.47559	4.01401	4.31763
ILMN_1796772	NM_001010000.1	ARHGAP28	11.9237	10.8281	4.66744
ILMN_1751474	NM_004815.2	ARHGAP29	4.05069	3.45797	3.63775
ILMN_1750805	NM_181720.2	ARHGAP30	721.488	592.387	638.528
ILMN_2408851	NM_181720.2	ARHGAP30	326.82	278.602	298.155
ILMN_1751164	NM_001025598.1	ARHGAP30	30.8772	55.1026	57.7745
ILMN_1770824	NM_001666.2	ARHGAP4	286.224	298.349	282.201
ILMN_2322747	NM_001173.2	ARHGAP5	172.063	106.054	124.559
ILMN_2388746	NM_013422.2	ARHGAP6	5.70308	4.93938	5.25809
ILMN_1673358	NM_013423.1	ARHGAP6	6.22081	5.64353	4.56715
ILMN_1732641	NM_001174.2	ARHGAP6	7.26035	5.65125	10.024
ILMN_1806655	NM_006125.1	ARHGAP6	5.28953	6.56353	7.40081
ILMN_2342851	NM_181335.2	ARHGAP8	4.83732	6.39582	9.01963
ILMN_2412475	NM_001017526.1	ARHGAP8	5.14743	3.72578	5.82042
ILMN_2297096	NM_001017526.1	ARHGAP8	3.17364	2.39809	4.07409
ILMN_1663916	NM_032496.1	ARHGAP9	762.304	577.842	626.867
ILMN_2382657	NM_001080156.1	ARHGAP9	450.241	325.407	301.463
ILMN_1734742	NM_004309.3	ARHGDIA	527.881	334.351	309.424
ILMN_1678143	NM_001175.4	ARHGDIB	13285.3	12240	11937
ILMN_2049274	NM_001176.2	ARHGDIG	3.35951	3.87351	2.77951
ILMN_1711278	NM_001176.1	ARHGDIG	15.4348	13.3106	10.4737
ILMN_1772370	NM_199002.1	ARHGEF1	146.842	74.8613	65.3022
ILMN_2293131	NM_199002.1	ARHGEF1	7.54843	6.50457	7.25841
ILMN_2405129	NM_199002.1	ARHGEF1	144.636	140.508	120.933
ILMN_2132809	NM_014629.2	ARHGEF10	6.42858	5.98509	15.4776
ILMN_1727205	NM_001011722.2	ARHGEF10L	8.34428	12.0974	10.5841
ILMN_1689770	NM_018125.3	ARHGEF10L	31.1809	28.2971	23.6969
ILMN_2389445	NM_001011722.2	ARHGEF10L	5.56735	10.7949	13.5605
ILMN_1656546	NM_198236.1	ARHGEF11	4.56788	5.20131	7.08225
ILMN_2347380	NM_014784.2	ARHGEF11	12.4949	9.79992	13.1364
ILMN_1733861	NM_014784.2	ARHGEF11	12.5508	12.7649	8.38051
ILMN_1810712	NM_015313.1	ARHGEF12	41.609	51.7255	62.6232
ILMN_1792571	NM_173728.2	ARHGEF15	2.89894	4.00892	3.42944
ILMN_1669928	NM_014448.2	ARHGEF16	3.39645	5.71271	3.46175
ILMN_1754562	NM_014786.2	ARHGEF17	5.24666	5.45287	5.33593
ILMN_1664016	NM_015318.2	ARHGEF18	1224.14	1100.71	992.521
ILMN_1808999	NM_153213.2	ARHGEF19	139.477	110.197	100.496
ILMN_1703477	NM_004723.2	ARHGEF2	2785.89	2166.69	2180.85
ILMN_1781010	NM_019555.1	ARHGEF3	208.293	362.556	317.184
ILMN_1666076	NM_032995.1	ARHGEF4	3.07402	3.79431	4.2629
ILMN_2342282	NM_032995.1	ARHGEF4	4.18506	3.97216	4.23686
ILMN_1708093	NM_001002861.1	ARHGEF5	6.40298	5.32833	4.87484
ILMN_2214473	NM_001003702.1	ARHGEF5L	149.595	51.5098	48.5944
ILMN_1803423	NM_004840.2	ARHGEF6	1121.2	1625.67	1810.82
ILMN_1796912	NM_003899.2	ARHGEF7	237.143	368.261	261.125
ILMN_2235679	NM_145735.1	ARHGEF7	4.22015	2.98883	3.60925
ILMN_1675984	NM_003899.2	ARHGEF7	6.0934	15.41	18.9233
ILMN_1798587	NM_145735.1	ARHGEF7	6.02876	5.36677	6.83649
ILMN_1779370	NM_015185.1	ARHGEF9	14.4499	18.2967	19.6105
ILMN_1734496	NM_006015.3	ARID1A	6.01797	4.72966	4.20854
ILMN_1797341	NM_139135.1	ARID1A	1155.72	937.659	990.478
ILMN_2415357	NM_175863.2	ARID1B	6.98573	6.75187	5.723
ILMN_1660433	NM_020732.2	ARID1B	22.666	7.97072	6.20595
ILMN_1795247	NM_152641.2	ARID2	66.4797	74.1907	127.744
ILMN_2182335	NM_152641.2	ARID2	48.8339	130.592	125.006
ILMN_1670130	NM_005224.1	ARID3A	927.834	516.501	475.812
ILMN_1696956	NM_006465.1	ARID3B	215.122	214.225	244.853
ILMN_1757626	NM_001017363.1	ARID3C	7.54084	7.99582	6.50594
ILMN_2338447	NM_023000.2	ARID4A	9.50262	45.2072	43.5344
ILMN_1676626	NM_002892.2	ARID4A	18.5843	45.6873	43.4914
ILMN_1810229	NM_002892.2	ARID4A	76.5542	129.694	110.197
ILMN_2269564	NM_016374.5	ARID4B	95.8665	106.944	121.728
ILMN_1761334	NM_016374.4	ARID4B	46.6729	60.3517	95.5812
ILMN_2362982	NM_016374.5	ARID4B	58.9166	80.9241	87.6241
ILMN_1689700	NM_212481.1	ARID5A	6.45545	6.27648	4.95913
ILMN_2298567	NM_212481.1	ARID5A	4.23922	12.2292	5.89855
ILMN_2415157	NM_212481.1	ARID5A	21.1104	17.5744	12.8013
ILMN_1721626	NM_032199.1	ARID5B	13.5571	24.9199	16.3893
ILMN_1694219	NM_005744.2	ARIH1	213.361	180.4	195.194
ILMN_1792825	NM_006321.1	ARIH2	363.618	429.492	447.451
ILMN_1813091	NM_001177.3	ARL1	61.6408	100.8	101.817
ILMN_1769168	NM_173664.3	ARL10	4.15	6.01054	5.20275
ILMN_1808383	NM_138450.3	ARL11	13.1695	9.9987	10.264
ILMN_1777550	NM_001012990.1	ARL13A	7.64384	5.31628	9.472
ILMN_2403047	NM_144996.2	ARL13B	12.6457	31.0728	28.1974
ILMN_1777301	NM_182896.1	ARL13B	3.46727	4.35244	6.78328
ILMN_2232463	NM_025047.1	ARL14	3.79752	3.70537	3.71034
ILMN_1774161	NM_019087.1	ARL15	45.2322	49.8544	53.4831
ILMN_2202967	NM_019087.1	ARL15	20.4136	20.1293	25.317
ILMN_2188119	NM_001040025.1	ARL16	3693.4	9401.01	8127.8
ILMN_1679917	XM_290777.4	ARL16	97.6387	105.108	85.1662
ILMN_3231952	NM_001103154.1	ARL17B	90.8811	54.8289	68.8803
ILMN_3231502	NM_001039083.3	ARL17B	44.847	52.5351	53.0256
ILMN_3181503	NM_001039083.3	ARL17B	5.91359	8.81324	6.93596
ILMN_1698680	NM_016632.1	ARL17P1	84.2056	50.6558	49.4058
ILMN_1787879	NM_001667.1	ARL2	957.86	932.746	904.613
ILMN_1755391	NM_012106.3	ARL2BP	442.718	667.364	579.375
ILMN_1780444	NM_004311.2	ARL3	4.53515	7.0856	4.80049
ILMN_1704842	NM_212460.1	ARL4A	171.817	105.507	121.605
ILMN_2369953	NM_001037164.1	ARL4A	49.3661	101.404	130.95
ILMN_1775405	NM_005738.2	ARL4A	5060.58	4347.54	5010.46
ILMN_1753663	XM_927886.1	ARL4A	157.167	116.56	114.686
ILMN_1743241	NM_005738.2	ARL4A	329.279	700.075	783.391
ILMN_1768391	NM_005737.3	ARL4C	11.7314	24.7105	22.7025
ILMN_1719010	NM_001661.2	ARL4D	16.6171	11.808	15.27
ILMN_1771738	NM_012097.2	ARL5A	99.4351	75.989	80.5032
ILMN_2332558	NM_001037174.1	ARL5A	248.461	325.107	343.048
ILMN_1688526	NM_012097.2	ARL5A	2671.15	2052.48	1994.36
ILMN_2120022	NM_178815.3	ARL5B	22.6442	46.9073	61.4327
ILMN_1680465	NM_178815.3	ARL5B	18.3706	22.1839	49.5689
ILMN_1679295	XM_936698.1	ARL5C	9.79889	11.1317	7.85221
ILMN_2307266	NM_032146.3	ARL6	5.05522	7.02804	5.05202
ILMN_1703325	NM_032146.3	ARL6	3.94439	3.15924	3.84927
ILMN_1771822	NM_032146.3	ARL6	10.0027	7.12355	9.39875
ILMN_1750488	NM_177976.1	ARL6	4.81461	3.55138	4.32852
ILMN_1708416	NM_015161.1	ARL6IP1	2529.94	4667.8	6014.23
ILMN_2113362	NM_015161.1	ARL6IP1	18.2952	20.5834	61.7914
ILMN_1791149	NM_018694.2	ARL6IP4	139.552	107.872	140.842
ILMN_1779835	NM_001002252.1	ARL6IP4	14.8611	14.2911	8.91284
ILMN_2393144	NM_001002251.1	ARL6IP4	306.364	202.033	195.419
ILMN_1769810	NM_006407.3	ARL6IP5	1284.75	2242.2	2395.02
ILMN_1797964	NM_152522.2	ARL6IP6	757.213	862.276	958.471
ILMN_2117902	NM_152522.2	ARL6IP6	8.4254	8.02237	6.15139
ILMN_1659148	NM_138795.2	ARL8A	5.99661	6.52467	5.51832
ILMN_1752837	NM_018184.2	ARL8B	366.841	1102.93	1065.29
ILMN_1777691	NM_206919.1	ARL9	16.2958	10.0902	7.13895
ILMN_1722066	NM_018120.3	ARMC1	283.089	293.736	347.434
ILMN_1689296	NM_031905.2	ARMC10	86.4531	84.4297	84.264
ILMN_2052598	NM_031905.2	ARMC10	354.967	360.094	412.83
ILMN_2213008	NM_032131.3	ARMC2	4.11514	2.92984	4.61198
ILMN_1779256	NM_032131.3	ARMC2	9.62026	17.3356	19.7715
ILMN_3243057	NM_173081.3	ARMC3	3.72112	3.61055	3.79905
ILMN_1776395	NM_018076.2	ARMC4	5.17883	6.15411	5.07789
ILMN_1697088	NM_024742.1	ARMC5	20.5544	18.7956	11.6203
ILMN_1697118	NM_033415.2	ARMC6	38.6074	38.2222	34.2236
ILMN_1797298	NM_024585.2	ARMC7	81.7427	52.172	61.6563
ILMN_1797453	NM_015396.3	ARMC8	36.7351	38.8203	61.965
ILMN_1781151	NM_014154.2	ARMC8	213.634	368.829	422.951
ILMN_1656557	NM_213654.1	ARMC8	8.17632	8.80286	10.6385
ILMN_2385318	NM_014154.2	ARMC8	37.0509	95.3925	125.793
ILMN_1755732	NM_025139.2	ARMC9	19.6182	14.2591	8.62313
ILMN_2180677	NM_016608.1	ARMCX1	3.41486	4.03495	4.9844
ILMN_1788192	NM_016608.1	ARMCX1	9.94281	13.0831	8.87387
ILMN_1785170	NM_177949.1	ARMCX2	4.26845	3.4012	2.82001
ILMN_2334760	NM_177947.2	ARMCX3	74.3563	65.3449	63.8305
ILMN_1651741	NM_177948.2	ARMCX3	9.99674	16.7133	18.0833
ILMN_1664675	XM_931799.1	ARMCX3	5.90105	4.50805	6.22484
ILMN_2334765	NM_177947.2	ARMCX3	83.7259	29.078	49.2794
ILMN_1743345	NM_152583.1	ARMCX4	11.1288	6.31484	10.7945
ILMN_1741156	NM_022838.2	ARMCX5	24.8302	29.4666	37.2383
ILMN_2414533	NM_019007.3	ARMCX6	111.765	104.96	108.279
ILMN_1768226	NM_019007.3	ARMCX6	13.2756	16.2958	20.3713
ILMN_1716026	NM_019007.3	ARMCX6	195.785	134.119	163.75
ILMN_2183510	NM_006010.2	ARMET	1195.63	919.04	889.272
ILMN_3249571	NM_001099667.1	ARMS2	5.15852	4.25866	4.89786
ILMN_2347314	NM_178426.1	ARNT	55.0935	59.1547	42.5283
ILMN_1762582	NM_001668.2	ARNT	37.7469	36.5315	37.2016
ILMN_1718046	NM_014862.3	ARNT2	9.98536	9.64643	9.82292
ILMN_1731476	NM_001030273.1	ARNTL	10.6322	15.8603	21.485
ILMN_2405305	NM_001030272.1	ARNTL	75.7884	93.1239	86.7281
ILMN_1798064	NM_020183.3	ARNTL2	7.08675	6.70738	8.54753
ILMN_3185198	XR_041999.1	ARP11	9.10049	6.45225	9.09094
ILMN_1759915	NM_006409.2	ARPC1A	384.381	415.408	423.88
ILMN_2085760	NM_005720.2	ARPC1B	247.998	372.928	362.556
ILMN_2255021	NM_152862.1	ARPC2	11.5751	7.83935	8.24148
ILMN_1792489	NM_005731.2	ARPC2	4999.4	4052.66	4080.01
ILMN_1810200	NM_005731.2	ARPC2	16.4288	7.80375	12.1306
ILMN_1655561	NM_005719.2	ARPC3	4748.79	3302.11	3446.06
ILMN_1803183	NM_005718.3	ARPC4	5.21871	9.78138	18.1169
ILMN_2393763	NM_001024960.1	ARPC4	219.561	753.444	980.482
ILMN_1707336	NM_001024959.1	ARPC4	929.003	1080.7	936.624
ILMN_1768394	NM_005717.2	ARPC5	2315.44	3530.88	3869.58
ILMN_2043816	NM_030978.1	ARPC5L	216.355	151.765	165.194
ILMN_1782810	NM_032487.2	ARPM1	19.6298	15.6819	8.64651
ILMN_1776442	NM_080431.3	ARPM2	4.79942	7.07429	7.74504
ILMN_1772798	NM_006628.4	ARPP19	92.6289	103.573	88.9671
ILMN_2059505	NM_006628.4	ARPP19	162.907	309.229	289.328
ILMN_2289825	NM_016300.4	ARPP-21	7.24812	5.57134	9.03291
ILMN_1672161	NM_016300.4	ARPP-21	15.0179	8.50044	7.53667
ILMN_2251505	NM_198399.1	ARPP-21	5.49443	3.81278	4.89435
ILMN_2374728	NM_001025068.1	ARPP-21	4.18506	4.8092	3.23372
ILMN_1671402	NM_001025068.1	ARPP-21	3.5928	4.16723	4.0658
ILMN_1660126	NM_004312.1	ARR3	5.96016	5.0369	7.4865
ILMN_2325168	NM_020251.2	ARRB1	114.512	120.348	94.2283
ILMN_1730620	NM_004041.3	ARRB1	127.744	108.689	119.184
ILMN_1675866	NM_004313.3	ARRB2	20.2344	15.5018	20.5264
ILMN_2395711	NM_199004.1	ARRB2	311.764	218.802	182.783
ILMN_1661492	NM_152285.2	ARRDC1	10.8319	21.8584	20.7455
ILMN_1715181	NM_015683.1	ARRDC2	43.5697	135.714	119.785
ILMN_1710229	NM_001025604.1	ARRDC2	19.8465	13.8675	14.9824
ILMN_1655612	NM_015683.1	ARRDC2	557.73	317.827	290.642
ILMN_2198515	NM_020801.1	ARRDC3	66.4577	200.414	223.491
ILMN_2198516	NM_020801.1	ARRDC3	5.68757	40.9163	55.0652
ILMN_2184064	NM_183376.1	ARRDC4	75.4287	154.415	133.526
ILMN_1660544	NM_183376.1	ARRDC4	86.3608	130.06	114.392
ILMN_2153787	NM_001080523.1	ARRDC5	61.8541	48.0796	38.1119
ILMN_2358202	NM_015908.4	ARS2	1872.86	1915.18	1694.96
ILMN_1733295	NM_182800.2	ARS2	16.8725	9.43567	11.5315
ILMN_2047240	NM_000487.3	ARSA	93.8652	94.592	96.0282
ILMN_1656477	NM_000487.3	ARSA	35.1358	24.5891	30.1943
ILMN_1668727	NM_198709.1	ARSB	10.642	12.4547	7.39317
ILMN_2242937	NM_000046.2	ARSB	241.018	407.056	376.05
ILMN_1722045	NM_198709.1	ARSB	44.8254	59.2565	70.0245
ILMN_1712587	NM_000046.2	ARSB	28.9438	107.919	84.177
ILMN_1684956	NM_009589.2	ARSD	4.87987	12.3282	15.6719
ILMN_1661624	NM_009589.2	ARSD	22.4216	13.0819	18.0105
ILMN_1684873	NM_001669.2	ARSD	179.252	95.4638	87.6021
ILMN_1727462	NM_000047.1	ARSE	4.0421	3.29811	3.4682
ILMN_1664001	NM_004042.3	ARSF	3.82639	3.36515	3.92955
ILMN_1720604	NM_014960.2	ARSG	8.80517	12.151	16.0665
ILMN_1757896	NM_001011719.1	ARSH	5.1433	3.36857	4.35429
ILMN_1727156	NM_001012301.1	ARSI	3.93035	3.4682	3.30791
ILMN_1679318	NM_024590.2	ARSJ	5.82748	6.18595	5.24995
ILMN_1657050	NM_198150.1	ARSK	20.7507	40.0463	21.0348
ILMN_1807913	NM_004314.1	ART1	29.1964	33.182	20.5934
ILMN_1693218	NM_001179.2	ART3	5.024	7.64538	4.86801
ILMN_1805773	NM_021071.2	ART4	293.964	210.315	283.79
ILMN_1733583	NM_053017.2	ART5	4.7293	4.16562	3.06901
ILMN_2338733	NM_053017.3	ART5	4.06355	4.83559	4.19281
ILMN_1762952	NM_057091.1	ARTN	4.184	3.37233	3.1761
ILMN_1727040	NM_003976.2	ARTN	3.19557	4.26949	4.7318
ILMN_1773295	NM_057160.1	ARTN	10.2356	8.79164	12.7168
ILMN_1803691	NM_003976.2	ARTN	6.39639	5.80365	4.29575
ILMN_1800935	NM_022786.1	ARV1	531.913	418.506	534.487
ILMN_1677226	NM_001670.1	ARVCF	13.7381	11.8393	8.95988
ILMN_3307108	XR_041956.1	ARVP6125	14.9666	15.8718	26.413
ILMN_1720205	NM_001030078.1	ARVP6125	5.08572	8.55548	8.14044
ILMN_1724162	NM_139058.1	ARX	6.31561	7.20699	6.10112
ILMN_1771732	NM_020682.2	AS3MT	13.5586	16.5023	11.569
ILMN_1684054	NM_177924.1	ASAH1	218.309	265.368	331.341
ILMN_1655509	NM_004315.2	ASAH1	13.9128	20.4581	24.8175
ILMN_1780786	NM_019893.1	ASAH2	8.29025	5.27313	6.68757
ILMN_1800237	XM_936277.1	ASAH2	7.19519	11.1781	4.89588
ILMN_1776129	XM_936277.1	ASAH2	4.64953	6.84434	6.99013
ILMN_2118773	NM_001079516.1	ASAH2B	7.13756	7.30887	6.08663
ILMN_1658602	NM_019893.1	ASAH2B	5.56021	4.463	5.27718
ILMN_3242048	XM_927086.2	ASAH2C	24.9389	16.8237	31.207
ILMN_1656248	NM_024769.2	ASAM	4.96892	7.28813	4.57396
ILMN_2233366	NM_018482.2	ASAP1	229.029	179.706	202.428
ILMN_3245057	NM_018482.2	ASAP1	1283.61	1678.49	1571.99
ILMN_1690963	NM_018482.2	ASAP1	618.291	674.153	582.287
ILMN_3244390	NR_002765.2	ASAP1IT1	8.29111	11.6269	10.676
ILMN_3270972	NM_003887.2	ASAP2	7.94779	3.78797	3.95189
ILMN_3194508	NM_003887.2	ASAP2	13.2238	6.57631	10.5071
ILMN_1685441	NM_017707.2	ASAP3	12.2231	12.7376	32.492
ILMN_1683096	NM_016114.3	ASB1	286.701	206.754	230.008
ILMN_1781148	NM_080871.2	ASB10	4.95869	6.72618	4.19799
ILMN_1722024	NM_001012428.1	ASB11	4.1887	3.41716	3.59952
ILMN_1651643	NM_001012428.1	ASB11	17.9595	7.29338	7.50732
ILMN_2272251	NM_080873.1	ASB11	12.3672	15.7029	8.13024
ILMN_1656364	NM_130388.2	ASB12	4.7528	3.57041	4.3624
ILMN_1654385	NM_024701.2	ASB13	16.7708	47.6425	26.1139
ILMN_1753737	NM_130387.4	ASB14	4.69941	4.64265	4.02882
ILMN_1740528	NM_080928.2	ASB15	4.47433	3.40785	3.79936
ILMN_1810881	NM_080863.4	ASB16	10.7837	5.70308	7.12045
ILMN_2210101	NM_080868.1	ASB17	6.64015	3.84093	5.73588
ILMN_1670829	NM_080868.1	ASB17	16.2045	12.311	7.49826
ILMN_3248023	NM_212556.2	ASB18	6.35975	5.32423	6.26813
ILMN_1795811	NM_016150.3	ASB2	22.29	15.483	9.82483
ILMN_2358784	NM_145863.1	ASB3	296.324	308.66	303.449
ILMN_2358783	NM_145863.1	ASB3	164.865	130.724	111.089
ILMN_1699606	NM_016115.3	ASB3	96.7317	84.7458	102.036
ILMN_1813668	NM_145872.1	ASB4	6.61612	8.20059	6.23358
ILMN_1676066	NM_016116.1	ASB4	6.68846	5.21144	5.33823
ILMN_1702618	NM_145872.1	ASB4	4.30679	4.84933	8.50805
ILMN_1711269	NM_080874.2	ASB5	7.26852	4.54187	4.94616
ILMN_2126055	NM_080874.2	ASB5	7.37739	7.12848	4.85827
ILMN_1655532	NM_017873.2	ASB6	2.79297	5.53667	4.61129
ILMN_1806705	NM_177999.1	ASB6	79.9744	35.0388	31.0292
ILMN_2397776	NM_177999.1	ASB6	56.633	22.5459	16.1765
ILMN_1744050	NM_024708.2	ASB7	44.3337	27.9547	32.7664
ILMN_1753040	NM_198243.1	ASB7	7.43955	70.5869	68.9881
ILMN_1680419	NM_024708.2	ASB7	94.7375	36.7351	47.1766
ILMN_2173740	NM_024095.3	ASB8	384.499	246.229	263.576
ILMN_1783675	NM_024095.3	ASB8	306.937	186.211	217.013
ILMN_2373728	NM_024087.1	ASB9	4.97287	5.32162	4.89512
ILMN_1786041	NM_024087.1	ASB9	11.8057	26.7165	15.9525
ILMN_1685097	NM_015947.2	ASCC1	254.231	284.913	315.59
ILMN_1679919	NM_032204.3	ASCC2	2335.58	2474.79	2867.21
ILMN_1745772	NM_006828.2	ASCC3	90.8481	119.785	114.438
ILMN_2294751	NM_006828.2	ASCC3	22.566	53.7017	46.3424
ILMN_1797656	NM_022091.3	ASCC3	15.5018	17.4132	32.1772
ILMN_1772177	NM_022091.3	ASCC3	4.79075	5.04381	5.83536
ILMN_1701653	NM_004316.2	ASCL1	7.32089	6.90927	5.04853
ILMN_1723412	NM_005170.2	ASCL2	47.3269	39.3903	35.7774
ILMN_1695353	NM_020646.1	ASCL3	4.40046	5.54931	5.13868
ILMN_1813075	NM_203436.1	ASCL4	4.80023	4.1486	3.01353
ILMN_3185242	XM_001719321.1	ASCL5	4.31301	8.6361	6.20436
ILMN_3261705	XM_001719321.1	ASCL5	15.618	8.90247	16.4123
ILMN_1714737	NM_014034.1	ASF1A	97.8976	280.751	300.647
ILMN_1695414	NM_018154.2	ASF1B	354.046	247.106	256.386
ILMN_3259153	NR_024502.1	ASFMR1	9.84956	9.49295	9.83393
ILMN_1769013	NM_001671.2	ASGR1	86.3971	43.945	39.6026
ILMN_1700340	NM_080912.1	ASGR2	7.1453	3.56862	9.09269
ILMN_2342638	NM_080914.1	ASGR2	27.8308	15.38	15.4986
ILMN_1694966	NM_080914.1	ASGR2	5.92052	7.7096	10.1968
ILMN_1782032	NM_018489.1	ASH1L	12.7011	12.4378	11.3175
ILMN_1666933	NM_004674.1	ASH2L	784.435	1202.11	1297.16
ILMN_1791647	NM_001672.2	ASIP	3.54181	3.98644	3.76546
ILMN_1685142	NM_000048.3	ASL	4.49054	3.33799	3.58011
ILMN_1685037	NM_001024943.1	ASL	7.02706	9.45617	10.1188
ILMN_2379393	NM_001024943.1	ASL	25.5676	28.7586	14.8629
ILMN_1690595	NM_004043.1	ASMT	2.98301	6.02557	4.58513
ILMN_1804384	NM_004192.1	ASMTL	80.428	31.0647	37.544
ILMN_1732615	XM_942506.1	ASMTL	138.375	102.659	86.1537
ILMN_1689786	NM_004192.1	ASMTL	144.986	106.167	130.173
ILMN_1657571	NM_004317.2	ASNA1	52.9721	30.7226	27.7131
ILMN_1796417	NM_133436.1	ASNS	1204.99	1346.7	1375.64
ILMN_2398107	NM_133436.1	ASNS	276.383	291.284	324.634
ILMN_2221673	NM_019048.1	ASNSD1	398.824	945.945	1015.46
ILMN_1692824	NM_000049.2	ASPA	5.51817	5.59377	5.8883
ILMN_3246037	NM_001080464.1	ASPG	4.85382	6.33883	4.56014
ILMN_2352934	NM_032468.2	ASPH	13.4111	8.76052	7.87746
ILMN_1693771	NM_020164.2	ASPH	10.5678	22.8786	12.9556
ILMN_1739719	NM_004318.2	ASPH	5.84485	7.79519	12.3026
ILMN_1662390	NM_181718.3	ASPHD1	3.67383	4.67453	3.07046
ILMN_1708950	NM_181718.3	ASPHD1	13.8603	28.773	36.0179
ILMN_1662490	NM_198907.1	ASPHD1	6.46563	4.0462	5.5562
ILMN_2167426	NM_020437.3	ASPHD2	26.2089	21.5411	13.8763
ILMN_1815184	NM_018136.2	ASPM	425.488	616.102	716.737
ILMN_2168166	NM_017680.3	ASPN	3.74126	4.85658	3.25731
ILMN_1762284	NM_152792.1	ASPRV1	16.7585	5.59977	7.69949
ILMN_1688180	XM_941362.1	ASPSCR1	56.4327	23.5852	37.7933
ILMN_1661860	NM_024083.2	ASPSCR1	10.3064	8.25684	15.3438
ILMN_1660749	NM_024083.2	ASPSCR1	591.551	625.415	571.127
ILMN_1810199	NM_025080.2	ASRGL1	65.7116	35.1358	50.7916
ILMN_1708778	NM_000050.3	ASS1	12.1799	12.8906	14.6505
ILMN_2395451	NM_054012.3	ASS1	178.428	153.974	143.09
ILMN_1688234	NM_054012.2	ASS1	10.6015	9.5046	9.27013
ILMN_1803813	NM_014065.2	ASTE1	74.5449	92.2277	83.53
ILMN_1728055	NM_001002036.2	ASTL	12.8326	14.3481	11.3133
ILMN_1684959	NM_004319.1	ASTN1	5.69306	10.68	6.29103
ILMN_1702189	NM_207108.1	ASTN1	11.9361	12.009	9.41418
ILMN_1744118	NM_014010.3	ASTN2	6.01776	8.48209	15.552
ILMN_1797283	NM_198188.1	ASTN2	4.75049	8.49695	7.52019
ILMN_2381559	NM_198187.2	ASTN2	12.6099	11.9061	13.1128
ILMN_1726025	NM_015338.3	ASXL1	174.638	138.553	152.204
ILMN_1698968	NM_018263.3	ASXL2	457.214	459.016	428.975
ILMN_1736957	XM_943275.1	ASXL3	3.77778	3.7016	3.4308
ILMN_2048957	NM_130768.1	ASZ1	5.38459	4.76427	4.25888
ILMN_1782246	NM_130768.1	ASZ1	4.54313	5.15422	6.04245
ILMN_1654497	NM_032810.2	ATAD1	88.9671	196.272	173.524
ILMN_2169983	NM_032810.2	ATAD1	22.9944	64.2811	68.1787
ILMN_2048700	NM_014109.2	ATAD2	210.232	269.864	348.331
ILMN_3235282	NM_017552.1	ATAD2B	41.9014	44.0601	51.2374
ILMN_1738530	NM_018188.2	ATAD3A	116.869	88.6673	92.946
ILMN_2131936	NM_031921.4	ATAD3B	5.13914	12.9495	13.4676
ILMN_2231569	NM_001039211.1	ATAD3C	8.92199	6.88136	5.19764
ILMN_1806956	NM_024857.3	ATAD5	4.17983	4.07123	4.84863
ILMN_1656576	NM_033064.2	ATCAY	6.40457	7.41716	5.11006
ILMN_1791400	NM_001001976.1	ATE1	5.6734	8.65848	11.5768
ILMN_1812479	NM_007041.2	ATE1	15.7166	60.4873	52.9198
ILMN_2381769	NM_007041.2	ATE1	5.11981	6.23779	7.78991
ILMN_1756867	NM_007041.2	ATE1	7.26207	12.8844	11.4371
ILMN_1801923	NM_005171.2	ATF1	67.0906	80.0632	94.592
ILMN_1748271	NM_001880.2	ATF2	18.8172	121.756	149.479
ILMN_2374865	NM_001040619.1	ATF3	115.226	78.825	76.1063
ILMN_1661109	NM_001030287.1	ATF3	3.88424	3.62692	4.03967
ILMN_1791346	NM_004024.3	ATF3	6.129	4.82473	7.75948
ILMN_1672128	NM_001675.2	ATF4	7639.04	5931.88	6475.8
ILMN_1783394	NM_001675.2	ATF4	168.306	105.131	100.303
ILMN_2358457	NM_182810.1	ATF4	875.901	626.668	644.371
ILMN_1669113	NM_012068.2	ATF5	192.881	189.757	203.568
ILMN_1703471	NM_007348.2	ATF6	278.602	538.586	504.145
ILMN_3273641	NM_001136153.1	ATF6B	70.8127	58.1761	63.5041
ILMN_3194911	NM_004381.4	ATF6B	66.1391	45.6951	57.6351
ILMN_1706967	NM_006856.1	ATF7	10.194	8.49492	7.14124
ILMN_1716435	NM_018179.3	ATF7IP	11.0085	24.7651	20.4412
ILMN_1804445	NM_024997.2	ATF7IP2	32.9523	34.8735	26.1328
ILMN_1748968	NM_031482.3	ATG10	218.177	282.664	199.961
ILMN_2206098	NM_031482.3	ATG10	35.2857	25.7727	20.7378
ILMN_2188204	NM_004707.2	ATG12	318.777	398.024	403.573
ILMN_1673898	NM_004707.2	ATG12	30.0154	12.0768	23.0503
ILMN_1725707	NM_030803.5	ATG16L1	227.841	239.968	208.002
ILMN_2365881	NM_017974.3	ATG16L1	125.982	142.969	133.341
ILMN_1664644	NM_033388.1	ATG16L2	159.999	105.146	84.0058
ILMN_1756006	NM_015104.1	ATG2A	276.497	147.058	162.804
ILMN_1735006	NM_018036.4	ATG2B	33.5093	15.2526	22.5459
ILMN_1769566	NM_022488.3	ATG3	1052.33	756.614	754.555
ILMN_2163732	NM_022488.3	ATG3	22.0448	21.7081	28.4803
ILMN_2313782	NM_178270.1	ATG4A	390.952	535.698	553.128
ILMN_1768960	NM_178271.1	ATG4A	14.4651	8.35345	7.43067
ILMN_3307158	NM_178270.1	ATG4A	443.177	602.547	707.576
ILMN_1691173	NM_013325.4	ATG4B	5.42048	4.21401	11.985
ILMN_2411915	NM_178326.2	ATG4B	301.68	433.667	405.226
ILMN_2383727	NM_032852.2	ATG4C	6.68282	7.50751	5.82143
ILMN_1700923	NM_032852.2	ATG4C	214.959	204.067	218.991
ILMN_2180315	NM_032885.4	ATG4D	63.3075	54.8504	42.2083
ILMN_1801905	NM_032885.4	ATG4D	151.833	73.3205	76.8197
ILMN_1718265	NM_004849.1	ATG5	31.6691	48.2242	65.5062
ILMN_1790978	NM_006395.1	ATG7	225.357	369.561	370.168
ILMN_2296290	NM_001077198.1	ATG9A	3.36608	6.03715	18.2105
ILMN_2410975	NM_001077198.1	ATG9A	704.597	405.828	339.235
ILMN_1739008	NM_024085.2	ATG9A	463.307	243.431	238.326
ILMN_1734655	NM_173681.3	ATG9B	4.45113	5.16403	4.05211
ILMN_1794707	NM_025092.1	ATHL1	13.5847	11.3527	5.50154
ILMN_1673991	NM_004044.4	ATIC	818.441	968.287	987.36
ILMN_3255124	NM_015915.4	ATL1	7.17479	18.5422	21.8961
ILMN_3181411	NM_181598.3	ATL1	4.56855	9.59647	5.29434
ILMN_1716384	NM_022374.1	ATL2	138.094	188.951	187.454
ILMN_1751086	NM_015459.3	ATL3	206.321	222.938	220.506
ILMN_1713630	NM_000051.3	ATM	3.26133	4.01716	4.63481
ILMN_2370825	NM_000051.3	ATM	204.201	215.359	181.929
ILMN_1779214	NM_000051.3	ATM	140.881	127.744	109.926
ILMN_1716231	NM_138292.3	ATM	7.51754	6.30483	7.62705
ILMN_1772540	NM_015251.2	ATMIN	34.1202	24.8214	25.8033
ILMN_2223720	NM_015251.2	ATMIN	16.5411	20.4672	27.983
ILMN_2373830	NM_001940.3	ATN1	11.2282	6.18489	7.29998
ILMN_1737833	NM_001007026.1	ATN1	47.1235	25.9027	21.602
ILMN_1711210	NM_001007026.1	ATN1	3.63091	4.48949	2.85723
ILMN_1740671	NM_005172.1	ATOH1	4.81091	4.49864	4.67587
ILMN_1752393	NM_145178.2	ATOH7	22.7579	11.3556	8.71772
ILMN_2168228	NM_145178.2	ATOH7	5.80581	7.92447	7.46313
ILMN_1654065	NM_032827.3	ATOH8	16.9599	7.48222	8.24828
ILMN_1670609	NM_004045.3	ATOX1	590.816	502.315	430.574
ILMN_3307935	NM_024490.3	ATP10A	45.362	35.1832	43.1354
ILMN_1813434	NM_024490.2	ATP10A	14.7564	25.3538	14.7583
ILMN_1698804	XM_927593.1	ATP10B	9.01032	7.97844	18.0789
ILMN_1656159	NM_020453.2	ATP10D	3.39985	3.36608	4.18724
ILMN_1674217	NM_015205.1	ATP11A	4.35356	5.89388	6.64924
ILMN_1768783	NM_032189.2	ATP11A	5.49398	4.57748	8.43486
ILMN_1658884	NM_014616.1	ATP11B	79.5419	110.841	92.7724
ILMN_2124155	NM_014616.1	ATP11B	106.339	169.476	161.339
ILMN_1661428	NM_173694.3	ATP11C	10.844	15.7362	12.6939
ILMN_1804137	NM_173694.3	ATP11C	9.91024	17.7251	23.95
ILMN_2389810	NM_173694.3	ATP11C	18.7725	52.462	41.5021
ILMN_1687765	NM_001676.3	ATP12A	10.3011	14.357	17.7696
ILMN_2134224	NM_020410.1	ATP13A1	108.388	117.1	109.035
ILMN_1704164	NM_022089.1	ATP13A2	26.0139	14.4018	14.6667
ILMN_1768895	XM_931948.1	ATP13A3	7.22658	6.80783	3.71145
ILMN_1663684	XM_942079.1	ATP13A3	10.7941	30.9889	40.5369
ILMN_1651303	NM_032279.2	ATP13A4	6.50945	6.1914	6.46222
ILMN_1775285	NM_198505.2	ATP13A5	3.35244	3.77848	3.14321
ILMN_1731783	NM_000701.6	ATP1A1	1012.04	600.294	676.763
ILMN_2415189	NM_001001586.1	ATP1A1	3288.89	2656.49	2368.15
ILMN_1775566	NM_000701.6	ATP1A1	1102.93	870.624	726.079
ILMN_1777411	NM_000702.2	ATP1A2	6.29629	4.42561	4.37472
ILMN_1689098	NM_152296.3	ATP1A3	24.5972	17.8469	18.4439
ILMN_1696132	NM_144699.2	ATP1A4	3.49986	3.68628	3.03195
ILMN_1705208	NM_001001734.1	ATP1A4	6.48789	5.33349	5.4103
ILMN_1658071	NM_001001787.1	ATP1B1	91.843	70.731	71.2536
ILMN_2407824	NM_001001787.1	ATP1B1	223.363	150.835	182.719
ILMN_1730291	NM_001677.3	ATP1B1	86.3804	91.2206	98.0477
ILMN_1747271	NM_001678.3	ATP1B2	73.8413	43.2669	44.6229
ILMN_1783304	XM_945505.1	ATP1B3	1656.35	1231.05	1370.64
ILMN_1655783	XM_945514.1	ATP1B3	4.49181	10.031	5.00194
ILMN_1654322	NM_001679.2	ATP1B3	514.743	393.932	331.236
ILMN_1741115	XM_945509.1	ATP1B3	4.91705	4.54716	5.275
ILMN_1759628	NM_001679.2	ATP1B3	1128.88	934.148	911.21
ILMN_1653211	NM_012069.2	ATP1B4	9.5753	8.07609	4.8287
ILMN_1770052	NM_004320.3	ATP2A1	4.92481	4.18315	6.90258
ILMN_1788281	XM_937782.1	ATP2A1	7.96335	8.82981	8.90068
ILMN_1709541	XM_937782.1	ATP2A1	3.61281	4.0092	4.90261
ILMN_1674460	XM_942375.1	ATP2A1	3.96771	4.27803	5.90255
ILMN_1655884	NM_001681.2	ATP2A2	184.041	206.235	205.637
ILMN_1687375	NM_001681.2	ATP2A2	201.19	167.839	148.213
ILMN_1815666	NM_170665.2	ATP2A2	152.985	119.208	137.96
ILMN_1697827	NM_174958.1	ATP2A3	120.897	121.897	139.854
ILMN_2310909	NM_174955.1	ATP2A3	254.05	132.192	141.363
ILMN_2401933	NM_001001323.1	ATP2B1	12.4305	36.4153	35.4246
ILMN_1750599	NM_001001323.1	ATP2B1	13.6527	11.9354	6.59062
ILMN_1813399	NM_001001323.1	ATP2B1	9.70216	17.1149	16.4465
ILMN_1802223	NM_001683.2	ATP2B2	5.05663	9.12477	10.4637
ILMN_1734788	NM_001001331.1	ATP2B2	4.47619	4.69802	3.86552
ILMN_2381938	NM_001683.2	ATP2B2	3.94327	5.38793	5.52059
ILMN_1693481	NM_021949.2	ATP2B3	4.33154	4.44294	4.258
ILMN_1660741	NM_021949.2	ATP2B3	15.0872	9.91598	14.8186
ILMN_2415073	NM_001001344.1	ATP2B3	5.039	4.83054	5.18964
ILMN_1664772	NM_001001396.1	ATP2B4	43.4439	58.487	63.9785
ILMN_1680579	NM_001684.3	ATP2B4	244.11	250.877	210.637
ILMN_2367753	NM_001684.3	ATP2B4	218.68	225.86	184.325
ILMN_1696568	NM_014382.2	ATP2C1	42.7029	88.9005	95.0668
[truncated: 45,325 more rows]

## Sheet: day-56
Table S1 Normalized raw data for day 56.
ProbeID	SEARCH_KEY	ILMN_GENE	Day-56-1	Day-56-2	Day-56-3
ILMN_1762337	NM_182762.2	7A5	7.62807	5.5025	7.91711
ILMN_2055271	NM_130786.2	A1BG	28.363	14.1318	23.4688
ILMN_1736007	NM_130786.2	A1BG	5.30766	7.44205	7.79193
ILMN_2383229	NM_138932.1	A1CF	38.246	25.2685	35.6468
ILMN_1806310	NM_138933.1	A1CF	48.7911	35.0786	58.9166
ILMN_1779670	NM_138933.1	A1CF	10.6738	14.6565	16.2714
ILMN_1653355	NM_001005356.1	A26C3	12.9273	7.43649	8.33975
ILMN_1717783	NM_001004053.1	A26C3	3.60279	3.31814	4.12283
ILMN_1705025	XM_942354.1	A26C3	8.01397	11.8474	8.44245
ILMN_1814316	NM_018723.2	A2BP1	5.92858	6.96182	6.38625
ILMN_2359168	NM_145891.1	A2BP1	3.9061	4.38936	3.89906
ILMN_1731507	NM_145893.1	A2BP1	3.41486	4.50171	5.20158
ILMN_1787689	NM_018723.2	A2BP1	8.071	7.70365	12.3094
ILMN_3241953	NM_033110.1	A2LD1	44.8921	55.7164	52.7216
ILMN_1745607	NM_000014.4	A2M	76.4523	115.276	99.4351
ILMN_2136495	NM_144670.2	A2ML1	4.15727	7.36329	3.73389
ILMN_1668111	XM_940724.1	A3GALT2	5.68735	9.24357	5.51771
ILMN_2295559	NM_001080438.1	A3GALT2	5.86292	8.47947	4.52755
ILMN_1735045	NM_017436.4	A4GALT	19.7919	27.6301	29.0965
ILMN_1680754	NM_016161.1	A4GNT	10.2036	8.0633	15.3573
ILMN_2375184	NM_207284.1	AAA1	5.86853	6.47981	6.57584
ILMN_1659452	NM_207290.1	AAA1	9.46319	9.59219	10.9431
ILMN_1767388	NM_207285.1	AAA1	6.62402	6.91538	7.50021
ILMN_1675204	NM_207289.1	AAA1	4.05097	7.09496	8.4442
ILMN_1673870	NM_207283.1	AAA1	4.07476	4.63773	3.04669
ILMN_1755321	NM_015665.3	AAAS	23.8341	15.0193	17.5554
ILMN_1698554	NM_023928.2	AACS	18.0545	33.2227	36.2473
ILMN_1814092	XM_376454.3	AACSL	15.7379	17.4658	18.2798
ILMN_1760414	NM_001086.2	AADAC	13.0438	8.06698	10.766
ILMN_2061446	NM_020792.3	AADACL1	408.836	490.82	444.548
ILMN_1676336	NM_020792.3	AADACL1	381.804	422.169	416.278
ILMN_1752884	NM_207365.1	AADACL2	5.28592	5.48527	5.40484
ILMN_1660703	XM_928294.1	AADACL3	4.73722	5.17645	5.23915
ILMN_1668851	NM_001013630.1	AADACL4	74.0739	34.9683	41.7393
ILMN_2270015	NM_016228.3	AADAT	6.59697	5.41528	4.61832
ILMN_1809959	NM_182662.1	AADAT	5.50336	2.99856	3.74415
ILMN_2357031	NM_182662.1	AADAT	5.91279	4.7373	3.56645
ILMN_1726986	NM_182662.1	AADAT	31.3347	32.0179	25.547
ILMN_3237396	NM_024666.3	AAGAB	103.337	104.231	128.863
ILMN_1688755	NM_001012987.1	AAK1	23.401	55.2065	36.1658
ILMN_1880387	Hs.468878	AAK1	6.62573	4.85647	9.75574
ILMN_1689211	NM_014911.2	AAK1	5.90894	6.38453	6.35975
ILMN_1653165	NM_001087.2	AAMP	96.6691	81.7191	94.8962
ILMN_1729835	NM_001088.1	AANAT	3.33113	3.52763	3.00016
ILMN_1662364	NM_001605.1	AARS	1861.02	1955.45	1911.45
ILMN_1674698	NM_020745.1	AARS2	54.0423	83.373	80.8571
ILMN_1700461	NM_025267.2	AARSD1	97.7263	72.5194	98.3883
ILMN_1784269	NM_181806.2	AASDH	127.877	133.526	171.46
ILMN_1698189	NM_015423.2	AASDHPPT	173.524	161.727	168.208
ILMN_2096191	NM_015423.2	AASDHPPT	273.305	302.242	358.5
ILMN_1678323	NM_005763.2	AASS	38.7667	36.336	38.204
ILMN_2157219	NM_005763.2	AASS	32.0179	33.5566	29.461
ILMN_1703743	NM_012138.3	AATF	208.575	210.838	196.708
ILMN_1687609	XM_927215.1	AATK	34.4287	20.4495	21.6718
ILMN_2068874	NM_001080395.1	AATK	5.36754	4.4466	6.02704
ILMN_1699334	XM_940993.1	AATK	81.4065	63.3889	75.9076
ILMN_1670117	NM_020686.3	ABAT	6.26288	6.30109	9.94692
ILMN_1805104	NM_020686.3	ABAT	18.4943	26.7531	18.0789
ILMN_2404407	NM_000663.3	ABAT	6.41495	9.17403	11.2238
ILMN_1766054	NM_005502.2	ABCA1	334.25	375.404	335.031
ILMN_1753388	NM_080282.2	ABCA10	19.3518	16.9121	12.3856
ILMN_2070570	NM_080282.2	ABCA10	7.05535	6.48233	6.34824
ILMN_2232084	NR_002451.1	ABCA11	6.8277	6.38733	7.42442
ILMN_1750250	NM_173076.2	ABCA12	3.71433	3.89187	4.56757
ILMN_2361400	NM_015657.3	ABCA12	3.7549	5.56878	4.86586
ILMN_1704579	NM_152701.2	ABCA13	73.0579	106.881	71.0101
ILMN_1687636	NM_212533.1	ABCA2	8.40345	3.76118	5.3337
ILMN_1747627	NM_001606.3	ABCA2	4.20961	3.48945	3.32429
ILMN_1758523	NM_001089.1	ABCA3	7.96837	6.09829	4.7341
ILMN_1794965	NM_000350.1	ABCA4	5.37255	6.83282	8.85626
ILMN_1722286	NM_172232.1	ABCA5	5.90597	10.4207	8.65418
ILMN_1784176	NM_018672.2	ABCA5	6.06781	7.36774	8.73966
ILMN_1749001	NM_018672.2	ABCA5	7.46772	6.18217	4.03128
ILMN_1701551	NM_172346.1	ABCA6	6.73438	5.41923	4.89858
ILMN_1795507	NM_080284.2	ABCA6	12.3465	9.41056	9.45617
ILMN_1729894	NM_019112.2	ABCA7	4.95108	5.50408	5.41528
ILMN_1743205	NM_019112.2	ABCA7	256.87	172.316	156.027
ILMN_2259319	NM_033308.1	ABCA7	5.0325	8.2056	5.08287
ILMN_2129886	NM_007168.2	ABCA8	4.71151	5.82404	5.40855
ILMN_1796801	NM_007168.2	ABCA8	9.38652	9.2908	9.39509
ILMN_1720501	NM_080283.2	ABCA9	29.5283	26.9066	29.5582
ILMN_1668446	NM_080283.2	ABCA9	11.1274	10.7354	6.90786
ILMN_1812070	NM_000927.3	ABCB1	6.79061	7.75425	4.75341
ILMN_2094875	NM_000927.3	ABCB1	10.4985	12.7032	8.48119
ILMN_1665730	NM_012089.1	ABCB10	825.697	938.702	787.86
ILMN_2232066	NM_003742.2	ABCB11	9.71688	9.66766	7.43918
ILMN_1767349	NM_000443.2	ABCB4	21.2734	19.837	15.5915
ILMN_1658257	NM_178559.3	ABCB5	3.30097	5.24862	5.23432
ILMN_2193980	NM_005689.1	ABCB6	386.98	368.088	342.612
ILMN_1687840	NM_004299.3	ABCB7	236.99	295.87	289.702
ILMN_2102422	NM_007188.2	ABCB8	6.64141	8.43382	5.543
ILMN_1788928	NM_203444.1	ABCB9	9.02549	6.74602	6.63383
ILMN_2343047	NM_019624.2	ABCB9	8.55208	15.0545	10.244
ILMN_2343048	NM_019624.2	ABCB9	19.3831	21.7603	26.9588
ILMN_2335302	NM_019901.1	ABCC1	19.5314	21.2182	8.53321
ILMN_1802404	NM_019900.1	ABCC1	93.6513	67.028	78.2838
ILMN_1776119	NM_033450.2	ABCC10	30.6191	20.7917	24.5934
ILMN_2358714	NM_145186.2	ABCC11	3.8408	3.86722	3.3917
ILMN_1732140	NM_033151.2	ABCC11	6.33377	7.9944	5.42703
ILMN_1713008	NM_145186.1	ABCC11	5.7248	5.84713	4.77266
ILMN_1762093	NM_145188.1	ABCC12	4.28976	6.86113	4.69316
ILMN_1709092	NM_172025.1	ABCC13	15.5677	22.6829	19.8465
ILMN_1678409	NM_138726.2	ABCC13	39.0195	30.5447	24.4908
ILMN_1774344	NM_172024.1	ABCC13	14.8965	22.8168	17.0884
ILMN_1676278	NM_000392.1	ABCC2	7.05969	9.42975	6.58736
ILMN_1717466	NM_020038.1	ABCC3	16.8041	9.83803	9.06427
ILMN_1677814	NM_020037.1	ABCC3	45.4426	50.8644	47.2607
ILMN_1788457	NM_005845.2	ABCC4	554.532	598.305	613.93
ILMN_2194009	NM_005845.2	ABCC4	409.773	588.953	593.113
ILMN_2302358	NM_001023587.1	ABCC5	30.3511	30.7852	34.4369
ILMN_1706531	NM_005688.2	ABCC5	439.072	408.993	375.093
ILMN_1651964	NM_001023587.1	ABCC5	472.084	466.799	392.413
ILMN_1725675	XM_936351.1	ABCC6	5.86696	7.3519	4.95752
ILMN_1778352	NM_001171.2	ABCC6	9.1208	6.7571	7.09612
ILMN_1725414	XM_936351.1	ABCC6	6.37188	6.13426	5.84485
ILMN_2293902	NM_001079528.1	ABCC6	6.50418	4.776	5.55669
ILMN_1801521	NM_001171.2	ABCC6	6.41832	6.12315	7.23378
ILMN_2406654	NM_001079528.1	ABCC6	20.9614	15.8138	16.7346
ILMN_3246902	NR_003569.1	ABCC6P1	9.53007	8.26261	16.3393
ILMN_3244070	NR_023387.1	ABCC6P2	28.3251	14.8778	22.35
ILMN_1767129	NM_000352.2	ABCC8	3.18374	3.88392	3.53619
ILMN_1746196	NM_005691.1	ABCC9	18.102	11.8323	33.5607
ILMN_2366473	NM_020298.2	ABCC9	17.1575	14.8562	15.4348
ILMN_1751453	NM_020297.1	ABCC9	9.47522	8.09104	4.696
ILMN_1772189	NM_000033.2	ABCD1	9.66818	12.7901	8.42676
ILMN_1652959	NM_005164.2	ABCD2	6.58489	5.53162	7.38106
ILMN_2198897	NM_005164.2	ABCD2	3.65054	3.22582	4.01215
ILMN_1674032	NM_002858.2	ABCD3	83.8549	86.1537	75.5916
ILMN_1737656	NM_020326.2	ABCD4	12.9872	6.51792	7.74732
ILMN_2343917	NR_003256.1	ABCD4	8.02153	12.0727	6.35618
ILMN_1746032	NM_020325.1	ABCD4	11.6885	6.72569	6.80102
ILMN_1651501	NM_020323.1	ABCD4	7.25387	5.8015	4.24469
ILMN_2330267	NM_001040876.1	ABCE1	223.491	293.502	264.114
ILMN_1676846	NM_002940.1	ABCE1	201.309	203.303	229.672
ILMN_2392635	NM_001025091.1	ABCF1	265.735	202.749	200.985
ILMN_1763875	NM_001090.2	ABCF1	960.165	953.621	1031.41
ILMN_2284941	NM_005692.3	ABCF2	7.60856	8.84355	5.33276
ILMN_1781999	NM_005692.3	ABCF2	130.828	131.334	105.131
ILMN_1669201	NM_007189.1	ABCF2	15.9753	27.8705	25.896
ILMN_1810085	NM_018358.1	ABCF3	18.6294	14.9925	16.646
ILMN_2262362	NM_207627.1	ABCG1	11.8235	14.8661	15.6353
ILMN_1743638	NM_207630.1	ABCG1	11.8416	5.7089	6.49743
ILMN_1658176	NM_207629.1	ABCG1	144.217	83.4715	96.8328
ILMN_2329927	NM_016818.2	ABCG1	104.616	85.6848	95.4638
ILMN_1794782	NM_004915.3	ABCG1	223.105	179.648	214.48
ILMN_1695968	NM_207174.1	ABCG1	29.078	14.4526	12.1704
ILMN_1789641	NM_004827.2	ABCG2	20.27	22.8489	15.8871
ILMN_1779470	NM_022169.3	ABCG4	11.0819	13.0819	8.75194
ILMN_1716592	NM_022436.2	ABCG5	12.5612	19.7812	10.8104
ILMN_1680309	NM_022437.2	ABCG8	6.1518	6.65213	8.23973
ILMN_1743371	NM_152870.1	ABHD1	7.66514	10.7131	11.8784
ILMN_1770031	NM_018394.1	ABHD10	145.714	126.504	177.089
ILMN_2338268	NM_148916.2	ABHD11	20.9014	16.5411	24.7053
ILMN_1753912	NM_031295.3	ABHD11	8.76493	6.3422	6.06417
ILMN_1737475	NM_148914.2	ABHD11	6.74974	10.9486	12.4668
ILMN_1745116	NM_015600.2	ABHD12	23.5383	31.301	34.2545
ILMN_2318685	NM_001042472.1	ABHD12	60.9718	47.8355	52.5351
ILMN_2245305	NM_001042472.1	ABHD12	67.0677	50.5517	77.35
ILMN_1707925	NM_181533.3	ABHD12B	10.8445	9.7225	10.8405
ILMN_1698311	NM_181533.3	ABHD12B	11.7598	12.6939	12.9247
ILMN_2367487	NM_181533.3	ABHD12B	3.51841	3.65722	4.59465
ILMN_1785285	NM_032859.2	ABHD13	7.76209	11.3041	13.5634
ILMN_2073969	NM_032859.2	ABHD13	5.17787	5.98182	6.51422
ILMN_1794213	NM_015407.3	ABHD14A	62.0624	36.8277	50.884
ILMN_2227533	NM_032750.1	ABHD14B	11.3811	15.092	13.2356
ILMN_1769390	NM_198147.1	ABHD15	22.0287	45.4944	41.324
ILMN_2403446	NM_152924.3	ABHD2	71.8759	53.2436	58.1551
ILMN_1787618	NM_007011.4	ABHD2	4.19013	4.51053	4.62746
ILMN_1723662	NM_007011.4	ABHD2	124.061	93.9067	112.338
ILMN_1801767	NM_138340.3	ABHD3	151.72	144.078	117.674
ILMN_1700633	NM_022060.2	ABHD4	54.1358	44.5579	43.5697
ILMN_1655702	NM_016006.3	ABHD5	417.898	566.109	465.713
ILMN_1706344	NM_020676.4	ABHD6	61.7369	61.8541	83.6529
ILMN_1719498	NM_173567.2	ABHD7	19.0586	20.4672	5.42592
ILMN_1712707	NM_024527.3	ABHD8	229.22	201.367	235.649
ILMN_1699750	NM_024794.1	ABHD9	3.71467	6.45647	4.78037
ILMN_1739081	NM_005470.2	ABI1	7.34658	8.05498	7.30758
ILMN_2329958	NM_001012751.1	ABI1	267.422	324.551	312.253
ILMN_1775944	XM_938458.1	ABI2	7.49159	8.08954	7.7686
ILMN_1724497	NM_005759.3	ABI2	80.6768	87.1381	63.9355
ILMN_1720988	NM_005759.3	ABI2	13.297	19.4773	12.4922
ILMN_1707274	XM_938458.1	ABI2	5.48509	5.54601	6.43207
ILMN_1755658	NM_016428.2	ABI3	18.7956	19.0891	17.3348
ILMN_1673639	NM_015429.2	ABI3BP	10.7305	6.64985	9.37761
ILMN_1713732	NM_007313.2	ABL1	193.38	165.232	194.891
ILMN_1708922	NM_007313.2	ABL1	6.12477	19.4809	8.27672
ILMN_2268241	NM_005157.3	ABL1	11.5383	12.0665	8.36055
ILMN_1741628	NM_005158.2	ABL2	8.14904	6.09208	7.1528
ILMN_1657870	NM_005158.2	ABL2	6.10207	4.04742	5.37036
ILMN_2240003	NM_007314.1	ABL2	7.89121	6.98046	11.2385
ILMN_1785424	NM_006720.3	ABLIM1	16.9507	23.0809	22.9944
ILMN_1731610	NM_006720.3	ABLIM1	8.64281	7.0931	11.875
ILMN_1696682	NM_002313.5	ABLIM1	15.6922	10.4488	11.0699
ILMN_2396672	NM_001003407.1	ABLIM1	10.9924	15.1801	16.8154
ILMN_1758825	NM_032432.2	ABLIM2	4.93648	5.46371	6.67125
ILMN_1656940	NM_014945.1	ABLIM3	7.31522	7.28558	5.60937
ILMN_1656979	NM_020469.2	ABO	3.31753	4.20911	4.10231
ILMN_1731433	NM_001091.2	ABP1	116.079	118.497	123.897
ILMN_1672878	NM_021962.2	ABR	860.648	1031.41	980.984
ILMN_1655114	NM_001092.3	ABR	7.7724	11.9909	9.92551
ILMN_1657045	NM_021962.2	ABR	14.6145	8.37191	7.04682
ILMN_1766991	NM_139166.2	ABRA	3.80647	4.59465	6.19713
ILMN_1658083	NM_013375.2	ABT1	24.027	40.9163	27.2563
ILMN_1802096	NM_172027.1	ABTB1	512.398	540.37	485.732
ILMN_2367165	NM_172028.1	ABTB1	106.203	103.875	92.6781
ILMN_1753370	NM_145804.1	ABTB2	40.0463	19.3047	29.7336
ILMN_1738921	NM_001607.2	ACAA1	443.9	313.772	336.386
ILMN_1660199	NM_006111.1	ACAA2	153.506	168.806	175.857
ILMN_2331636	NM_198836.1	ACACA	126.202	133.208	127.588
ILMN_1772123	NM_000664.3	ACACA	121.081	118.572	94.7966
ILMN_1667641	NM_198839.1	ACACA	3.86839	4.62126	4.82948
ILMN_1763852	NM_001093.2	ACACB	51.3623	55.9055	51.1721
ILMN_1687303	NM_025247.3	ACAD10	61.3329	69.5805	79.2851
ILMN_1761058	NM_032169.3	ACAD11	80.5681	103.495	100.82
ILMN_2225595	NM_014384.2	ACAD8	225.482	231.575	228.439
ILMN_1724699	NM_014384.1	ACAD8	7.42251	8.7192	8.59849
ILMN_1775579	NM_014049.3	ACAD9	350.805	314.959	273.59
ILMN_1660890	NM_001608.2	ACADL	5.79492	7.01313	7.06726
ILMN_1778104	NM_000016.2	ACADM	530.293	517.922	559.221
ILMN_2053679	NM_000016.2	ACADM	679.402	751.483	854.733
ILMN_1795104	NM_000017.1	ACADS	50.5319	45.0158	27.4157
ILMN_1740920	NM_001609.2	ACADSB	10.4174	11.9096	8.46983
ILMN_2263466	NM_000018.2	ACADVL	94.592	61.8848	79.9222
ILMN_1806408	NM_000018.2	ACADVL	1941.89	1609.77	1750.54
ILMN_2352009	NM_000018.2	ACADVL	379.137	252.887	266.17
ILMN_1693148	NM_013227.1	ACAN	3.92483	3.71175	3.54813
ILMN_1808395	NM_014716.2	ACAP1	110.894	96.4016	80.25
ILMN_3236270	NM_012287.4	ACAP2	163.048	229.521	215.065
ILMN_1743847	NM_030649.1	ACAP3	4.23531	5.80542	3.58392
ILMN_1800008	NM_000019.2	ACAT1	1099.39	1209.66	1142.38
ILMN_2133799	NM_005891.1	ACAT2	7.2705	5.13588	4.42998
ILMN_1708672	NM_005891.1	ACAT2	368.088	390.069	399.344
ILMN_1665945	NM_022735.3	ACBD3	282.756	287.159	246.952
ILMN_1676288	NM_024722.1	ACBD4	10.2961	8.93412	5.58802
ILMN_1693250	NM_145698.1	ACBD5	23.5928	21.5659	37.3652
ILMN_2295980	NM_145698.2	ACBD5	4.42345	3.08492	5.82522
ILMN_2410362	NM_145698.2	ACBD5	6.52352	5.07298	4.20325
ILMN_1684271	NM_032360.2	ACBD6	65.4858	48.5944	53.9365
ILMN_1726388	XM_928013.1	ACBD7	4.65231	4.4611	5.69863
ILMN_2106002	NM_001039844.2	ACBD7	6.34489	8.97262	4.85945
ILMN_1779685	NM_183377.1	ACCN1	4.20192	6.19604	4.65007
ILMN_1665932	NM_001094.4	ACCN1	5.2077	4.41958	5.11354
ILMN_1769694	NM_020039.2	ACCN2	4.96498	6.39888	3.82792
ILMN_1727251	NM_020039.2	ACCN2	4.98384	4.36116	4.23652
ILMN_1734479	NM_020322.1	ACCN3	12.304	12.5926	15.0409
ILMN_2368728	NM_020321.1	ACCN3	6.07363	3.49569	3.66251
ILMN_2394897	NM_018674.3	ACCN4	3.97259	7.27359	5.21387
ILMN_2394902	NM_018674.3	ACCN4	11.1428	15.0615	7.80742
ILMN_2287535	NM_018674.3	ACCN4	3.94533	4.2343	5.56336
ILMN_1750295	NM_017419.1	ACCN5	11.1523	10.6229	8.94832
ILMN_3187680	NM_032592.3	ACCS	93.1025	89.0393	80.4418
ILMN_3242266	NM_001031854.2	ACCSL	4.58607	4.29274	6.13088
ILMN_1780630	NM_001031854.1	ACCSL	4.86459	3.40336	4.16391
ILMN_1716480	NM_022914.1	ACD	55.9756	40.1672	48.1221
ILMN_1715192	NM_152831.1	ACE	4.9851	6.71283	4.83294
ILMN_2339410	NM_152830.1	ACE	3.16062	3.70015	3.12945
ILMN_1779984	NM_000789.2	ACE	4.66495	6.94862	6.56525
ILMN_1667018	NM_021804.1	ACE2	6.94188	7.4718	8.1194
ILMN_1773243	NM_133492.1	ACER1	3.23074	3.98393	3.62197
ILMN_3241214	NM_133492.1	ACER1	6.74995	6.84222	3.50426
ILMN_3235340	NM_001010887.2	ACER2	31.5221	29.6198	60.9306
ILMN_1761000	NM_001010887.2	ACER2	6.99404	7.93314	7.8929
ILMN_3237774	NM_018367.5	ACER3	43.8693	63.7506	51.6485
ILMN_2333219	NM_000665.3	ACHE	13.9651	5.38057	20.3034
ILMN_1780485	NM_015831.1	ACHE	4.57843	5.44093	6.60846
ILMN_1735471	NM_015831.1	ACHE	9.5312	11.4377	9.52777
ILMN_1699636	NM_014977.1	ACIN1	261.833	176.812	202.827
ILMN_2371379	NM_198830.1	ACLY	888.488	879.094	807.477
ILMN_1749014	NM_198830.1	ACLY	369.561	350.118	332.592
ILMN_1727091	NM_138326.1	ACMSD	9.30412	6.43484	5.42458
ILMN_1771348	NM_020186.1	ACN9	186.663	206.006	223.952
ILMN_2134039	NM_020186.1	ACN9	258.014	275.579	236.899
ILMN_1750800	NM_002197.1	ACO1	346.825	329.191	347.514
ILMN_1654861	NM_001098.2	ACO2	214.357	200.63	212.716
ILMN_2121389	NM_001037161.1	ACOT1	8.37139	7.59879	8.35376
ILMN_1715543	XM_929560.1	ACOT1	10.2857	14.0081	11.939
ILMN_1739594	NM_147161.2	ACOT11	108.116	95.8665	104.846
ILMN_2353978	NM_015547.2	ACOT11	11.8288	11.3768	16.5103
ILMN_1785474	NM_130767.1	ACOT12	5.11171	5.7345	4.8914
ILMN_2188959	NM_006821.3	ACOT2	2.97869	4.12768	5.16403
ILMN_1716237	NM_006821.3	ACOT2	40.2287	46.8409	45.4177
ILMN_1764321	NM_152331.2	ACOT4	11.5202	16.1659	15.611
ILMN_2156699	NM_001037162.1	ACOT6	5.49773	6.5693	6.42667
ILMN_1784756	NM_181866.2	ACOT7	4.14635	3.77005	3.76361
ILMN_1728883	NM_181862.2	ACOT7	8.99641	8.8231	11.0311
ILMN_1740265	NM_181866.2	ACOT7	311.583	322.883	373.506
ILMN_1788078	NM_181865.2	ACOT7	12.5887	7.6832	15.5639
ILMN_2252621	NM_007274.3	ACOT7	5.56359	5.29116	3.42284
ILMN_2332250	NM_007274.3	ACOT7	77.795	86.2346	79.9027
ILMN_1719178	NM_181864.2	ACOT7	3.67215	3.50903	4.62609
ILMN_1679600	NM_183386.1	ACOT8	39.2555	49.1626	55.2459
ILMN_2367070	NM_001037171.1	ACOT9	98.7618	102.187	93.1689
ILMN_1658995	NM_001033583.1	ACOT9	225.357	235.649	199.677
ILMN_1750158	NM_004035.4	ACOX1	232.528	229.403	222.575
ILMN_1668839	NM_007292.3	ACOX1	5.27482	9.73012	10.5338
ILMN_1765767	NM_004035.4	ACOX1	8.16181	11.373	12.7239
ILMN_1685703	NM_003500.2	ACOX2	6.84382	13.1207	7.52736
ILMN_1743396	NM_003501.1	ACOX3	47.2729	43.3252	57.5881
ILMN_1743680	NM_018308.1	ACOXL	7.64352	4.82678	3.61312
ILMN_1669633	NM_007099.2	ACP1	495.856	450.804	487.882
ILMN_2344956	NM_001040649.1	ACP1	2176.55	2003.23	2078.1
ILMN_2104830	NM_001610.1	ACP2	74.9828	82.159	66.6579
ILMN_2078599	NM_001611.2	ACP5	316.488	302.733	301.523
ILMN_2234343	NM_016361.2	ACP6	18.0272	26.2052	23.4824
ILMN_1706598	NM_152282.2	ACPL2	20.1076	23.6863	28.8114
ILMN_2306955	NM_152282.3	ACPL2	19.8232	26.4557	28.0631
ILMN_1758323	NM_001099.2	ACPP	56.2111	66.2332	81.8974
ILMN_1728331	NM_033068.2	ACPT	27.4956	13.5505	14.0374
ILMN_2351906	NM_033068.2	ACPT	46.0701	18.7616	13.4617
ILMN_1705637	NM_001097.1	ACR	4.76504	5.37147	5.17723
ILMN_1784203	NM_032489.2	ACRBP	10.0447	9.16698	12.4457
ILMN_1666690	NM_052957.2	ACRC	78.909	74.2617	66.0653
ILMN_1654468	NM_001612.4	ACRV1	4.13815	5.5958	9.82709
ILMN_2320277	NM_020109.3	ACRV1	6.88278	10.0882	4.29644
ILMN_2227011	NM_015162.3	ACSBG1	20.3452	22.5256	23.3206
ILMN_1730002	NM_030924.2	ACSBG2	5.71714	6.78941	8.01862
ILMN_3236756	NM_025149.4	ACSF2	45.7801	33.5268	33.5811
ILMN_1716832	NM_174917.1	ACSF3	7.39282	10.1136	12.9823
ILMN_1684585	NM_001995.2	ACSL1	1155.72	1264.35	1340.19
ILMN_2360705	NM_203372.1	ACSL3	368.732	406.519	403.454
ILMN_1654414	NM_004457.3	ACSL3	48.6618	58.884	58.4227
ILMN_1666096	NM_004457.3	ACSL3	72.1058	68.1256	80.6909
ILMN_2391458	NM_022977.1	ACSL4	34.1855	79.2264	104.616
ILMN_2285506	NM_022977.1	ACSL4	3.667	6.00023	8.87835
ILMN_1691714	XM_932358.1	ACSL4	3.97875	2.92399	3.85437
ILMN_1683598	NM_004458.1	ACSL4	426.269	592.387	468.949
ILMN_2370882	NM_203379.1	ACSL5	67.2505	74.5801	60.6451
ILMN_2273911	NM_203379.1	ACSL5	9.51597	10.2298	11.1969
ILMN_1807914	NM_203380.1	ACSL5	3.85546	3.15057	3.61509
ILMN_1678517	NM_016234.3	ACSL5	17.2594	12.4042	16.9213
ILMN_1705247	NM_203379.1	ACSL5	334.099	317.611	356.066
ILMN_1737418	NM_015256.2	ACSL6	154.744	110.869	119.067
ILMN_2278242	NM_015256.2	ACSL6	86.7281	56.6234	63.1361
ILMN_1730025	NM_001009185.1	ACSL6	15.9207	6.2849	5.18822
ILMN_2378555	NM_015256.2	ACSL6	4.35777	3.96401	3.67416
ILMN_1661434	NM_052956.1	ACSM1	4.82426	4.15727	4.77789
ILMN_1809623	XM_936869.1	ACSM2A	6.00957	4.67527	3.59927
ILMN_1657592	XM_936869.1	ACSM2B	7.1789	4.92132	5.85042
ILMN_1765912	XM_936876.1	ACSM2B	5.49491	4.8034	5.87716
ILMN_1746128	NM_182617.2	ACSM2B	8.08275	4.92852	7.27287
ILMN_1685952	NM_202000.2	ACSM3	41.9409	36.8339	44.2265
ILMN_1662738	NM_202000.2	ACSM3	10.9073	20.4339	26.2052
ILMN_1771084	NM_005622.3	ACSM3	122.091	122.33	119.473
ILMN_1791923	XM_292035.5	ACSM4	19.7415	12.7413	16.5242
ILMN_1801698	XM_937301.1	ACSM5	4.49428	8.4004	6.97496
ILMN_1766966	NM_017888.2	ACSM5	21.8441	12.9633	21.5012
ILMN_2070792	NM_017888.2	ACSM5	15.1769	12.2141	14.837
ILMN_1752269	NM_032501.2	ACSS1	449.672	338.375	333.31
ILMN_1697510	NM_018677.2	ACSS2	25.5006	28.208	32.0931
ILMN_2254962	NM_001076552.1	ACSS2	6.65046	6.99914	6.61104
ILMN_2336595	NM_001076552.1	ACSS2	780.499	631.939	655.322
ILMN_1714197	NM_139274.1	ACSS2	916.929	732.97	828.803
ILMN_1742859	NM_139274.1	ACSS2	9.83031	7.14124	9.42391
ILMN_1659885	NM_024560.2	ACSS3	28.6569	17.2891	25.1759
ILMN_2125869	NM_001100.3	ACTA1	3.81435	4.52049	5.26765
ILMN_1671703	NM_001613.1	ACTA2	488.575	467.71	501.968
ILMN_2152131	NM_001101.2	ACTB	17191.2	14862.1	15906.9
ILMN_1777296	NM_001101.2	ACTB	15853.1	13686.4	14763.8
ILMN_2038777		ACTB	14705.9	11979.5	12183.4
ILMN_3246895	NM_001017992.2	ACTBL2	5.49549	5.71412	7.18238
ILMN_1658660	NM_005159.3	ACTC1	4.85471	5.99956	5.53894
ILMN_1829919	Hs.532645	ACTC1	4.55369	7.38593	5.73124
ILMN_2053178	NM_001614.2	ACTG1	10946.7	10877.6	10763.1
ILMN_1704961	NM_001614.2	ACTG1	5196.62	4739.52	5451.65
ILMN_1795325	NM_001615.3	ACTG2	6.10073	5.7846	4.2416
ILMN_1749297	NM_177989.1	ACTL6A	605.895	593.372	623.158
ILMN_2328280	NM_004301.3	ACTL6A	449.055	497.343	479.59
ILMN_1657855	NM_016188.3	ACTL6B	5.74481	7.64092	4.70038
ILMN_1717900	NM_006687.2	ACTL7A	4.80591	4.475	4.4662
ILMN_1796088	NM_006686.2	ACTL7B	3.98519	11.972	5.54892
ILMN_1704078	NM_030812.1	ACTL8	8.12607	9.68928	13.2373
ILMN_2232177	NM_001102.2	ACTN1	1478.17	1180.87	1173.24
ILMN_1654422	NM_001103.1	ACTN2	9.33895	10.7282	7.78026
ILMN_1665691	NM_001104.1	ACTN3	6.2396	8.1106	5.21413
ILMN_1725534	NM_004924.3	ACTN4	299.158	215.359	247.765
ILMN_1798254	NM_018477.1	ACTR10	501.424	460.796	501.145
ILMN_1792314	NM_005736.2	ACTR1A	456.408	383.595	376.473
ILMN_1695821	NM_005735.2	ACTR1B	131.419	103.624	127.543
ILMN_2388605	NM_001005386.1	ACTR2	3753.87	3446.06	3747.53
ILMN_1657153	NM_005721.3	ACTR3	566.662	721.175	664.41
ILMN_2260392	NM_020445.4	ACTR3B	8.2453	11.6055	15.6034
ILMN_2346451	NM_020445.4	ACTR3B	6.80912	9.05077	6.53044
ILMN_1787513	NM_020445.3	ACTR3B	12.3505	10.8455	18.3521
ILMN_1680941	XM_937674.1	ACTR3B	7.0906	8.22723	4.78247
ILMN_1652594	NM_024855.2	ACTR5	60.7503	55.2918	66.2769
ILMN_1697585	NM_022496.2	ACTR6	198.027	193.687	178.132
ILMN_1689162	NM_022899.3	ACTR8	45.3402	47.8747	44.0681
ILMN_1815392	NM_138289.1	ACTRT1	37.7652	28.7994	29.8498
ILMN_3241416	NM_080431.4	ACTRT2	10.559	5.13904	6.20662
ILMN_1760490	NM_001105.2	ACVR1	43.6141	67.3055	66.5354
ILMN_1786544	NM_020327.2	ACVR1B	10.7282	9.91598	9.32378
ILMN_1763916	NM_020328.2	ACVR1B	12.7469	13.4513	8.17586
ILMN_2243308	NM_004302.3	ACVR1B	249.902	254.528	279.921
ILMN_1766723	NM_020327.2	ACVR1B	5.51652	5.98791	5.21871
ILMN_1689217	NM_145259.1	ACVR1C	6.00822	10.2202	7.71807
ILMN_1670912	NM_001616.3	ACVR2A	10.8948	10.509	9.23231
ILMN_2152711	NM_001616.3	ACVR2A	13.4277	14.2508	20.8127
ILMN_1668983	NM_001106.2	ACVR2B	4.45284	4.45489	5.57296
ILMN_1824337	Hs.563160	ACVR2B	4.57432	6.0369	5.57043
ILMN_1807493	NM_000020.1	ACVRL1	7.32089	7.57993	10.676
ILMN_3250257	NM_000020.2	ACVRL1	86.311	78.4072	79.2264
ILMN_1683883	NM_000666.1	ACY1	48.202	62.1225	54.1819
ILMN_1670193	NM_080658.1	ACY3	3.19557	3.86552	4.13724
ILMN_2319825	NM_001107.3	ACYP1	139.648	117.594	126.856
ILMN_1694233	NM_203488.1	ACYP1	255.024	253.327	268.28
ILMN_1686432	NM_203488.1	ACYP1	8.16768	10.9375	6.99383
ILMN_1697550	NM_138448.2	ACYP2	11.2668	8.45069	8.82443
ILMN_2158705	NM_138448.2	ACYP2	17.1081	44.366	31.831
ILMN_1803686	NM_000022.2	ADA	260.801	204.613	221.134
ILMN_1745580	NM_139243.1	ADAD1	4.93475	3.94773	4.8549
ILMN_1745108	NM_139174.2	ADAD2	3.45167	4.18542	3.51188
ILMN_1725043	NM_001012969.1	ADAL	40.4466	47.5943	52.204
ILMN_2148360	NM_001110.2	ADAM10	16.9111	63.0633	61.0735
ILMN_1718946	NM_001110.2	ADAM10	196.901	340.659	316.416
ILMN_1711374	NM_002390.3	ADAM11	4.31017	5.52844	6.1213
ILMN_1726266	NM_021641.2	ADAM12	7.00788	8.021	7.4855
ILMN_1705689	NM_003474.3	ADAM12	11.9899	19.8713	5.99305
ILMN_1785393	NM_021641.2	ADAM12	7.39005	7.36521	12.5168
ILMN_2384544	NM_003815.3	ADAM15	75.3655	79.5248	74.8324
ILMN_1756920	NM_207195.1	ADAM15	980.984	960.165	951.327
ILMN_1799728	XM_937888.1	ADAM15	67.0906	48.5718	75.0484
ILMN_1751500	XM_937888.1	ADAM15	14.8922	13.7513	16.4832
ILMN_2121068	NM_003183.4	ADAM17	219.72	283.568	301.938
ILMN_1765779	NM_003183.4	ADAM17	40.2098	41.4005	35.699
ILMN_2201386	NM_014237.1	ADAM18	3.54382	6.29262	4.84397
ILMN_1682225	NM_023038.3	ADAM19	8.92097	3.49519	4.24647
ILMN_1788481	NM_023038.3	ADAM19	3.6351	4.83472	4.79463
ILMN_1713751	NM_033274.2	ADAM19	300.295	264.673	296.238
ILMN_1662675	NM_001464.3	ADAM2	19.4496	14.6891	14.4153
ILMN_1737629	NM_003814.4	ADAM20	3.21423	3.98895	3.43413
ILMN_1812112	NM_003813.2	ADAM21	10.8696	6.55985	6.66165
ILMN_3241313	NR_003951.1	ADAM21P	3.39567	4.74254	4.50049
ILMN_1675210	NM_004194.2	ADAM22	5.64158	8.98155	4.56924
ILMN_1706302	NM_021722.2	ADAM22	7.47244	6.33352	7.13305
ILMN_2351754	NM_021721.2	ADAM22	4.74839	4.21802	6.57825
ILMN_2060086	NM_003812.2	ADAM23	3.46974	3.82546	3.45868
ILMN_1664236	NM_021777.2	ADAM28	4.14957	4.94517	5.48704
ILMN_1664631	NM_021777.2	ADAM28	47.3921	47.7552	54.2769
ILMN_1802100	NM_014265.3	ADAM28	9.36243	16.105	10.9967
ILMN_2194158	NM_014269.3	ADAM29	8.50805	7.84506	10.7545
ILMN_2100871	NM_021794.2	ADAM30	4.321	4.28227	6.86314
ILMN_1806841	XM_940500.1	ADAM32	6.35001	7.29059	8.52738
ILMN_1798045	NM_145004.4	ADAM32	5.94646	8.12159	6.01797
ILMN_2293012	NM_145004.4	ADAM32	3.11055	4.46364	5.75429
ILMN_1703383	XM_940500.1	ADAM32	19.948	11.617	8.6869
ILMN_1651657	NM_025220.2	ADAM33	21.9492	13.5047	9.34592
ILMN_1671297	NM_153202.1	ADAM33	9.83854	6.75644	6.92529
ILMN_1669486	XM_498330.2	ADAM3A	4.8763	6.66348	3.64955
ILMN_1795204	NR_001569.1	ADAM3A	6.16324	5.84816	8.53403
ILMN_2223911	NR_001569.1	ADAM3A	4.19825	5.31628	5.92935
ILMN_1685531	XR_001283.1	ADAM5	2.89767	3.75355	4.97101
ILMN_1764554	XR_001286.1	ADAM5	4.27014	4.65834	9.66372
ILMN_2302214	NR_001448.1	ADAM5P	3.15924	4.47089	3.69943
ILMN_1783312	NR_002224.1	ADAM6	6.1539	5.99256	5.94695
ILMN_2143210	NR_002224.1	ADAM6	17.0361	9.59534	12.474
ILMN_1750294	NM_003817.1	ADAM7	6.79629	8.04756	8.05717
ILMN_1708348	NM_001109.2	ADAM8	365.754	271.912	293.342
ILMN_1727524	NM_003816.2	ADAM9	72.2701	75.124	60.9928
ILMN_1716909	NM_014479.2	ADAMDEC1	54.6399	56.5246	77.8335
ILMN_2103107	NM_014479.2	ADAMDEC1	105.173	101.955	121.275
ILMN_1673566	NM_006988.3	ADAMTS1	4.41509	7.49403	6.149
ILMN_1751168	NM_030957.2	ADAMTS10	6.28911	5.01331	5.63427
ILMN_1660970	NM_030955.2	ADAMTS12	7.79534	6.07558	4.3521
ILMN_1787386	NM_139028.2	ADAMTS13	5.84741	7.92693	6.83195
ILMN_2286570	NM_139025.2	ADAMTS13	3.32468	3.39985	4.01795
ILMN_2413732	NM_139027.2	ADAMTS13	20.1966	12.2482	9.78556
ILMN_1873412	Hs.352156	ADAMTS14	7.18029	5.07117	9.92406
ILMN_1676452	NM_139155.1	ADAMTS14	5.01467	4.40116	4.10893
ILMN_2358134	NM_139155.2	ADAMTS14	5.35944	5.48953	7.02817
ILMN_1683781	NM_139055.1	ADAMTS15	17.352	23.8532	16.5191
ILMN_1726247	NM_139056.1	ADAMTS16	5.6814	6.63216	5.13503
ILMN_1682989	NM_139057.1	ADAMTS17	9.74536	6.9179	9.0524
ILMN_1739872	NM_139054.2	ADAMTS18	10.6316	9.60678	9.74724
ILMN_1770152	NM_199355.1	ADAMTS18	3.80764	5.46225	6.95311
ILMN_1656171	NM_133638.2	ADAMTS19	4.51487	4.179	7.34216
ILMN_1796628	NM_014244.1	ADAMTS2	9.67254	7.95119	8.20007
ILMN_1811765	NM_021599.1	ADAMTS2	10.5909	11.9378	18.2105
ILMN_1791795	NM_175851.1	ADAMTS20	6.09445	5.32089	5.20295
ILMN_1787908	NM_175851.1	ADAMTS20	5.88992	6.67018	4.92172
ILMN_1651717	NM_025003.2	ADAMTS20	3.72668	6.11272	6.13262
ILMN_1703803	NM_014243.1	ADAMTS3	8.53453	7.09865	7.19847
ILMN_2092933	NM_005099.3	ADAMTS4	8.04906	4.06941	8.76111
ILMN_1681886	NM_007038.2	ADAMTS5	5.09663	3.72332	3.47328
ILMN_1767362	NM_197941.2	ADAMTS6	12.1642	10.0868	8.08478
ILMN_3251322	NM_014272.3	ADAMTS7	9.14238	5.20928	7.80264
ILMN_2211790	NM_014272.2	ADAMTS7	5.40153	5.75174	4.64631
ILMN_1672403	NM_007037.3	ADAMTS8	11.6423	12.7529	10.9417
ILMN_1805543	NM_182920.1	ADAMTS9	3.83355	4.09104	4.80033
ILMN_1706992	NM_139264.1	ADAMTSL1	5.97456	4.29707	6.07088
ILMN_1684919	NM_139238.1	ADAMTSL1	6.27044	6.90109	4.54837
ILMN_1727084	NM_152702.1	ADAMTSL1	6.84264	6.5749	10.0406
ILMN_1705250	NM_052866.2	ADAMTSL1	4.06725	5.4219	5.89537
ILMN_1722621	NM_052866.2	ADAMTSL1	4.08497	4.19547	3.5264
ILMN_1721495	NM_014694.2	ADAMTSL2	3.7006	4.43222	3.94131
ILMN_1798690	NM_207517.1	ADAMTSL3	10.7941	14.3156	13.7165
ILMN_1687035	NM_025008.2	ADAMTSL4	86.6005	79.9222	83.1833
ILMN_1777683	NM_019032.3	ADAMTSL4	21.0937	13.1763	8.45815
ILMN_1762294	NM_025008.2	ADAMTSL4	19.3759	21.9858	32.9195
ILMN_1793040	NM_213604.1	ADAMTSL5	13.9975	23.6575	9.98495
ILMN_3247424	NM_006869.2	ADAP1	20.2076	20.566	19.6074
ILMN_1763000	NM_018404.1	ADAP2	115.97	147.202	174.518
ILMN_1776777	NM_015840.2	ADAR	1943.5	2202.4	2010.67
ILMN_1706963	NM_001025107.1	ADAR	6.35464	5.11437	7.08832
ILMN_2320964	NM_015840.2	ADAR	739.654	618.082	566.109
ILMN_1697628	NM_001112.2	ADARB1	22.1839	16.9275	19.8175
ILMN_2319326	NM_015833.2	ADARB1	26.7757	38.0358	27.1392
ILMN_1657442	NM_001033049.1	ADARB1	5.2116	5.47206	4.55693
ILMN_1679797	NM_001033049.1	ADARB1	248.876	257.48	227.892
ILMN_1749493	NM_018702.1	ADARB2	10.5106	13.2701	9.49523
ILMN_1657139	NM_012091.2	ADAT1	115.874	140.97	118.851
ILMN_3245693	NM_182503.2	ADAT2	10.6965	10.9491	8.47091
ILMN_1806275	NM_138422.1	ADAT3	10.6254	7.44761	12.238
ILMN_1659599	NM_052998.2	ADC	3.33909	3.53535	3.96188
ILMN_1698777	NM_020421.2	ADCK1	54.4916	40.78	44.8254
ILMN_1663132	NM_052853.3	ADCK2	82.5293	96.0282	81.5709
ILMN_1700349	NM_024876.2	ADCK4	35.3406	25.7917	35.0909
ILMN_1761309	NM_174922.3	ADCK5	20.3872	23.8632	24.2584
ILMN_2120555	NM_021116.1	ADCY1	6.31158	6.83084	4.94436
ILMN_1742073	NM_021116.1	ADCY1	4.67769	4.16992	6.13956
ILMN_3241894	NM_018417.3	ADCY10	5.54102	8.51207	7.56009
ILMN_1810691	NM_020546.1	ADCY2	70.1974	43.0318	49.4204
ILMN_1676893	NM_004036.2	ADCY3	278.166	273.23	285.202
ILMN_2148944	NM_139247.2	ADCY4	92.7724	94.074	74.1907
ILMN_1708588	NM_183357.1	ADCY5	7.02021	4.0092	8.91961
ILMN_2311674	NM_020983.2	ADCY6	4.94383	6.3708	5.4464
ILMN_1685156	NM_015270.2	ADCY6	11.2674	8.9281	12.729
ILMN_1655935	NM_001114.2	ADCY7	281.091	249.044	231.674
ILMN_1754440	NM_001115.1	ADCY8	9.25109	8.5182	11.0191
ILMN_1654287	NM_001116.2	ADCY9	4.42436	6.17613	6.93877
ILMN_1763344	NM_001117.2	ADCYAP1	3.23803	3.53204	3.44255
ILMN_1711736	NM_001118.3	ADCYAP1R1	3.58994	4.8118	4.62352
ILMN_2356786	NM_001119.3	ADD1	152.051	118.125	103.163
ILMN_1759252	NM_001119.3	ADD1	2679.27	2418.47	2050.67
ILMN_1678791	XM_945551.1	ADD2	4.54216	3.69879	5.19831
ILMN_2336146	NM_017483.2	ADD2	32.9523	28.0742	35.5544
ILMN_2286339	NM_017488.2	ADD2	34.9683	46.9654	34.8668
ILMN_1694133	NM_001617.1	ADD2	31.7274	36.2958	37.2518
ILMN_1678501	NM_019903.3	ADD3	4.33283	4.42671	4.64407
ILMN_1787378	NM_016824.3	ADD3	941.295	1036.65	1083.93
ILMN_1814526	NM_016824.3	ADD3	1687.58	1797.21	1541.16
ILMN_2311278	NM_001121.2	ADD3	638.528	687.143	686.012
ILMN_1764309	NM_000667.2	ADH1A	11.081	8.4359	7.57112
ILMN_1811598	NM_000668.3	ADH1B	6.98438	6.48162	7.76976
ILMN_1740717	NM_000669.3	ADH1C	6.08899	6.12819	5.40382
ILMN_2136010	NM_000670.3	ADH4	23.1976	16.4211	22.1839
ILMN_1797912	NM_000670.3	ADH4	3.482	4.90134	4.94801
ILMN_1738604	NM_000671.3	ADH5	51.9781	47.1766	67.8414
ILMN_1691175	NM_000672.2	ADH6	16.6515	7.97004	10.7071
ILMN_2223359	NM_000673.3	ADH7	10.5985	6.37188	9.18217
ILMN_1702858	NM_144650.1	ADHFE1	161.655	137.29	105.745
ILMN_2363634	NM_001077593.1	ADHFE1	49.7183	40.121	37.3181
ILMN_1813975	NM_018269.1	ADI1	65.1721	86.217	91.7212
ILMN_1743331	NM_001018082.1	ADIG	4.09861	3.55655	3.69009
ILMN_1775045	NM_004797.2	ADIPOQ	6.60383	5.74808	5.62368
ILMN_2096322	NM_015999.2	ADIPOR1	999.648	802.542	942.836
ILMN_1688322	NM_015999.2	ADIPOR1	1430.7	1208.32	1308.09
ILMN_2224833	NM_024551.2	ADIPOR2	723.548	679.673	727.919
ILMN_2358626	NM_001123.2	ADK	296.963	314.238	322.959
ILMN_1768062	NM_006721.2	ADK	11.7479	12.1381	17.2812
ILMN_2358628	NM_001123.2	ADK	5.99159	3.66268	4.59849
ILMN_1801020	NM_001123.2	ADK	67.7316	66.1979	71.0261
ILMN_1708934	NM_001124.1	ADM	384.16	369.561	401.514
ILMN_1702933	NM_024866.3	ADM2	5.25434	7.84054	10.7645
ILMN_1657993	NM_181442.1	ADNP	190.898	239.133	231.643
ILMN_1666019	NM_015339.2	ADNP	10.9641	12.9444	19.3047
ILMN_2080751	NM_014913.2	ADNP2	119.872	148.044	129.113
ILMN_1690352	NM_032804.5	ADO	135.462	176.963	187.048
ILMN_2275396	NM_000674.2	ADORA1	4.08685	2.90386	3.93775
ILMN_2373444	NM_000674.2	ADORA1	10.9698	5.8011	5.10883
ILMN_1747227	NM_000674.1	ADORA1	189.501	181.659	173.821
ILMN_1807372	NM_000675.3	ADORA2A	33.5346	26.8045	26.7928
ILMN_1703946	NM_000676.2	ADORA2B	230.83	273.59	255.106
ILMN_1733259	NM_020683.5	ADORA3	499.785	542.906	555.438
ILMN_1730710	NM_000677.2	ADORA3	1195.63	1172.47	1157.15
ILMN_1793959	NM_031284.3	ADPGK	455.999	391.056	423.696
ILMN_1794512	NM_001125.2	ADPRH	68.653	34.1267	54.6399
ILMN_1795788	NM_138430.3	ADPRHL1	5.06046	4.66453	4.21198
ILMN_1760335	NM_199162.1	ADPRHL1	3.51864	3.91273	5.13363
ILMN_1788530	NM_138430.3	ADPRHL1	7.83738	7.01769	6.00779
ILMN_1811480	NM_017825.1	ADPRHL2	244.927	241.018	228.493
ILMN_1813598	NM_000680.1	ADRA1A	3.42944	2.64621	3.55567
ILMN_1653821	NM_033302.1	ADRA1A	3.66509	3.23027	4.27853
ILMN_1780551	NM_000680.1	ADRA1A	6.48623	5.30824	4.50094
ILMN_1669227	NM_033304.1	ADRA1A	10.9681	4.6449	4.7336
ILMN_1709167	NM_033303.2	ADRA1A	5.43199	4.78784	4.94529
ILMN_1679754	NM_000679.3	ADRA1B	22.6103	8.76094	12.0897
ILMN_1716421	NM_000678.2	ADRA1D	3.13433	6.8413	4.87218
ILMN_1659371	NM_000681.2	ADRA2A	15.8603	9.007	13.3668
ILMN_1677868	NM_000682.4	ADRA2B	24.341	24.5227	19.1439
ILMN_1707445	XM_938284.1	ADRA2C	4.18648	5.30188	4.87855
ILMN_1733963	NM_000683.3	ADRA2C	15.0008	20.9923	18.5755
ILMN_1804255	NM_000684.1	ADRB1	10.8838	12.2834	8.41219
ILMN_1695590	NM_000024.3	ADRB2	209.702	211.226	208.575
ILMN_1694007	NM_000025.1	ADRB3	7.31298	6.27594	9.95135
ILMN_3307926	NM_001619.3	ADRBK1	3046.14	2196.35	2689.18
ILMN_1673330	NM_001619.2	ADRBK1	6.22293	4.67948	3.70129
ILMN_1668900	NM_005160.2	ADRBK2	8.98959	6.40795	7.487
ILMN_2389013	NM_175573.1	ADRM1	225.788	172.122	173.97
ILMN_1760143	NM_007002.2	ADRM1	560.106	538.586	508.166
ILMN_1790757	NM_000026.1	ADSL	1258.5	1078.85	1381.03
ILMN_2092664	NM_001126.2	ADSS	438.664	424.985	437.188
ILMN_1778796	NM_001126.2	ADSS	198.203	263.201	237.625
ILMN_1749804	NM_199165.1	ADSSL1	9.45291	6.18756	5.95559
ILMN_1720235	NM_199165.1	ADSSL1	9.3871	18.5818	25.4819
ILMN_2240009	NM_152328.3	ADSSL1	19.4017	15.06	21.3912
ILMN_1736178	NM_001129.3	AEBP1	10.6142	13.0082	15.5753
ILMN_1803376	NM_153207.3	AEBP2	46.9401	40.5912	47.0835
ILMN_3240321	NM_022767.3	AEN	209.358	158.64	169.396
ILMN_1712944	NM_198969.1	AES	416.833	357.796	381.354
ILMN_2333107	NM_198970.1	AES	120.719	102.422	106.525
ILMN_1707958	NM_198969.1	AES	4.25115	3.60311	4.05816
ILMN_1660424	NM_021638.3	AFAP1	4.20164	4.14607	5.32594
ILMN_1701998	NM_198595.1	AFAP1	6.2156	4.65169	6.33528
ILMN_1651235	NM_198595.1	AFAP1	6.67102	6.83537	7.94275
ILMN_1694140	NM_152406.1	AFAP1L1	16.1254	18.752	12.5963
ILMN_1730995	NM_001001936.1	AFAP1L2	11.6091	8.85577	9.83295
ILMN_2404917	NM_032550.2	AFAP1L2	6.22518	6.61228	5.16485
ILMN_1702696	NM_201252.1	AFAR3	7.93541	7.60478	6.79084
ILMN_2084562	NR_002796.1	AFARP1	21.4611	16.8705	18.0125
ILMN_1769563	XR_000989.1	AFARP1	3.98502	4.11902	4.3184
ILMN_1673119	NM_005935.1	AFF1	50.0556	73.5837	40.3159
ILMN_2129015	NM_005935.1	AFF1	267.794	334.584	227.321
ILMN_1725889	NM_002025.1	AFF2	7.49273	9.82162	6.38058
ILMN_1775235	NM_002285.2	AFF3	3.34361	3.51441	3.92304
ILMN_1677951	NM_001025108.1	AFF3	5.09498	5.20108	4.29507
ILMN_1708502	NM_014423.2	AFF4	155.105	184.266	155.228
ILMN_1705447	NM_001031805.1	AFG3L1	96.908	75.1554	68.3541
ILMN_1699172	NM_001031805.1	AFG3L1	7.91455	13.1931	6.59891
ILMN_2409898	NR_003228.1	AFG3L1	5.04815	6.76975	6.90869
ILMN_2295698	NR_003228.1	AFG3L1	6.91147	7.43438	4.99302
ILMN_2066124	NM_006796.1	AFG3L2	1529.57	1376.64	1302.9
ILMN_1777797	NM_001133.2	AFM	4.12184	3.91158	5.44507
ILMN_2095653	NM_001010982.1	AFMID	23.2199	14.2292	22.4124
ILMN_1707551	NM_001010982.1	AFMID	13.0461	30.3094	29.2721
ILMN_1782204	NM_001134.1	AFP	4.59931	5.31286	6.86902
ILMN_2402766	NM_017657.3	AFTPH	351.838	309.229	343.867
ILMN_1767722	NM_203437.2	AFTPH	46.759	39.9784	46.8311
ILMN_2342841	NM_203437.2	AFTPH	144.361	198.027	191.546
ILMN_1802631	NM_000027.2	AGA	104.598	119.402	116.176
ILMN_2318481	NM_001037131.1	AGAP1	6.42297	3.77107	5.36297
ILMN_2245223	NM_001037131.1	AGAP1	5.16206	6.49887	8.59358
ILMN_3238543	NM_133447.1	AGAP11	3.70191	6.00095	3.69677
ILMN_1735591	NM_014770.2	AGAP2	5.96168	5.77883	8.87568
ILMN_2362126	NM_001042535.1	AGAP3	4.2908	7.38381	5.15188
ILMN_2269136	NM_001042535.1	AGAP3	10.7176	15.0469	19.3887
ILMN_3239130	NM_001077665.2	AGAP6	64.8845	59.539	65.441
ILMN_2120103	NM_001077685.1	AGAP7	14.6995	6.44445	14.6479
ILMN_3242883	NM_001077686.1	AGAP8	201.027	203.006	163.663
ILMN_2100055	NM_152336.2	AGBL1	4.08763	3.01132	4.57336
ILMN_1887648	Hs.569517	AGBL1	4.66475	4.15424	4.03801
ILMN_1688627	NM_024783.2	AGBL2	5.38565	11.1728	5.32502
ILMN_1672767	NM_178563.1	AGBL3	3.17903	3.8987	4.52055
ILMN_2196642	NM_032785.1	AGBL4	25.3408	32.6368	31.0874
ILMN_2308689	NM_001035507.2	AGBL5	101.157	80.3101	83.7115
ILMN_2290776	NM_021831.5	AGBL5	17.1167	12.6082	12.396
ILMN_1777182	NM_001135.1	AGC1	4.04788	3.61281	3.41486
ILMN_1729777	NM_001136.3	AGER	9.13495	16.0462	14.9415
ILMN_1690829	NM_001136.3	AGER	4.55189	5.17854	3.87258
ILMN_2257015	NM_001136.3	AGER	25.6175	28.9297	24.881
ILMN_3181215	NM_004504.4	AGFG1	31.8686	58.2856	37.1696
ILMN_3260345	NM_001135189.1	AGFG1	58.1161	79.0782	81.9719
ILMN_1703228	NM_006076.3	AGFG2	31.7111	28.8212	32.7376
ILMN_1652023	XM_499461.2	AGFG2	11.5054	5.1635	6.23484
ILMN_2064917	NM_018046.3	AGGF1	297.996	409.129	437.736
ILMN_1776153	NM_018046.3	AGGF1	26.7096	41.7038	41.8119
ILMN_1772645	NM_018238.2	AGK	140.78	153.814	153.506
ILMN_1775082	NM_000646.1	AGL	7.08422	11.3711	6.84358
ILMN_1680343	NM_000642.1	AGL	9.17403	9.348	6.60584
ILMN_2277492	NM_000646.2	AGL	3.75769	3.13203	3.49027
ILMN_2371825	NM_000645.2	AGL	206.937	277.555	223.426
ILMN_1717468	NM_000028.1	AGL	9.60783	7.98117	6.9052
ILMN_2274377	NM_000645.2	AGL	6.19625	6.38915	10.6258
ILMN_1750235	NM_000645.1	AGL	13.9902	10.9249	7.74117
ILMN_1664006	NM_000645.1	AGL	50.5627	100.936	61.9452
ILMN_1707169	NM_024758.3	AGMAT	9.43374	23.4178	22.0507
ILMN_1779109	NM_032741.3	AGPAT1	3.54616	2.99734	2.81222
ILMN_1697790	NM_006411.2	AGPAT1	7.85329	4.95707	6.54854
ILMN_1679520	NM_006411.2	AGPAT1	150.952	103.733	102.601
ILMN_1732176	NM_006412.3	AGPAT2	112.881	111.203	110.829
ILMN_1681081	NM_006412.3	AGPAT2	122.649	140.142	141.003
ILMN_2377430	NM_001012727.1	AGPAT2	125.106	97.4491	100.547
ILMN_1661373	XM_925995.1	AGPAT3	23.1259	21.1006	23.95
ILMN_2288175	NM_020132.4	AGPAT3	5.46267	10.9903	5.69212
ILMN_1654010	NM_020132.3	AGPAT3	81.074	61.4614	62.7665
ILMN_1732672	NM_001012733.1	AGPAT4	21.7196	11.3969	17.7813
ILMN_1730504	NM_001012734.1	AGPAT4	152.985	142.366	108.306
ILMN_1662049	NM_018361.2	AGPAT5	256.994	294.305	259.702
ILMN_1740752	NM_178819.2	AGPAT6	23.6312	23.1112	19.9666
ILMN_1794875	NM_032717.3	AGPAT9	406.071	354.604	368.829
ILMN_1698209	NM_003659.1	AGPS	395.428	405.094	424.045
ILMN_3307841	NM_006408.3	AGR2	4.67712	6.7615	5.83327
ILMN_1814151	NM_006408.2	AGR2	6.03244	10.5504	8.80233
ILMN_2050246	NM_176813.3	AGR3	7.07146	6.16536	5.06591
ILMN_1728787	NM_176813.3	AGR3	25.5888	19.8811	16.8612
ILMN_2234605	NM_198576.2	AGRN	6.21524	7.07044	4.7841
ILMN_1770454	NM_198576.2	AGRN	90.8481	62.7499	72.7013
ILMN_1770336	NM_001138.1	AGRP	5.85737	5.08726	6.10627
ILMN_1714253	NM_007316.1	AGRP	43.6494	50.2115	50.8332
ILMN_1813530	NM_000029.2	AGT	4.38191	5.35524	3.84845
ILMN_2223922	NM_015239.1	AGTPBP1	10.0996	17.5803	14.3718
ILMN_1718071	NM_015239.1	AGTPBP1	480.788	523.772	543.899
ILMN_1814327	NM_032049.1	AGTR1	5.75513	6.74782	7.51014
ILMN_2341343	NM_004835.3	AGTR1	8.85774	8.45883	7.81671
ILMN_1775634	NM_000686.3	AGTR2	15.3992	12.9792	21.5257
ILMN_1802458	NM_020350.3	AGTRAP	122.524	108.116	120.991
ILMN_2307656	NM_001040194.1	AGTRAP	175.769	138.375	171.395
ILMN_1709796	NM_000030.1	AGXT	8.57583	8.93577	7.84407
ILMN_1783963	NM_031900.1	AGXT2	4.07072	5.43887	3.25104
ILMN_2134801	NM_031279.2	AGXT2L1	4.43998	3.7549	4.81011
ILMN_1757807	NM_031279.2	AGXT2L1	7.95365	5.44921	10.1059
ILMN_1673529	NM_032921.1	AGXT2L2	85.1397	80.9377	98.9711
ILMN_1686370	NM_153373.1	AGXT2L2	71.8399	64.7136	54.8792
ILMN_1809139	NM_015446.3	AHCTF1	75.1887	124.031	103.53
ILMN_1747504	XM_942402.1	AHCTF1	65.5236	97.2324	67.1889
ILMN_1666679	XM_942402.1	AHCTF1	6.12617	5.19136	4.79707
ILMN_1657862	NM_000687.1	AHCY	629.272	630.313	624.079
ILMN_1770412	NM_006621.3	AHCYL1	1043.14	866.044	896.669
ILMN_1712786	NM_015328.1	AHCYL2	15.3859	22.9646	21.453
ILMN_1680111	NM_001029882.1	AHDC1	12.8183	8.42365	8.39803
ILMN_1791006	NM_017651.3	AHI1	33.1529	37.9383	46.1524
ILMN_1714567	NM_001620.1	AHNAK	208.54	209.358	211.765
ILMN_1792495	NM_024060.2	AHNAK	5.60329	3.80987	5.39459
ILMN_1752159	NM_024060.2	AHNAK	5.92827	9.85865	9.24754
ILMN_3243156	NM_138420.2	AHNAK2	5.19398	4.45332	6.13525
ILMN_1812640	NM_001621.2	AHR	10172.5	10317.2	10495.6
ILMN_2162799	NM_001621.3	AHR	36.4981	38.0537	42.8956
ILMN_1782679	NM_020731.2	AHRR	4.25296	4.74399	4.36902
ILMN_1703617	NM_012111.1	AHSA1	367.445	360.603	395.865
ILMN_1798308	NM_152392.1	AHSA2	323.166	347.641	269.952
ILMN_1730625	NM_001622.1	AHSG	3.87662	6.63818	4.12238
ILMN_1696512	NM_016633.2	AHSP	10495.6	7272.67	9134.15
ILMN_2164164	NM_020661.1	AICDA	13.6682	8.38986	10.3724
ILMN_3240117	NM_022831.2	AIDA	786.18	891.23	825.697
ILMN_1703538	NM_001623.3	AIF1	1281.28	1217.17	1242.66
ILMN_1792473	NM_001623.3	AIF1	1661.65	1508.3	1472.06
ILMN_1771827	NM_004847.2	AIF1	10.0727	6.48009	10.0094
ILMN_3246401	NM_031426.2	AIF1L	22.9629	19.4093	9.72419
ILMN_1770725	NM_031426.2	AIF1L	6.85635	7.7391	6.09523
ILMN_2313821	NM_145813.1	AIFM1	357.924	334.795	339.059
ILMN_1717357	NM_004208.2	AIFM1	99.4815	104.616	106.549
ILMN_1668408	NM_004208.2	AIFM1	97.7842	97.1079	101.295
ILMN_1667183	NM_145812.1	AIFM1	17.8521	15.691	28.1401
ILMN_1712639	NM_032797.4	AIFM2	11.0421	8.61782	7.42736
ILMN_1704173	NM_144704.1	AIFM3	15.0628	20.3158	17.313
ILMN_1797974	NM_016108.2	AIG1	142.21	155.105	161.371
ILMN_1688625	NM_001624.1	AIM1	51.4666	49.6732	44.0371
ILMN_1776916	NM_017977.1	AIM1L	4.64666	3.8329	4.97371
ILMN_2113340	NM_001039775.1	AIM1L	5.08967	6.54415	6.1696
ILMN_1669557	XM_944018.1	AIM1L	5.59838	6.70227	4.55404
ILMN_3307874	NM_001039775.2	AIM1L	5.69443	5.36182	4.59402
ILMN_2214232	NM_004833.1	AIM2	4.71838	7.45314	7.86277
ILMN_1681301	NM_004833.1	AIM2	8.23375	19.4693	17.8873
ILMN_1673252	NM_006303.2	AIMP2	848.704	753.444	869.527
ILMN_2103841	NM_003977.1	AIP	204.733	145.94	157.888
ILMN_2368268	NM_014336.3	AIPL1	13.6938	14.8289	9.97713
ILMN_2415292	NM_001033054.1	AIPL1	8.25548	6.50383	5.72208
ILMN_1670282	NM_000659.1	AIRE	5.39426	5.00436	4.00979
ILMN_2261519	NM_000383.1	AIRE	15545.5	15771.6	16243.4
ILMN_1791236	NM_000383.1	AIRE	6.56799	5.15585	5.10229
ILMN_1723521	NM_018836.2	AJAP1	3.39736	4.30265	3.7953
ILMN_2242299	NM_001042478.1	AJAP1	8.84029	6.28284	5.44738
ILMN_2312764	NM_001042478.1	AJAP1	20.2466	18.7905	13.9491
ILMN_1779965	NM_000476.1	AK1	38.7573	40.0385	43.3139
ILMN_1670542	NM_001625.2	AK2	395.865	400.286	430.696
ILMN_1655645	NM_013411.3	AK2	57.0471	72.7392	73.7353
ILMN_1716053	NM_001625.2	AK2	764.997	703.021	759
ILMN_3236458	XR_017211.2	AK2P2	171.633	219.061	183.916
ILMN_1778173	NM_016282.2	AK3	460.272	448.179	436.116
ILMN_2338038	NM_013410.2	AK3L1	62.8298	75.9076	89.6509
ILMN_1686522	NM_203464.1	AK3L1	5.64017	4.96402	8.24096
ILMN_1764090	NM_001005353.1	AK3L1	97.9505	104.33	94.0505
ILMN_1798249	NM_001002921.1	AK3L1	29.5949	31.429	34.5541
ILMN_1656593	NM_174858.1	AK5	7.11751	6.12295	5.0411
ILMN_2283473	NM_012093.2	AK5	5.66948	3.82487	3.97499
ILMN_2387712	NM_012093.2	AK5	13.9018	5.73717	10.15
ILMN_1684305	NM_152327.1	AK7	4.04724	3.91423	4.13102
ILMN_1712530	NM_003488.2	AKAP1	6.84304	16.3324	10.0868
ILMN_1662598	NM_139275.1	AKAP1	5.36814	6.59431	7.04776
ILMN_1718808	NM_007202.2	AKAP10	56.002	61.0654	54.406
ILMN_1783818	NM_144490.1	AKAP11	3.94256	6.41099	5.44205
ILMN_2293758	NM_016248.2	AKAP11	126.4	185.452	154.012
ILMN_1735539	NM_144490.1	AKAP11	15.0441	17.0606	10.8097
ILMN_2280189	NM_144490.1	AKAP11	12.9662	14.2975	10.4464
ILMN_1693220	NM_016248.2	AKAP11	100.321	74.7687	86.5907
ILMN_1684836	NM_005100.2	AKAP12	14.0138	14.0808	20.8842
ILMN_1715532	NM_005100.2	AKAP12	4.34594	9.3594	4.39706
ILMN_1686846	NM_144497.1	AKAP12	17.1842	9.30412	10.0636
ILMN_2308950	NM_005100.2	AKAP12	7.52035	5.5615	9.04226
ILMN_1709101	NM_007200.3	AKAP13	94.9351	107.335	76.4523
ILMN_1752247	NM_006738.4	AKAP13	102.545	89.5653	87.3564
ILMN_2396956	NM_007200.3	AKAP13	891.23	915.24	913.368
ILMN_1679987	NM_178813.5	AKAP14	3.96587	5.02767	4.22745
ILMN_1673542	NM_001008535.1	AKAP14	3.69009	4.8155	4.01988
ILMN_1802537	NM_001008535.1	AKAP14	3.48458	5.71412	6.55079
ILMN_1675507	NM_147150.1	AKAP2	6.77647	5.78968	10.7936
ILMN_1691959	NM_007203.3	AKAP2	24.9691	17.0197	19.0714
ILMN_1737754	NM_001004065.2	AKAP2	6.55079	11.1928	6.39035
ILMN_1808905	NM_006422.2	AKAP3	7.79028	8.67345	7.85343
ILMN_2268556	NM_003886.2	AKAP4	5.78779	8.19454	5.46382
ILMN_2253207	NM_139289.1	AKAP4	9.85865	12.4486	16.0884
ILMN_1734794	NM_139289.1	AKAP4	6.55274	9.00523	7.45985
ILMN_1690818	NM_004857.2	AKAP5	4.71168	4.81011	3.77567
ILMN_1770758	NM_004274.3	AKAP6	7.20534	4.84172	3.73435
ILMN_2293529	NM_138633.1	AKAP7	4.51797	3.2025	4.13787
ILMN_1703049	NM_016377.2	AKAP7	3.53031	4.51487	5.00904
ILMN_1733690	NM_016377.2	AKAP7	42.6047	49.3787	52.5527
ILMN_2410406	NM_004842.2	AKAP7	5.11578	3.09818	3.61179
ILMN_1741572	NM_005858.2	AKAP8	102.845	82.5293	80.4707
ILMN_1768962	NM_014371.2	AKAP8L	53.7482	50.8981	42.5615
ILMN_2400663	NM_147185.1	AKAP9	4.08577	6.53903	4.47665
ILMN_2396691	NM_147166.1	AKAP9	6.01626	11.4959	5.64071
ILMN_1802799	NM_024595.1	AKIRIN1	240.231	282.562	301.771
ILMN_1679383	NM_024595.1	AKIRIN1	38.0443	36.648	36.4755
ILMN_1658337	XM_941120.1	AKIRIN1	303.662	325.478	316.108
ILMN_2148847	NM_018064.2	AKIRIN2	746.575	685.275	731.183
ILMN_1770673	NM_030767.2	AKNA	354.347	264.818	283.858
ILMN_2205785	NM_152763.3	AKNAD1	18.3593	21.1468	11.8977
ILMN_1728047	NM_006066.2	AKR1A1	450.241	431.158	426.407
ILMN_1774938	NM_006066.2	AKR1A1	21.1159	9.59498	12.8913
ILMN_2380771	NM_153326.1	AKR1A1	587.074	532.587	492.757
ILMN_1701731	NM_001628.2	AKR1B1	228.493	188.202	207.593
ILMN_1672148	NM_020299.3	AKR1B10	3.84014	6.13377	4.41094
ILMN_2278335	NM_001080538.1	AKR1B15	4.68044	5.39	5.96608
ILMN_1662507	NM_001353.5	AKR1C1	4.29401	3.29298	3.5139
ILMN_1668617	XM_937757.1	AKR1C2	11.1996	7.95701	7.45079
ILMN_1719154	XM_943412.1	AKR1C2	8.95591	11.5625	8.27275
ILMN_1773417	XM_943415.1	AKR1C2	4.90048	4.04544	5.08175
ILMN_2412336	NM_001354.4	AKR1C2	25.1265	19.3311	30.4206
ILMN_3237488	NM_001135241.1	AKR1C2	5.44544	6.30951	5.44382
ILMN_1730191	XM_943427.1	AKR1C2	3.2103	4.15778	3.06579
ILMN_1713124	NM_003739.4	AKR1C3	1143.01	1037.89	1293.72
ILMN_1668880	NM_001818.2	AKR1C4	9.42749	7.26173	8.73601
ILMN_1687757	XM_940680.1	AKR1C4	411.969	379.042	387.379
ILMN_3307911	NM_001007536.3	AKR1CL1	5.25625	5.20832	5.62471
ILMN_1685803	NM_001007536.1	AKR1CL1	16.5827	19.248	20.9372
ILMN_1692661	NM_005989.2	AKR1D1	12.0365	20.9154	16.4638
ILMN_2157277	NM_005989.2	AKR1D1	20833.1	23289.5	21238.4
ILMN_1694985	NM_031436.2	AKR1E2	6.57917	6.11096	8.50889
ILMN_1677043	NM_003689.2	AKR7A2	765.85	695.793	737.297
ILMN_2145396	NM_012067.2	AKR7A3	122.792	117.494	125.006
ILMN_1718483	NM_012067.2	AKR7A3	3.39781	5.47995	4.08368
ILMN_3243152	NM_201252.2	AKR7L	6.48476	8.851	4.25062
ILMN_2388507	NM_001014432.1	AKT1	990.004	787.86	851.848
ILMN_2410909	NM_001014431.1	AKT1	711.213	536.786	530.93
ILMN_1748661	NM_005163.2	AKT1	10.7849	15.6702	9.18487
ILMN_1726906	NM_032375.2	AKT1S1	9.92551	20.0686	19.6502
ILMN_1743347	NM_001626.2	AKT2	5.57989	6.93303	6.31263
ILMN_1733598	NM_181690.1	AKT3	8.21601	5.00861	4.69354
ILMN_1757130	NM_005465.3	AKT3	10.4954	10.9723	9.07408
ILMN_2325612	NM_181690.1	AKT3	6.34355	4.41071	6.6276
ILMN_2325610	NM_181690.1	AKT3	5.07624	5.36386	3.482
ILMN_2377240	NM_001012398.1	AKTIP	167.491	239.469	246.457
ILMN_1665982	NM_022476.2	AKTIP	25.9161	41.5254	35.5654
ILMN_2404657	NM_000031.4	ALAD	28.4912	18.6951	20.3745
ILMN_1747577	NM_001003945.1	ALAD	1419.9	1143.01	1392.19
ILMN_1679898	NM_001003945.1	ALAD	10.7333	3.74635	5.9279
ILMN_1700047	NM_000688.4	ALAS1	164.223	117.009	132.899
ILMN_2385647	NM_199166.1	ALAS1	265.514	222.222	279.48
ILMN_1728309	NM_000688.4	ALAS1	19.5847	12.6794	15.3191
ILMN_1708323	NM_000032.1	ALAS2	644.643	445.71	557.094
ILMN_2367126	NM_001037968.1	ALAS2	17897.9	15545.5	17314.7
ILMN_2271875	NM_001037968.1	ALAS2	127.744	97.2125	107.239
ILMN_1782939	NM_000477.3	ALB	105.283	93.7005	87.6021
ILMN_1682763	NM_000477.3	ALB	4.53015	7.1772	4.47
ILMN_1670870	NM_001627.2	ALCAM	665.191	798.878	640.185
ILMN_2051381	NM_153329.2	ALDH16A1	50.4079	38.705	43.1705
ILMN_2302716	NM_002860.3	ALDH18A1	155.16	157.591	171.533
ILMN_2096372	NM_000689.3	ALDH1A1	154.668	191.296	181.249
ILMN_1709348	NM_000689.3	ALDH1A1	414.076	446.09	459.55
ILMN_1748538	NM_170696.1	ALDH1A2	12.9754	13.3355	10.5415
ILMN_2383707	NM_170696.1	ALDH1A2	7.86885	4.01824	5.95354
ILMN_1807439	NM_000693.1	ALDH1A3	9.54918	11.2841	7.71209
ILMN_2139970	NM_000693.1	ALDH1A3	4.38422	4.26457	3.63214
ILMN_2150894	NM_000692.3	ALDH1B1	31.3518	35.0069	17.631
ILMN_1675398	NM_000692.3	ALDH1B1	8.09631	8.9555	7.07829
ILMN_1802167	NM_012190.2	ALDH1L1	4.74153	7.26638	6.8376
ILMN_1736539	XM_927536.1	ALDH1L2	6.11272	8.08455	7.61105
ILMN_2182980	NM_001034173.1	ALDH1L2	5.03031	9.29775	9.17731
ILMN_1793859	NM_000690.2	ALDH2	222.984	212.441	246.737
ILMN_1702503	NM_000691.3	ALDH3A1	6.79661	5.46669	8.27466
ILMN_1667564	NM_001031806.1	ALDH3A2	12.3057	27.3385	23.7463
ILMN_1794825	NM_001031806.1	ALDH3A2	216.106	209.118	185.365
ILMN_2401641	NM_001031806.1	ALDH3A2	71.8106	85.3978	82.2563
ILMN_1727965	NM_000694.2	ALDH3B1	17.668	17.3418	20.7092
ILMN_1728662	NM_001030010.1	ALDH3B1	398.024	272.71	274.852
ILMN_2363880	NM_001031615.1	ALDH3B2	5.84956	5.1848	8.93261
ILMN_1761514	NM_000695.3	ALDH3B2	5.98053	4.8285	4.65348
ILMN_1763666	NM_000695.3	ALDH3B2	4.5901	5.23703	4.11608
ILMN_2244841	NM_003748.2	ALDH4A1	7.39005	6.76813	5.08502
ILMN_1656368	NM_170726.1	ALDH4A1	117.148	117.241	122.576
ILMN_1696099	NM_003748.2	ALDH4A1	28.8947	34.9516	33.4206
ILMN_2406557	NM_170726.1	ALDH4A1	29.3894	40.379	45.0814
ILMN_2372403	NM_001080.3	ALDH5A1	5.68702	12.9551	15.9745
ILMN_2372398	NM_001080.3	ALDH5A1	26.3668	19.4628	23.4097
ILMN_1785284	NM_005589.2	ALDH6A1	285.897	307.524	297.407
ILMN_2096985	NM_005589.2	ALDH6A1	60.2572	89.9214	76.7331
ILMN_1687508	NM_001182.2	ALDH7A1	29.9364	31.8806	27.3479
ILMN_1763461	XM_937964.1	ALDH7A1	35.1123	19.4936	22.4055
ILMN_2365176	NM_022568.2	ALDH8A1	44.3107	44.8373	50.5517
ILMN_1699258	NM_022568.2	ALDH8A1	7.58862	7.87985	9.52326
ILMN_1681938	NM_022568.2	ALDH8A1	11.012	5.28139	7.35801
ILMN_1761804	NM_000696.2	ALDH9A1	1495.79	1449.09	1428.74
ILMN_1681374	NM_000034.2	ALDOA	8.92607	6.84358	7.3718
ILMN_1736700	NM_184041.1	ALDOA	3454.2	2900.19	3227.21
ILMN_2251253	NM_184043.1	ALDOA	5.54057	10.078	10.3426
ILMN_1741148	NM_184041.1	ALDOA	1592.62	1583.05	1597.77
ILMN_1747716	NM_000035.2	ALDOB	19.5218	10.7716	12.9181
ILMN_1755974	NM_005165.2	ALDOC	353.905	294.395	316.917
ILMN_1718093	NM_019109.3	ALG1	35.9094	26.3723	31.268
ILMN_3243268	NM_032834.3	ALG10	21.517	15.1621	12.1575
ILMN_1730304	NM_032834.2	ALG10B	12.3203	15.3452	16.6658
ILMN_1666325	NM_001013620.1	ALG10B	16.1897	18.0452	7.66068
ILMN_3251482	NM_001013620.3	ALG10B	47.0579	43.3461	40.1613
ILMN_1660856	NM_001004127.1	ALG11	27.1536	67.9881	65.3219
ILMN_2120982	NM_001004127.1	ALG11	6.95454	11.3643	15.9315
ILMN_1743995	NM_024105.3	ALG12	25.2385	40.3342	22.2398
ILMN_2147503	NM_018466.2	ALG13	8.76892	10.0264	6.12921
ILMN_1761456	NM_018466.2	ALG13	248.461	282.201	330.071
ILMN_1743635	NM_144988.2	ALG14	22.2245	42.9902	36.0716
ILMN_2191822	NM_144988.2	ALG14	10.5504	9.37289	10.1043
ILMN_2131293	NM_001015050.1	ALG1L	7.36694	9.37229	9.30367
ILMN_1782084	NM_001015050.1	ALG1L	3.26464	3.87866	4.85551
ILMN_1737945	NM_033087.2	ALG2	8.6722	8.40672	10.237
ILMN_1722688	NM_197973.2	ALG2	18.2319	21.1798	13.2462
ILMN_1806845	NM_001006940.1	ALG3	76.1758	60.6155	51.3623
ILMN_1711886	NM_001006940.1	ALG3	327.254	283.141	322.331
ILMN_1664449	NM_013338.3	ALG5	159.999	210.1	178.342
ILMN_1771411	NM_013339.2	ALG6	151.188	172.36	169.942
ILMN_2365686	NM_001007027.2	ALG8	134.826	164.899	162.581
ILMN_2271014	NM_001007027.2	ALG8	11.5696	13.2045	13.6866
ILMN_1685413	NM_001007027.1	ALG8	253.659	248.295	245.658
ILMN_1732809	NM_024740.1	ALG9	151.146	163.921	164.441
ILMN_1753135	NM_004304.3	ALK	20.3013	16.2533	19.1911
ILMN_2276750	NM_006020.2	ALKBH1	11.7688	10.3186	21.51
ILMN_1758038	NM_006020.1	ALKBH1	86.4396	82.2714	98.2071
ILMN_2375973	NM_006020.2	ALKBH1	95.4147	96.9534	104.27
ILMN_1690252	NM_001001655.1	ALKBH2	41.0932	25.5676	37.0756
ILMN_2134062	NM_139178.1	ALKBH3	80.144	84.3836	88.1269
ILMN_1805673	NM_017621.2	ALKBH4	13.8111	17.013	29.3491
ILMN_1657283	NM_017758.2	ALKBH5	3714.33	3204.19	3673.68
ILMN_1808792	NM_198867.1	ALKBH6	144.945	104.536	149.698
ILMN_1761764	NM_032306.2	ALKBH7	86.573	96.3789	109.47
ILMN_1779190	NM_138775.1	ALKBH8	21.3787	26.1184	26.213
ILMN_1796946	NM_199232.1	ALLC	4.51891	3.81407	3.37086
ILMN_1784583	NM_018436.2	ALLC	6.37439	5.43023	5.8638
ILMN_1681046	NM_018436.2	ALLC	8.14529	6.44852	5.13523
ILMN_1709474	NM_015120.2	ALMS1	32.1618	21.8137	27.9661
ILMN_3237132	NR_003683.1	ALMS1P	13.9811	11.8097	11.947
ILMN_1713731	NM_000697.1	ALOX12	11.1253	10.9764	20.4901
ILMN_1692332	NM_001139.1	ALOX12B	6.74782	6.15068	6.61575
ILMN_2137544	NR_002710.2	ALOX12P2	7.43797	6.43207	9.47019
ILMN_1735987	XR_000541.1	ALOX12P2	4.27147	5.47723	5.90398
ILMN_1676042	XM_937556.1	ALOX15	197.07	178.775	192.707
ILMN_1783443	XM_937556.1	ALOX15	179.929	118.387	119.727
ILMN_1729320	NM_001140.3	ALOX15	10.7453	15.7978	14.2524
ILMN_2403534	NM_001140.3	ALOX15	25.9661	16.491	25.8676
ILMN_2276904	NM_001141.2	ALOX15B	4.72119	6.26389	5.20527
ILMN_1751975	NM_001141.1	ALOX15B	11.186	10.7593	10.5748
ILMN_2393149	NM_001039131.1	ALOX15B	64.7666	55.867	55.867
ILMN_1680996	NM_000698.2	ALOX5	5170.03	4620.66	5462.14
ILMN_1792150	NM_000698.2	ALOX5	21.3475	27.8561	44.1829
ILMN_1651466	XM_937295.1	ALOX5	9.50936	6.81368	4.92073
ILMN_1797875	NM_001629.2	ALOX5AP	11084.6	10060.3	11376.8
ILMN_1678255	NM_021628.1	ALOXE3	10.8649	10.2996	9.94536
ILMN_1752669	NM_001631.2	ALPI	8.68033	7.4332	10.4597
ILMN_2078697	NM_025144.2	ALPK1	98.5873	132.645	102.4
ILMN_1811238	NM_052947.2	ALPK2	6.42515	3.8125	3.57118
ILMN_1734630	NM_020778.1	ALPK3	8.32752	5.7328	6.39823
ILMN_1701603	NM_000478.2	ALPL	141.952	131.721	163.455
ILMN_1693789	NM_001632.2	ALPP	9898.14	11118.2	9275.8
ILMN_1801851	NM_031313.1	ALPPL2	9.9908	12.6344	7.44969
ILMN_1750256	NM_020919.2	ALS2	609.15	786.18	655.701
ILMN_1700596	NM_147129.2	ALS2CL	6.89332	8.01106	7.56201
ILMN_1702322	NM_147129.2	ALS2CL	4.01652	3.56525	4.00325
ILMN_1690636	NM_182775.1	ALS2CL	3.10175	4.74641	4.79004
ILMN_1792449	NM_152525.3	ALS2CR11	6.47086	5.04091	3.58764
ILMN_1765674	NM_139163.1	ALS2CR12	14.5022	20.226	9.43567
ILMN_1787314	NM_178231.1	ALS2CR14	298.048	407.357	429.321
ILMN_1663897	NM_205543.1	ALS2CR16	6.55192	6.52467	7.33604
ILMN_1800958	NM_152388.1	ALS2CR4	91.2649	86.4794	87.7827
ILMN_1760889	NM_024744.12	ALS2CR8	6.01343	8.23998	8.22086
ILMN_3236443	NM_006982.2	ALX1	36.2052	17.3234	45.6132
ILMN_2191902	NM_006492.2	ALX3	5.30541	7.56254	3.87747
ILMN_1729325	NM_006492.1	ALX3	18.5726	15.0796	18.9646
ILMN_1803384	NM_021926.2	ALX4	4.97456	5.46249	4.45304
ILMN_1797432	NM_152462.1	AMAC1	21.1128	18.3257	26.6887
ILMN_1794728	XM_928960.1	AMAC1L1	9.66311	8.70867	8.32154
ILMN_1715988	NM_054028.1	AMAC1L2	17.8331	9.44197	11.4951
ILMN_1713315	XM_942578.1	AMAC1L2	11.5639	6.63974	8.88527
ILMN_2194619	NM_054028.1	AMAC1L2	5.78842	5.91599	6.74298
ILMN_3246673	NM_001102614.1	AMAC1L3	17.679	22.0096	20.5991
ILMN_1759670	NM_014324.4	AMACR	31.3083	34.8203	41.8362
ILMN_2367172	NM_203382.1	AMACR	9.24189	26.0066	14.268
ILMN_1792741	NM_203382.1	AMACR	15.9501	13.351	14.6415
ILMN_1794384	NM_016519.4	AMBN	5.59101	5.62319	5.23801
ILMN_1688019	XM_937804.1	AMBN	4.99361	4.63909	4.77939
ILMN_1751092	NM_016519.4	AMBN	3.60093	5.85522	7.20969
ILMN_1697611	XM_937804.1	AMBN	5.29644	8.47753	7.36761
ILMN_1695446	NM_001633.2	AMBP	6.51361	5.3581	5.57608
ILMN_1662681	NM_017749.2	AMBRA1	12.3796	17.6843	14.0801
ILMN_1788462	NM_001033059.1	AMD1	749.379	824.805	884.38
ILMN_1667994	NM_001634.4	AMD1	529.845	587.868	610.028
ILMN_1788239	NM_152435.1	AMDHD1	11.9405	17.3888	17.8614
ILMN_1695759	NM_015944.2	AMDHD2	82.8954	87.2202	75.3222
ILMN_2397406	NM_001142.2	AMELX	5.78796	5.48652	5.3412
ILMN_1727258	NM_001143.1	AMELY	7.52332	6.34762	6.64682
ILMN_1723116	NM_138958.1	AMFR	209.221	197.374	249.465
ILMN_1666258	NM_001144.3	AMFR	22.7252	38.2147	45.9896
ILMN_1660995	NM_000479.2	AMH	3.90274	3.7524	4.49977
ILMN_1736412	NM_020547.1	AMHR2	210.366	176.01	217.271
ILMN_1778723	NM_153206.1	AMICA1	2234	2050.67	2069.48
ILMN_1765460	NM_020703.1	AMIGO1	18.2893	13.6062	13.7825
ILMN_1725896	NM_181847.2	AMIGO2	7.88158	4.91429	7.17099
ILMN_1738233	NM_198722.1	AMIGO3	5.74855	6.48866	7.219
ILMN_1670506	NM_015365.2	AMMECR1	83.0708	79.509	83.7488
ILMN_1779374	NM_001025580.1	AMMECR1	319.884	284.824	312.998
ILMN_2394242	NM_001025580.1	AMMECR1	114.686	132.825	163.177
ILMN_1727023	NM_031445.2	AMMECR1L	80.9627	93.8918	91.1327
ILMN_1683901	NM_030943.1	AMN	5.73997	7.00434	6.71608
ILMN_1750880	NM_207337.1	AMN1	6.66126	7.84782	9.83371
ILMN_1792409	NM_133265.2	AMOT	19.598	7.60821	25.2769
ILMN_1748141	NM_130847.1	AMOTL1	8.27709	7.42736	9.24296
ILMN_1778788	NM_016201.2	AMOTL2	85.0114	88.0569	87.9553
ILMN_1759312	NM_000036.1	AMPD1	3.88151	5.32985	3.73124
ILMN_1701589	NM_004037.6	AMPD2	4.20279	4.25557	3.7325
ILMN_1696830	NM_203404.1	AMPD2	6.51698	3.26526	3.58207
ILMN_1786899	NM_139156.2	AMPD2	5.8489	4.84772	4.95623
ILMN_1774447	NM_001025389.1	AMPD3	37.6728	46.7709	57.9262
ILMN_1660854	NM_000480.2	AMPD3	6.05834	5.54341	5.48484
ILMN_1665307	NM_001025389.1	AMPD3	4.53397	4.21441	3.35045
ILMN_1731223	NM_001025390.1	AMPD3	9.49655	10.4061	12.1665
ILMN_1685834	NM_001635.2	AMPH	15.4008	6.56441	6.53408
ILMN_1725297	NM_001635.2	AMPH	4.65908	6.6909	5.05571
ILMN_1665331	NM_000481.2	AMT	172.97	150.001	142.598
ILMN_1713927	NM_212557.1	AMTN	4.54481	3.91792	5.1281
ILMN_1797796	NM_001008221.1	AMY1A	74.9668	72.8256	70.3252
ILMN_2294762	NM_004038.3	AMY1A	393.932	341.11	341.991
ILMN_2408219	NM_004038.3	AMY1A	4.40707	3.08659	3.5036
ILMN_2094262	NM_001008218.1	AMY1B	10.2412	9.42226	12.144
ILMN_2094261	NM_001008218.1	AMY1B	9.88159	13.3972	12.9328
ILMN_1726327	NM_001008218.1	AMY1B	229.083	192.237	197.936
ILMN_1663313	NM_001008219.1	AMY1C	1684.23	1934.03	1945.04
ILMN_1719031	NM_004038.3	AMY2A	4.96772	5.73385	6.38206
ILMN_2131123	NM_000699.2	AMY2A	6.48898	4.54112	5.34223
ILMN_1801303	XM_942801.1	AMY2A	49.0973	56.9933	51.5162
ILMN_1751102	NM_000699.2	AMY2A	8.83052	13.6038	15.0545
ILMN_1694882	NM_020978.3	AMY2B	11.54	22.2346	16.8913
ILMN_2073157	NM_020978.3	AMY2B	9.76658	16.8575	13.1183
ILMN_1785742	NM_133463.1	AMZ1	6.34003	6.88666	6.53513
ILMN_2309549	NM_001033574.1	AMZ2	8.38934	8.10718	11.3962
ILMN_1801606	NM_016627.4	AMZ2	444.061	449.391	454.199
ILMN_1664435	XM_938503.1	ANAPC1	7.21517	7.44598	6.02118
ILMN_1804812	NM_022662.2	ANAPC1	196.654	219.153	206.863
ILMN_1659553	XM_942263.1	ANAPC1	175.239	154.012	191.404
ILMN_1770378	NM_014885.1	ANAPC10	149.317	169.476	133.55
ILMN_2343563	NM_001002246.1	ANAPC11	172.172	159.201	149.658
ILMN_1726281	XM_930216.1	ANAPC11	5.59377	5.19252	5.82324
ILMN_1753773	NM_001002244.1	ANAPC11	8.97602	8.79164	10.3911
ILMN_1722102	NM_001002247.1	ANAPC11	685.275	631.215	678.247
ILMN_1674988	XM_942695.1	ANAPC11	5.89537	5.60421	6.41372
ILMN_1793894	NM_015391.1	ANAPC13	919.726	906.308	961.19
ILMN_1733096	NM_013366.3	ANAPC2	7.32146	20.5316	8.61376
ILMN_1813243	NM_013366.3	ANAPC2	13.654	8.0493	6.56577
ILMN_1802973	NM_013367.2	ANAPC4	363.077	371.131	347.641
ILMN_1723177	NM_016237.3	ANAPC5	794.778	680.101	739.654
ILMN_2199284	NM_016238.1	ANAPC7	63.5462	64.5907	59.9325
ILMN_1696974	NM_194430.1	ANG	12.2927	16.7469	18.6338
ILMN_1760727	NM_001145.2	ANG	20.8352	11.5741	21.4823
ILMN_1665871	NM_015305.2	ANGEL1	26.6687	43.7364	26.6801
ILMN_1736340	NM_144567.3	ANGEL2	314.391	396.913	350.334
ILMN_1677723	NM_001146.3	ANGPT1	30.4707	34.6523	25.5289
ILMN_2086890	NM_001146.3	ANGPT1	30.3389	25.3854	30.9129
ILMN_3250067	NM_001118888.1	ANGPT2	4.71465	4.166	5.52531
ILMN_3250879	NM_001118887.1	ANGPT2	5.59013	3.16689	5.96266
ILMN_1774207	NM_001147.1	ANGPT2	37.7764	25.5006	35.4169
ILMN_1758443	NM_015985.2	ANGPT4	4.45304	3.73498	3.88825
ILMN_1669773	NM_004673.3	ANGPTL1	4.27824	5.60793	4.54286
ILMN_2145501	NM_004673.3	ANGPTL1	5.5835	3.52216	3.647
ILMN_1772612	NM_012098.2	ANGPTL2	9.48796	6.83397	8.07175
ILMN_1695193	NM_014495.2	ANGPTL3	9.80267	18.6837	9.39186
ILMN_2143220	NM_014495.2	ANGPTL3	6.29667	7.46022	6.38553
ILMN_1674376	NM_139314.1	ANGPTL4	17.5937	15.1344	8.07461
ILMN_2386444	NM_001039667.1	ANGPTL4	54.3786	35.3168	47.1537
ILMN_1707727	NM_139314.1	ANGPTL4	25.0748	23.7463	17.1106
ILMN_2166696	NM_178127.2	ANGPTL5	6.84048	4.51947	6.96605
ILMN_1725518	NM_031917.2	ANGPTL6	7.97072	8.9186	9.08914
ILMN_1813361	NM_021146.2	ANGPTL7	6.10581	4.82898	3.57546
ILMN_2317186	NM_020475.2	ANK1	10.2719	10.9272	11.8512
ILMN_1684694	NM_020480.2	ANK1	509.726	479.211	456.408
ILMN_1776363	NM_020977.2	ANK2	4.15636	6.43887	7.32704
ILMN_1652729	NM_001148.3	ANK2	4.47433	6.39787	4.77726
ILMN_1661875	NM_001149.2	ANK3	13.0898	14.232	16.3229
ILMN_2390609	NM_001149.2	ANK3	14.59	7.84905	12.2482
ILMN_1651943	NM_020987.2	ANK3	20.3422	13.7721	15.3785
ILMN_2112829	NM_144708.2	ANKAR	6.46374	11.237	7.43463
ILMN_2112834	NM_144708.2	ANKAR	5.10937	7.19439	5.154
ILMN_1813139	NM_182703.2	ANKDD1A	69.6608	61.8201	57.5334
ILMN_1811239	NM_153228.1	ANKFN1	3.5647	3.12068	5.32059
ILMN_1794470	NM_016376.2	ANKFY1	402.306	389.077	399.764
ILMN_1801464	NM_020740.1	ANKFY1	96.5811	71.4428	77.2428
ILMN_1735364	NM_020740.1	ANKFY1	13.5621	15.5182	13.4599
ILMN_1660778	XM_944214.1	ANKH	6.20565	6.55808	6.46037
ILMN_1692080	NM_054027.3	ANKH	33.1451	31.9581	20.7326
ILMN_1765091	NM_017747.1	ANKHD1	169.203	211.765	152.718
ILMN_2341382	NM_024668.2	ANKHD1	19.9261	20.9014	40.6888
ILMN_1778304	NM_017978.1	ANKHD1	3.9737	4.32459	4.78265
ILMN_1766560	NM_020690.4	ANKHD1-EIF4EBP3	14.979	21.3507	14.6145
ILMN_3241218	NM_019004.1	ANKIB1	179.354	178.38	174.123
ILMN_1797873	NM_178510.1	ANKK1	4.40592	7.08399	6.75046
ILMN_3243457	NM_152363.4	ANKLE1	32.4765	28.5415	33.1069
ILMN_3249608	NM_015114.1	ANKLE2	142.796	153.61	121.605
ILMN_1675483	NM_016552.2	ANKMY1	96.7751	80.2244	86.7462
ILMN_2251062	NM_017844.2	ANKMY1	10.7934	10.031	6.54697
ILMN_1799369	NM_016552.2	ANKMY1	3.82234	4.10893	5.56816
ILMN_1784292	NM_020319.1	ANKMY2	156.143	185.568	161.691
ILMN_1687351	NM_023039.2	ANKRA2	247.923	313.915	293.736
ILMN_2185563	NM_023039.2	ANKRA2	279.225	297.407	288.935
ILMN_1716264	NM_014391.2	ANKRD1	5.24303	5.32188	9.13071
ILMN_1711828	NM_017664.2	ANKRD10	89.4932	100.636	78.6975
ILMN_2115218	NM_017664.2	ANKRD10	223.891	248.617	212.025
ILMN_2108709	NM_013275.4	ANKRD11	475.957	491.225	470.363
ILMN_1690465	NM_013275.4	ANKRD11	12.9926	9.92275	10.5436
ILMN_1661833	NM_015208.2	ANKRD12	194.61	280.293	270.418
ILMN_1689908	NM_033121.1	ANKRD13A	600.004	577.323	581.338
ILMN_1794070	NM_152345.3	ANKRD13B	6.641	6.36527	9.4247
ILMN_2148507	NM_030816.2	ANKRD13C	75.9264	80.6768	69.7957
ILMN_1660183	XM_945561.1	ANKRD13D	6.51572	6.91385	7.61744
ILMN_1667830	XM_945565.1	ANKRD13D	3.61726	4.30426	3.63091
ILMN_1790351	XM_945557.1	ANKRD13D	9.43506	6.72123	6.79376
ILMN_1807112	XM_945567.1	ANKRD13D	12.3153	11.7041	9.15198
ILMN_1672356	XM_945571.1	ANKRD13D	97.1973	95.9712	93.4315
ILMN_1662902	NM_207354.1	ANKRD13D	4.57575	5.10229	5.67941
ILMN_1675435	NM_019046.1	ANKRD16	34.8153	29.598	34.0908
ILMN_1659156	NM_001009941.1	ANKRD16	13.059	21.9406	18.0913
ILMN_2353431	NM_001009941.1	ANKRD16	6.96783	9.61354	7.3098
ILMN_1787064	NM_032217.3	ANKRD17	10.1334	22.2398	18.0212
ILMN_2406335	NM_198889.1	ANKRD17	75.4401	133.032	94.7375
ILMN_1712019	NM_198889.1	ANKRD17	179.618	222.009	160.565
ILMN_3190486	XM_001717620.1	ANKRD18A	6.2827	5.79756	5.03102
ILMN_3255211	XM_001726105.1	ANKRD18A	8.44245	5.46581	7.68257
[truncated: 46,183 more rows]
