# Supplementary material for: Characterization of Transcription Factor Networks Involved in Umbilical Cord Blood CD34+ Stem Cells-Derived Erythropoiesis
Source: PLoS One. 2014 Sep 11;9(9):e107133. doi: 10.1371/journal.pone.0107133 (PMC4161396; doi:10.1371/journal.pone.0107133)
Supplement: Table S2 — Profile 1 and Profile-2 principal component analysis data. (XLSX) [file pone.0107133.s002.xlsx]

## Sheet: Profile-1-PCA
Table S2 Profile-1 PCA data
Probe ID	EntrezID	Name	Symbol	logChange	Correlation
ILMN_1776640	4352	myeloproliferative leukemia virus oncogene	MPL	-3.6725	-0.948948
ILMN_1745103	51266	C-type lectin domain family 1, member B	CLEC1B	-3.66	-0.993993
ILMN_1660808	58189	WAP four-disulfide core domain 1	WFDC1	-3.515	-0.974974
ILMN_1743290	2815	glycoprotein IX (platelet)	GP9	-3.405	-0.966966
ILMN_1808238	348093	RNA binding protein with multiple splicing 2	RBPMS2	-3.2025	-0.996996
ILMN_1660114	22915	multimerin 1	MMRN1	-3.115	-0.948948
ILMN_1767281	5473	pro-platelet basic protein (chemokine (C-X-C motif) ligand 7)	PPBP	-2.9925	-0.993993
ILMN_1815287	8706	beta-1,3-N-acetylgalactosaminyltransferase 1 (globoside blood group)	B3GALNT1	-2.9325	-0.994994
ILMN_1729453	10867	tetraspanin 9	TSPAN9	-2.7375	-0.961961
ILMN_1782419	2791	guanine nucleotide binding protein (G protein), gamma 11	GNG11	-2.7275	-0.958958
ILMN_1752755	7450	von Willebrand factor	VWF	-2.68	-0.957957
ILMN_1733324	3690	integrin, beta 3 (platelet glycoprotein IIIa, antigen CD61)	ITGB3	-2.6675	-0.982982
ILMN_1789627	5413	septin 5	40791	-2.625	-0.958958
ILMN_1715401	4495	metallothionein 1G	MT1G	-2.595	-0.678678
ILMN_1808590	2982	guanylate cyclase 1, soluble, alpha 3	GUCY1A3	-2.5875	-0.984984
ILMN_1718446	138311	family with sequence similarity 69, member B	FAM69B	-2.5475	-0.899899
ILMN_1725773	56521	DnaJ (Hsp40) homolog, subfamily C, member 12	DNAJC12	-2.4975	-0.957957
ILMN_1671149	55384	maternally expressed 3 (non-protein coding)	MEG3	-2.4175	-0.987987
ILMN_1742307	4232	mesoderm specific transcript homolog (mouse)	MEST	-2.3375	-0.978978
ILMN_1696295	58530	lymphocyte antigen 6 complex, locus G6D	LY6G6D	-2.32	-0.915915
ILMN_1668092	90952	endothelial cell adhesion molecule	ESAM	-2.3125	-0.955955
ILMN_1655595	5270	serpin peptidase inhibitor, clade E (nexin, plasminogen activator inhibitor type 1), member 2	SERPINE2	-2.2975	-0.958958
ILMN_1701461	7078	TIMP metallopeptidase inhibitor 3	TIMP3	-2.255	-0.971971
ILMN_3246678	283869	neuropeptide W	NPW	-2.255	-0.973973
ILMN_2392189	10217	CTD (carboxy-terminal domain, RNA polymerase II, polypeptide A) small phosphatase-like	CTDSPL	-2.2125	-0.959959
ILMN_1704537	26227	phosphoglycerate dehydrogenase	PHGDH	-2.2075	-0.99099
ILMN_1768721	55211	developmental pluripotency associated 4	DPPA4	-2.2075	-0.97097
ILMN_1782567	2983	guanylate cyclase 1, soluble, beta 3	GUCY1B3	-2.1775	-0.977977
ILMN_1709307	26086	G-protein signaling modulator 1	GPSM1	-2.175	-0.994994
ILMN_1685156	112	adenylate cyclase 6	ADCY6	-2.125	-0.994994
ILMN_2132809	9639	Rho guanine nucleotide exchange factor (GEF) 10	ARHGEF10	-2.1125	-0.949949
ILMN_1752065	388125	C2 calcium-dependent domain containing 4B	C2CD4B	-2.1025	-0.913913
ILMN_1783843	60672	migration and invasion inhibitory protein	MIIP	-2.09	-0.875875
ILMN_1811443	551	arginine vasopressin	AVP	-2.08	-0.961961
ILMN_1691264	51471	N-acetyltransferase 8B (GCN5-related, putative, gene/pseudogene)	NAT8B	-2.0775	-0.992992
ILMN_1673548	29094	galectin-related protein	HSPC159	-2.06	-0.884884
ILMN_1812031	5064	paralemmin	PALM	-2.05	-0.951951
ILMN_1726030	2882	glutathione peroxidase 7	GPX7	-2.0275	-0.991991
ILMN_1775501	3553	interleukin 1, beta	IL1B	-2.0125	-0.993993
ILMN_1721888	3674	integrin, alpha 2b (platelet glycoprotein IIb of IIb/IIIa complex, antigen CD41)	ITGA2B	-1.99	-0.94094
ILMN_2160906	80177	myc target 1	MYCT1	-1.9775	-0.958958
ILMN_2216637	55351	serine/threonine kinase 32B	STK32B	-1.9725	-0.958958
ILMN_2064860	653499	lectin, galactoside-binding, soluble, 7B	LGALS7B	-1.9275	-0.965965
ILMN_1713731	239	arachidonate 12-lipoxygenase	ALOX12	-1.865	-0.982982
ILMN_1721770	5069	pregnancy-associated plasma protein A, pappalysin 1	PAPPA	-1.8475	-0.942942
ILMN_1702933	79924	adrenomedullin 2	ADM2	-1.845	-0.998998
ILMN_1740960	28992	MACRO domain containing 1	MACROD1	-1.8325	-0.97097
ILMN_1783185	11166	SRY (sex determining region Y)-box 21	SOX21	-1.8275	-0.957957
ILMN_3305273	729779	phosphoserine aminotransferase 1 pseudogene	LOC729779	-1.805	-0.919919
ILMN_1679666	92304	secretoglobin, family 3A, member 1	SCGB3A1	-1.7825	-0.789789
ILMN_2162253	10874	neuromedin U	NMU	-1.77	-0.715715
ILMN_1750790	2949	glutathione S-transferase mu 5	GSTM5	-1.76	-0.914914
ILMN_1697189	139728	pregnancy up-regulated non-ubiquitously expressed CaM kinase	PNCK	-1.755	-0.74074
ILMN_1705685	4211	Meis homeobox 1	MEIS1	-1.755	-0.981981
ILMN_1712563	29968	phosphoserine aminotransferase 1	PSAT1	-1.7475	-0.97097
ILMN_3269537	100130562	ribosomal protein S2 pseudogene 5	RPS2P5	-1.745	-0.938938
ILMN_3209358	646836	uncharacterized protein LOC646836-like	LOC646836	-1.735	-0.986986
ILMN_1684158	84706	glutamic pyruvate transaminase (alanine aminotransferase) 2	GPT2	-1.7225	-0.957957
ILMN_1812362	10873	malic enzyme 3, NADP( )-dependent, mitochondrial	ME3	-1.6925	-0.924924
ILMN_3251672	1829	desmoglein 2	DSG2	-1.68	-0.885885
ILMN_3296958	729645	similar to C-type lectin domain family 4, member g	LOC729645	-1.67	-0.95095
ILMN_1761968	94274	protein phosphatase 1, regulatory (inhibitor) subunit 14A	PPP1R14A	-1.67	-0.944944
ILMN_1794364	1521	cathepsin W	CTSW	-1.6625	-0.926926
ILMN_1702479	3205	homeobox A9	HOXA9	-1.6475	-0.795795
ILMN_2321975	5475	protein phosphatase, EF-hand calcium binding domain 1	PPEF1	-1.635	-0.967967
ILMN_1715417	6403	selectin P (granule membrane protein 140kDa, antigen CD62)	SELP	-1.635	-0.923923
ILMN_1756935	114880	oxysterol binding protein-like 6	OSBPL6	-1.625	-0.783783
ILMN_1680928	26052	dynamin 3	DNM3	-1.6225	-0.877877
ILMN_1794742	388585	hairy and enhancer of split 5 (Drosophila)	HES5	-1.6175	-0.898898
ILMN_1658989	84206	mex-3 homolog B (C. elegans)	MEX3B	-1.615	-0.915915
ILMN_1683923	4496	metallothionein 1H	MT1H	-1.6125	-0.607607
ILMN_1740234	119391	glutathione S-transferase omega 2	GSTO2	-1.6	-0.894894
ILMN_1737972	85453	TSPY-like 5	TSPYL5	-1.595	-0.945945
ILMN_3268403	100128252	hypothetical LOC100128252	LOC100128252	-1.585	-0.967967
ILMN_1802819	55635	DEP domain containing 1	DEPDC1	-1.5725	-0.942942
ILMN_1766914	4239	microfibrillar-associated protein 4	MFAP4	-1.5725	-0.965965
ILMN_1661708	3963	lectin, galactoside-binding, soluble, 7	LGALS7	-1.56	-0.929929
ILMN_1669113	22809	activating transcription factor 5	ATF5	-1.5525	-0.962962
ILMN_1695880	4015	lysyl oxidase	LOX	-1.5475	-0.881881
ILMN_1804735	875	cystathionine-beta-synthase	CBS	-1.54	-0.883883
ILMN_2229379	3815	v-kit Hardy-Zuckerman 4 feline sarcoma viral oncogene homolog	KIT	-1.5325	-0.969969
ILMN_3288268	100132499	ribosomal protein S29 pseudogene 16	RPS29P16	-1.5275	-0.99099
ILMN_1670385	79861	tubulin, alpha-like 3	TUBAL3	-1.5275	-0.987987
ILMN_1715991	8436	serum deprivation response	SDPR	-1.525	-0.99099
ILMN_1774602	2199	fibulin 2	FBLN2	-1.5225	-0.968968
ILMN_1808290	286467	hypothetical LOC286467	LOC286467	-1.52	-0.965965
ILMN_2335604	8631	src kinase associated phosphoprotein 1	SKAP1	-1.52	-0.992992
ILMN_1738989	55638	syntabulin (syntaxin-interacting)	SYBU	-1.5175	-0.914914
ILMN_2354211	1104	regulator of chromosome condensation 1	RCC1	-1.5175	-0.917917
ILMN_1734734	162655	zinc finger protein 519	ZNF519	-1.51	-0.939939
ILMN_3235477	8568	ribosomal RNA processing 1 homolog (S. cerevisiae)	RRP1	-1.5075	-0.92092
ILMN_2396546	3321	immunoglobulin superfamily, member 3	IGSF3	-1.5	-0.803803
ILMN_1749403	340348	tetraspanin 33	TSPAN33	-1.49	-0.86086
ILMN_1775373	116173	CKLF-like MARVEL transmembrane domain containing 5	CMTM5	-1.48	-0.907907
ILMN_1771599	5352	procollagen-lysine, 2-oxoglutarate 5-dioxygenase 2	PLOD2	-1.475	-0.986986
ILMN_3235974	55258	threonine synthase-like 2 (S. cerevisiae)	THNSL2	-1.475	-0.976976
ILMN_1698047	648394	similar to sulfotransferase family, cytosolic, 1A, phenol-preferring, member 3	LOC648394	-1.4725	-0.988988
ILMN_1715452	158326	FRAS1 related extracellular matrix 1	FREM1	-1.4725	-0.973973
ILMN_2318459	51754	transmembrane protein 8B	TMEM8B	-1.47	-0.892892
ILMN_2075065	9415	fatty acid desaturase 2	FADS2	-1.465	-0.953953
ILMN_2165369	8366	histone cluster 1, H4b	HIST1H4B	-1.465	-0.969969
ILMN_1671106	2701	gap junction protein, alpha 4, 37kDa	GJA4	-1.4625	-0.976976
ILMN_1656910	117854	tripartite motif containing 6	TRIM6	-1.46	-0.975975
ILMN_1725946	3664	interferon regulatory factor 6	IRF6	-1.4575	-0.967967
ILMN_3308813	693184	microRNA 599	MIR599	-1.4575	-0.97097
ILMN_1673899	79850	family with sequence similarity 57, member A	FAM57A	-1.4575	-0.996996
ILMN_1723111	8359	histone cluster 1, H4a	HIST1H4A	-1.4575	-0.98098
ILMN_1653200	51310	solute carrier family 22, member 17	SLC22A17	-1.45	-0.967967
ILMN_1795257	2875	glutamic-pyruvate transaminase (alanine aminotransferase)	GPT	-1.435	-0.848848
ILMN_2227011	23205	acyl-CoA synthetase bubblegum family member 1	ACSBG1	-1.43	-0.714714
ILMN_1680344	8736	myomesin 1, 185kDa	MYOM1	-1.41	-0.965965
ILMN_1732269	51206	glycoprotein VI (platelet)	GP6	-1.41	-0.969969
ILMN_1737283	286527	thymosin beta 15B	TMSB15B	-1.4075	-0.978978
ILMN_1749868	221061	family with sequence similarity 171, member A1	FAM171A1	-1.405	-0.969969
ILMN_1663519	57419	solute carrier family 24 (sodium/potassium/calcium exchanger), member 3	SLC24A3	-1.405	-0.964964
ILMN_1782439	1266	calponin 3, acidic	CNN3	-1.4025	-0.697697
ILMN_1670807	157638	family with sequence similarity 84, member B	FAM84B	-1.3925	-0.89089
ILMN_1708059	8975	ubiquitin specific peptidase 13 (isopeptidase T-3)	USP13	-1.39	-0.895895
ILMN_1673605	400668	protease, serine, 57	PRSS57	-1.3875	-0.983983
ILMN_1754241	254528	chromosome 16 open reading frame 73	C16orf73	-1.385	-0.994994
ILMN_1791226	64359	nucleoredoxin	NXN	-1.3825	-0.919919
ILMN_1672575	116369	solute carrier family 26, member 8	SLC26A8	-1.3825	-0.945945
ILMN_2134974	23682	RAB38, member RAS oncogene family	RAB38	-1.375	-0.984984
ILMN_2160209	4072	epithelial cell adhesion molecule	EPCAM	-1.37	-0.994994
ILMN_1701603	249	alkaline phosphatase, liver/bone/kidney	ALPL	-1.365	-0.828828
ILMN_3298037	728453	ribosomal protein S28 pseudogene 6	RPS28P6	-1.3625	-0.992992
ILMN_1680874	347733	tubulin, beta 2B	TUBB2B	-1.3575	-0.847847
ILMN_1684450	53347	ubiquitin associated and SH3 domain containing A	UBASH3A	-1.3525	-0.86086
ILMN_1741356	144165	prickle homolog 1 (Drosophila)	PRICKLE1	-1.35	-0.923923
ILMN_1797519	8788	delta-like 1 homolog (Drosophila)	DLK1	-1.35	-0.973973
ILMN_3294222	100132673	ribosomal protein S2 pseudogene 28	RPS2P28	-1.3475	-0.95095
ILMN_1711030	26873	5-oxoprolinase (ATP-hydrolysing)	OPLAH	-1.3475	-0.998998
ILMN_3293681	390940	hypothetical protein LOC390940	LOC390940	-1.34	-0.975975
ILMN_3258346	100130009	high mobility group protein HMG-I/HMG-Y-like	LOC100130009	-1.34	-0.857857
ILMN_3227023	84973	small nucleolar RNA host gene 7 (non-protein coding)	SNHG7	-1.33	-0.995995
ILMN_1720994	89781	Hermansky-Pudlak syndrome 4	HPS4	-1.3275	-0.932932
ILMN_1671486	9455	homer homolog 2 (Drosophila)	HOMER2	-1.325	-0.939939
ILMN_1756439	9805	secernin 1	SCRN1	-1.3175	-0.814814
ILMN_3237062	100129583	family with sequence similarity 47, member E	FAM47E	-1.3175	-0.9009
ILMN_1740996	761	carbonic anhydrase III, muscle specific	CA3	-1.315	-0.726726
ILMN_1669321	4145	megakaryocyte-associated tyrosine kinase	MATK	-1.31	-0.958958
ILMN_2128639	254427	chromosome 10 open reading frame 47	C10orf47	-1.31	-0.953953
ILMN_1653761	4613	v-myc myelocytomatosis viral related oncogene, neuroblastoma derived (avian)	MYCN	-1.3075	-0.975975
ILMN_1746720	125488	tetratricopeptide repeat domain 39C	TTC39C	-1.3025	-0.817817
ILMN_1763382	4879	natriuretic peptide B	NPPB	-1.3025	-0.81081
ILMN_1810486	83871	RAB34, member RAS oncogene family	RAB34	-1.2925	-0.944944
ILMN_3273456	100129342	hypothetical protein LOC100129342	LOC100129342	-1.285	-0.941941
ILMN_2385278	26094	DDB1 and CUL4 associated factor 4	DCAF4	-1.2775	-0.94094
ILMN_1712719	9053	microtubule-associated protein 7	MAP7	-1.275	-0.935935
ILMN_1692223	3934	lipocalin 2	LCN2	-1.2725	-0.811811
ILMN_1688423	2205	Fc fragment of IgE, high affinity I, receptor for; alpha polypeptide	FCER1A	-1.27	-0.964964
ILMN_2348367	53834	fibroblast growth factor receptor-like 1	FGFRL1	-1.27	-0.918918
ILMN_2086890	284	angiopoietin 1	ANGPT1	-1.2675	-0.998998
ILMN_1728972	54478	family with sequence similarity 64, member A	FAM64A	-1.2625	-0.834834
ILMN_1793672	147912	SIX homeobox 5	SIX5	-1.2625	-0.964964
ILMN_1767542	56906	THAP domain containing 10	THAP10	-1.2575	-0.992992
ILMN_1651237	81620	chromatin licensing and DNA replication factor 1	CDT1	-1.255	-0.988988
ILMN_1680196	55353	lysosomal protein transmembrane 4 beta	LAPTM4B	-1.2475	-0.892892
ILMN_3275106	100131866	ribosomal protein S2 pseudogene 9	RPS2P9	-1.24	-0.999999
ILMN_2363658	7837	peroxidasin homolog (Drosophila)	PXDN	-1.24	-0.931931
ILMN_1772459	6228	ribosomal protein S23	RPS23	-1.2375	-0.991991
ILMN_2343048	23457	ATP-binding cassette, sub-family B (MDR/TAP), member 9	ABCB9	-1.2375	-0.892892
ILMN_1792538	924	CD7 molecule	CD7	-1.2375	-0.969969
ILMN_1757408	10172	zinc finger protein 256	ZNF256	-1.2325	-0.953953
ILMN_2397795	122060	SLAIN motif family, member 1	SLAIN1	-1.2325	-0.937937
ILMN_1693152	2530	fucosyltransferase 8 (alpha (1,6) fucosyltransferase)	FUT8	-1.23	-0.954954
ILMN_1660439	651149	similar to 60S ribosomal protein L3 (L4)	LOC651149	-1.2275	-0.959959
ILMN_1703635	1936	eukaryotic translation elongation factor 1 delta (guanine nucleotide exchange protein)	EEF1D	-1.225	-0.982982
ILMN_1699058	644979	similar to KIAA1193 protein	LOC644979	-1.2225	-0.982982
ILMN_1714700	28951	tribbles homolog 2 (Drosophila)	TRIB2	-1.2225	-0.967967
ILMN_3239629	729679	ribosomal protein S2 pseudogene 51	RPS2P51	-1.2175	-0.981981
ILMN_2226304	57182	ankyrin repeat domain 50	ANKRD50	-1.2175	-0.887887
ILMN_1800796	6167	ribosomal protein L37	RPL37	-1.215	-0.993993
ILMN_1711988	56660	potassium channel, subfamily K, member 12	KCNK12	-1.215	-0.873873
ILMN_3248562	26800	small nucleolar RNA, C/D box 49A	SNORD49A	-1.215	-0.954954
ILMN_1772241	6713	squalene epoxidase	SQLE	-1.2125	-0.952952
ILMN_1762142	83879	cell division cycle associated 7	CDCA7	-1.21	-0.883883
ILMN_2309534	201299	RAD52 motif 1	RDM1	-1.21	-0.859859
ILMN_1792323	3067	histidine decarboxylase	HDC	-1.2075	-0.959959
ILMN_1741350	80321	centrosomal protein 70kDa	CEP70	-1.2075	-0.958958
ILMN_1809292	83943	IMP2 inner mitochondrial membrane peptidase-like (S. cerevisiae)	IMMP2L	-1.2025	-0.831831
ILMN_1807515	23283	cleavage stimulation factor, 3' pre-RNA, subunit 2, 64kDa, tau variant	CSTF2T	-1.2025	-0.972972
ILMN_1752394	57820	cyclin B1 interacting protein 1, E3 ubiquitin protein ligase	CCNB1IP1	-1.2	-0.998998
ILMN_1796455	6263	ryanodine receptor 3	RYR3	-1.2	-0.921921
ILMN_1675873	148641	solute carrier family 35, member F3	SLC35F3	-1.19	-0.937937
ILMN_1682110	3206	homeobox A10	HOXA10	-1.1875	-0.904904
ILMN_1697377	649841	similar to protein immuno-reactive with anti-PTH polyclonal antibodies	LOC649841	-1.185	-0.883883
ILMN_1717702	89822	potassium channel, subfamily K, member 17	KCNK17	-1.18	-0.981981
ILMN_1779857	146223	Kruppel-like factor 7 (ubiquitous)	KLF4	-1.1775	-0.839839
ILMN_1728369	1183	chloride channel 4	CLCN4	-1.175	-0.99099
ILMN_3251298	79896	threonine synthase-like 1 (S. cerevisiae)	THNSL1	-1.175	-0.965965
ILMN_2079386	6146	ribosomal protein L22	RPL22	-1.1725	-0.978978
ILMN_1772326	57482	KIAA1211	KIAA1211	-1.1725	-0.978978
ILMN_2203588	4636	myosin, light chain 5, regulatory	MYL5	-1.17	-0.887887
ILMN_2409318	91433	RCC1 domain containing 1	RCCD1	-1.1675	-0.89089
ILMN_1714749	84295	PHD finger protein 6	PHF6	-1.165	-0.871871
ILMN_1766551	1359	carboxypeptidase A3 (mast cell)	CPA3	-1.16	-0.991991
ILMN_1671337	6518	solute carrier family 2 (facilitated glucose/fructose transporter), member 5	SLC2A5	-1.16	-0.807807
ILMN_1674390	5575	protein kinase, cAMP-dependent, regulatory, type I, beta	PRKAR1B	-1.1575	-0.845845
ILMN_3253728	100113377	chromosome 19 open reading frame 64	C19orf64	-1.155	-0.98098
ILMN_2342437	51088	kelch-like 5 (Drosophila)	KLHL5	-1.1525	-0.766766
ILMN_1665435	2852	G protein-coupled estrogen receptor 1	GPER	-1.1525	-0.859859
ILMN_1784630	9920	kelch repeat and BTB (POZ) domain containing 11	KBTBD11	-1.15	-0.839839
ILMN_1772521	25902	methylenetetrahydrofolate dehydrogenase (NADP dependent) 1-like	MTHFD1L	-1.15	-0.998998
ILMN_1677851	5918	retinoic acid receptor responder (tazarotene induced) 1	RARRES1	-1.1475	-0.893893
ILMN_1792712	201725	chromosome 4 open reading frame 46	C4orf46	-1.145	-0.895895
ILMN_1658289	84058	WD repeat domain 54	WDR54	-1.1425	-0.915915
ILMN_1727098	26051	protein phosphatase 1, regulatory (inhibitor) subunit 16B	PPP1R16B	-1.1425	-0.962962
ILMN_2353202	5754	PTK7 protein tyrosine kinase 7	PTK7	-1.1425	-0.927927
ILMN_1762204	148823	chromosome 1 open reading frame 150	C1orf150	-1.1375	-0.74074
ILMN_1702965	5149	phosphodiesterase 6H, cGMP-specific, cone, gamma	PDE6H	-1.1375	-0.805805
ILMN_3294007	442442	ribosomal protein L14 pseudogene 5	RPL14P5	-1.135	-0.928928
ILMN_1753575	2811	glycoprotein Ib (platelet), alpha polypeptide	GP1BA	-1.13	-0.989989
ILMN_2365111	11184	mitogen-activated protein kinase kinase kinase kinase 1	MAP4K1	-1.1275	-0.904904
ILMN_2316918	53354	pantothenate kinase 1	PANK1	-1.1275	-0.949949
ILMN_1676091	388275	heterogeneous nuclear ribonucleoprotein A1 pseudogene 7	HNRNPA1P7	-1.125	-0.989989
ILMN_1781585	360132	FK506 binding protein 9-like	FKBP9L	-1.1225	-0.989989
ILMN_2396672	3983	actin binding LIM protein 1	ABLIM1	-1.1225	-0.831831
ILMN_1742544	4208	myocyte enhancer factor 2C	MEF2C	-1.1225	-0.928928
ILMN_1771003	54930	HAUS augmin-like complex, subunit 4	HAUS4	-1.1175	-0.981981
ILMN_1702817	146712	UDP-GlcNAc:betaGal beta-1,3-N-acetylglucosaminyltransferase-like 1	B3GNTL1	-1.1175	-0.9009
ILMN_1766123	2272	fragile histidine triad gene	FHIT	-1.1175	-0.97097
ILMN_3227811	729423	heterogeneous nuclear ribonucleoprotein A1 pseudogene 6	HNRNPA1P6	-1.115	-0.981981
ILMN_1747451	55344	phosphatidylinositol-specific phospholipase C, X domain containing 1	PLCXD1	-1.1125	-0.882882
ILMN_1704529	5478	peptidylprolyl isomerase A (cyclophilin A)	PPIA	-1.1125	-0.873873
ILMN_1782745	5933	retinoblastoma-like 1 (p107)	RBL1	-1.11	-0.976976
ILMN_1753890	27346	transmembrane protein 97	TMEM97	-1.1075	-0.978978
ILMN_1689110	28987	NIN1/RPN12 binding protein 1 homolog (S. cerevisiae)	NOB1	-1.1075	-0.876876
ILMN_1656904	6509	solute carrier family 1 (glutamate/neutral amino acid transporter), member 4	SLC1A4	-1.1075	-0.978978
ILMN_1658569	728910	similar to Galectin-7 (Gal-7) (HKL-14) (PI7) (p53-induced protein 1)	LOC728910	-1.1075	-0.868868
ILMN_1710204	7293	tumor necrosis factor receptor superfamily, member 4	TNFRSF4	-1.105	-0.885885
ILMN_3207605	399804	nucleophosmin (nucleolar phosphoprotein B23, numatrin) pseudogene	LOC399804	-1.1	-0.994994
ILMN_1682993	4818	natural killer cell group 7 sequence	NKG7	-1.1	-0.904904
ILMN_2153466	26240	family with sequence similarity 50, member B	FAM50B	-1.1	-0.98098
ILMN_1726199	84622	zinc finger protein 594	ZNF594	-1.1	-0.942942
ILMN_1676411	5380	postmeiotic segregation increased 2-like 2 pseudogene	PMS2L2	-1.1	-0.924924
ILMN_1712522	4680	carcinoembryonic antigen-related cell adhesion molecule 6 (non-specific cross reacting antigen)	CEACAM6	-1.0975	-0.747747
ILMN_2108357	116832	ribosomal protein L39-like	RPL39L	-1.0975	-0.971971
ILMN_1723017	440396	heterogeneous nuclear ribonucleoprotein A1 pseudogene 16	HNRNPA1P16	-1.095	-0.876876
ILMN_1678934	64425	polymerase (RNA) I polypeptide E, 53kDa	POLR1E	-1.0925	-0.986986
ILMN_1805922	84650	emopamil binding protein-like	EBPL	-1.0925	-0.961961
ILMN_3236634	728889	similar to hCG1645289	LOC728889	-1.0925	-0.829829
ILMN_3243682	127281	chromosome 1 open reading frame 93	C1orf93	-1.0875	-0.897897
ILMN_2409642	7216	trophinin	TRO	-1.0875	-0.933933
ILMN_1655974	5158	phosphodiesterase 6B, cGMP-specific, rod, beta	PDE6B	-1.0875	-0.976976
ILMN_3225586	728732	heterogeneous nuclear ribonucleoprotein A1 pseudogene	LOC728732	-1.085	-0.999999
ILMN_1801776	5678	pregnancy specific beta-1-glycoprotein 9	PSG9	-1.0825	-0.731731
ILMN_2280568	375248	ankyrin repeat domain 36	ANKRD36	-1.08	-0.965965
ILMN_1792972	90594	zinc finger protein 439	ZNF439	-1.08	-0.975975
ILMN_2180371	29902	chromosome 12 open reading frame 24	C12orf24	-1.0775	-0.995995
ILMN_2053415	3949	low density lipoprotein receptor	LDLR	-1.075	-0.937937
ILMN_1670809	11270	nurim (nuclear envelope membrane protein)	NRM	-1.075	-0.982982
ILMN_1730101	23708	G1 to S phase transition 2	GSPT2	-1.0725	-0.949949
ILMN_1661490	10471	prefoldin subunit 6	PFDN6	-1.0725	-0.999999
ILMN_1662049	55326	1-acylglycerol-3-phosphate O-acyltransferase 5 (lysophosphatidic acid acyltransferase, epsilon)	AGPAT5	-1.07	-0.809809
ILMN_3203666	645001	putative heterogeneous nuclear ribonucleoprotein A1-like 3-like	LOC645001	-1.07	-0.986986
ILMN_1703408	7976	frizzled family receptor 3	FZD3	-1.07	-0.948948
ILMN_2089875	7292	tumor necrosis factor (ligand) superfamily, member 4	TNFSF4	-1.0675	-0.963963
ILMN_1691846	50486	G0/G1switch 2	G0S2	-1.065	-0.988988
ILMN_1676361	58504	Rho GTPase activating protein 22	ARHGAP22	-1.065	-0.932932
ILMN_3244929	100133163	breakpoint cluster region pseudogene 7	BCRP7	-1.0625	-0.983983
ILMN_1732410	220963	solute carrier family 16, member 9 (monocarboxylic acid transporter 9)	SLC16A9	-1.0625	-0.845845
ILMN_1715540	10293	TRAF interacting protein	TRAIP	-1.0625	-0.886886
ILMN_1659273	441408	hypothetical LOC441408	LOC441408	-1.06	-0.891891
ILMN_1702911	11142	protein kinase (cAMP-dependent, catalytic) inhibitor gamma	PKIG	-1.06	-0.806806
ILMN_1805973	2842	G protein-coupled receptor 19	GPR19	-1.0575	-0.901901
ILMN_1681103	358	aquaporin 1 (Colton blood group)	AQP1	-1.055	-0.97097
ILMN_2240009	122622	adenylosuccinate synthase like 1	ADSSL1	-1.055	-0.834834
ILMN_2129161	2615	leucine rich repeat containing 32	LRRC32	-1.055	-0.93093
ILMN_2201596	54360	cytokine-like 1	CYTL1	-1.0525	-0.948948
ILMN_1759097	10962	myeloid/lymphoid or mixed-lineage leukemia (trithorax homolog, Drosophila); translocated to, 11	MLLT11	-1.0525	-0.714714
ILMN_1794595	2593	guanidinoacetate N-methyltransferase	GAMT	-1.05	-0.927927
ILMN_1659952	8898	myotubularin related protein 2	MTMR2	-1.0475	-0.87087
ILMN_3308490	693149	microRNA 564	MIR564	-1.0475	-0.909909
ILMN_2180848	1690	coagulation factor C homolog, cochlin (Limulus polyphemus)	COCH	-1.045	-0.777777
ILMN_1668507	23576	dimethylarginine dimethylaminohydrolase 1	DDAH1	-1.045	-0.93093
ILMN_1754076	55799	calcium channel, voltage-dependent, alpha 2/delta subunit 3	CACNA2D3	-1.045	-0.807807
ILMN_2075892	4041	low density lipoprotein receptor-related protein 5	LRP5	-1.0425	-0.956956
ILMN_1742958	11065	ubiquitin-conjugating enzyme E2C	UBE2C	-1.04	-0.972972
ILMN_2398107	440	asparagine synthetase (glutamine-hydrolyzing)	ASNS	-1.04	-0.817817
ILMN_1685124	79600	tectonic family member 1	TCTN1	-1.04	-0.978978
ILMN_1740927	57128	LYR motif containing 4	LYRM4	-1.04	-0.787787
ILMN_2356578	7054	tyrosine hydroxylase	TH	-1.04	-0.959959
ILMN_1736242	25894	pleckstrin homology domain containing, family G (with RhoGef domain) member 4	PLEKHG4	-1.0375	-0.947947
ILMN_1706935	64753	coiled-coil domain containing 136	CCDC136	-1.0375	-0.875875
ILMN_1737011	51280	golgi membrane protein 1	GOLM1	-1.0375	-0.901901
ILMN_1800787	23180	raftlin, lipid raft linker 1	RFTN1	-1.035	-0.974974
ILMN_1748827	388564	hypothetical protein LOC388564	LOC388564	-1.035	-0.964964
ILMN_3240490	100131970	hypothetical LOC100131970	LOC100131970	-1.035	-0.984984
ILMN_3308592	407054	microRNA 98	MIR98	-1.035	-0.988988
ILMN_1652716	90459	exoribonuclease 1	ERI1	-1.03	-0.983983
ILMN_1748844	154043	CNKSR family member 3	CNKSR3	-1.03	-0.94094
ILMN_1724052	730051	zinc finger protein 814	ZNF814	-1.0275	-0.981981
ILMN_2381168	56998	catenin, beta interacting protein 1	CTNNBIP1	-1.0275	-0.92092
ILMN_1769264	64087	methylcrotonoyl-CoA carboxylase 2 (beta)	MCCC2	-1.0275	-0.813813
ILMN_1705737	3615	IMP (inosine 5'-monophosphate) dehydrogenase 2	IMPDH2	-1.025	-0.975975
ILMN_2249920	2534	FYN oncogene related to SRC, FGR, YES	FYN	-1.025	-0.872872
ILMN_1735463	54932	exonuclease 3'-5' domain containing 3	EXD3	-1.025	-0.94094
ILMN_1786168	400464	hypothetical LOC400464	LOC400464	-1.0225	-0.982982
ILMN_1753139	124220	zymogen granule protein 16 homolog B (rat)	ZG16B	-1.0225	-0.872872
ILMN_1788416	58489	family with sequence similarity 108, member C1	FAM108C1	-1.0225	-0.711711
ILMN_1777853	129642	membrane bound O-acyltransferase domain containing 2	MBOAT2	-1.0175	-0.887887
ILMN_1782403	55771	proline rich 11	PRR11	-1.0175	-0.921921
ILMN_1791328	27347	serine threonine kinase 39	STK39	-1.0175	-0.875875
ILMN_1766309	129138	ankyrin repeat domain 54	ANKRD54	-1.015	-0.992992
ILMN_1688246	642852	hypothetical LOC642852	LOC642852	-1.015	-0.994994
ILMN_1704321	3558	interleukin 2	IL2	-1.0125	-0.946946
ILMN_1734631	171425	citrate lyase beta like	CLYBL	-1.01	-0.845845
ILMN_1681899	260294	NOP2/Sun domain family, member 5 pseudogene 2	NSUN5P2	-1.01	-0.907907
ILMN_1736176	5347	polo-like kinase 1	PLK1	-1.01	-0.821821
ILMN_1811117	400986	ankyrin repeat domain-containing protein 36C	LOC400986	-1.0075	-0.845845
ILMN_1676197	84918	low density lipoprotein receptor-related protein 11	LRP11	-1.0075	-0.939939
ILMN_1684696	652594	similar to polycystin 1 isoform 2 precursor	LOC652594	-1.005	-0.964964
ILMN_1781255	91353	immunoglobulin lambda-like polypeptide 3, pseudogene	IGLL3P	-1.005	-0.987987
ILMN_1716838	84221	chromosome 21 open reading frame 56	C21orf56	-1.005	-0.877877
ILMN_1772821	85379	KIAA1671	KIAA1671	-1.005	-0.857857
ILMN_1727574	152485	zinc finger protein 827	ZNF827	-1.0025	-0.996996
ILMN_1696699	79632	family with sequence similarity 184, member A	FAM184A	-1.0025	-0.982982
ILMN_3309514	693159	microRNA 574	MIR574	-1.0025	-0.98098
ILMN_1795063	284273	zinc binding alcohol dehydrogenase domain containing 2	ZADH2	-1	-0.948948
ILMN_2388070	93109	transmembrane protein 44	TMEM44	-1	-0.987987
ILMN_2102670	2624	GATA binding protein 2	GATA2	-1	-0.785785
ILMN_1758679	64418	transmembrane protein 168	TMEM168	-1	-0.77077
ILMN_2220283	664709	heterogeneous nuclear ribonucleoprotein A1 pseudogene 10	HNRNPA1P10	-0.9975	-0.994994
ILMN_1695763	10954	protein disulfide isomerase family A, member 5	PDIA5	-0.9975	-0.879879
ILMN_1658080	126231	zinc finger protein 573	ZNF573	-0.9975	-0.745745
ILMN_3277072	728178	hypothetical protein LOC728178	LOC728178	-0.9975	-0.95095
ILMN_1693269	94235	guanine nucleotide binding protein (G protein), gamma 8	GNG8	-0.995	-0.93093
ILMN_2063532	201780	solute carrier family 10 (sodium/bile acid cotransporter family), member 4	SLC10A4	-0.9925	-0.914914
ILMN_1756992	4582	mucin 1, cell surface associated	MUC1	-0.99	-0.802802
ILMN_1672687	648099	similar to positive cofactor 2, glutamine/Q-rich-associated protein isoform b	LOC648099	-0.99	-0.864864
ILMN_1762095	84899	transmembrane and tetratricopeptide repeat containing 4	TMTC4	-0.99	-0.875875
ILMN_1802615	1021	cyclin-dependent kinase 6	CDK6	-0.9875	-0.965965
ILMN_1663963	1605	dystroglycan 1 (dystrophin-associated glycoprotein 1)	DAG1	-0.9875	-0.895895
ILMN_3231314	644517	family with sequence similarity 86, member A pseudogene	LOC644517	-0.9875	-0.989989
ILMN_1815840	3543	immunoglobulin lambda-like polypeptide 1	IGLL1	-0.9875	-0.969969
ILMN_1811082	64776	chromosome 11 open reading frame 1	C11orf1	-0.985	-0.827827
ILMN_1815626	1717	7-dehydrocholesterol reductase	DHCR7	-0.985	-0.722722
ILMN_1685045	1117	chitinase 3-like 2	CHI3L2	-0.985	-0.663663
ILMN_1672009	130773	ribosomal protein L23a pseudogene 37	RPL23AP37	-0.9825	-0.827827
ILMN_1679837	81537	sphingosine-1-phosphate phosphatase 1	SGPP1	-0.9825	-0.755755
ILMN_1812191	113246	chromosome 12 open reading frame 57	C12orf57	-0.98	-0.881881
ILMN_1656452	80178	chromosome 16 open reading frame 59	C16orf59	-0.98	-0.868868
ILMN_1762747	6138	ribosomal protein L15	RPL15	-0.9775	-0.907907
ILMN_1805737	5214	phosphofructokinase, platelet	PFKP	-0.9775	-0.873873
ILMN_3226694	731969	similar to MTH2 protein	LOC731969	-0.9775	-0.766766
ILMN_1673509	6158	ribosomal protein L28	RPL28	-0.975	-0.856856
ILMN_1659346	5465	peroxisome proliferator-activated receptor alpha	PPARA	-0.975	-0.886886
ILMN_2370091	27018	nerve growth factor receptor (TNFRSF16) associated protein 1	NGFRAP1	-0.9725	-0.977977
ILMN_1792748	1373	carbamoyl-phosphate synthase 1, mitochondrial	CPS1	-0.9725	-0.924924
ILMN_3237562	677842	small nucleolar RNA, H/ACA box 76	SNORA76	-0.97	-0.973973
ILMN_1708516	56952	phosphoribosyl transferase domain containing 1	PRTFDC1	-0.97	-0.999999
ILMN_1747934	51477	inositol-3-phosphate synthase 1	ISYNA1	-0.9675	-0.865865
ILMN_1740407	337876	chondroitin sulfate synthase 3	CHSY3	-0.9675	-0.986986
ILMN_3303612	80336	poly(A) binding protein, cytoplasmic 1-like	PABPC1L	-0.965	-0.931931
ILMN_1780197	57465	TBC1 domain family, member 24	TBC1D24	-0.965	-0.962962
ILMN_1748352	1515	cathepsin L2	CTSL2	-0.9625	-0.794794
ILMN_1696110	10426	tubulin, gamma complex associated protein 3	TUBGCP3	-0.9625	-0.907907
ILMN_1759772	115399	leucine rich repeat containing 56	LRRC56	-0.9625	-0.856856
ILMN_1652797	400451	family with sequence similarity 174, member B	FAM174B	-0.96	-0.926926
ILMN_1657708	11343	monoglyceride lipase	MGLL	-0.96	-0.807807
ILMN_1700248	349136	WD repeat domain 86	WDR86	-0.96	-0.995995
ILMN_1654474	643918	hypothetical protein LOC643917	LOC643918	-0.9575	-0.946946
ILMN_2115633	51293	CD320 molecule	CD320	-0.9575	-0.768768
ILMN_2068274	283420	C-type lectin domain family 9, member A	CLEC9A	-0.9575	-0.957957
ILMN_2131467	2770	guanine nucleotide binding protein (G protein), alpha inhibiting activity polypeptide 1	GNAI1	-0.9575	-0.97097
ILMN_2108735	1917	eukaryotic translation elongation factor 1 alpha 2	EEF1A2	-0.9575	-0.986986
ILMN_1803124	332	baculoviral IAP repeat containing 5	BIRC5	-0.955	-0.998998
ILMN_2343278	8611	phosphatidic acid phosphatase type 2A	PPAP2A	-0.955	-0.965965
ILMN_1715543	641371	acyl-CoA thioesterase 1	ACOT1	-0.955	-0.988988
ILMN_1653203	30008	EGF containing fibulin-like extracellular matrix protein 2	EFEMP2	-0.955	-0.85085
ILMN_1679450	730746	similar to Heterogeneous nuclear ribonucleoprotein A1 (Helix-destabilizing protein) (Single-strand RNA-binding protein) (hnRNP core protein A1) (HDP)	LOC730746	-0.9525	-0.996996
ILMN_1795454	11052	cleavage and polyadenylation specific factor 6, 68kDa	CPSF6	-0.9525	-0.806806
ILMN_1779832	400214	chromosome 14 open reading frame 33	C14orf33	-0.9525	-0.88088
ILMN_3247633	100134379	similar to bactericidal/permeability-increasing protein	LOC100134379	-0.95	-0.765765
ILMN_1661778	9633	metallothionein-like 5, testis-specific (tesmin)	MTL5	-0.95	-0.994994
ILMN_2070013	10166	solute carrier family 25 (mitochondrial carrier; ornithine transporter) member 15	SLC25A15	-0.95	-0.71071
ILMN_3235420	100133055	hypothetical protein LOC100133055	LOC100133055	-0.95	-0.974974
ILMN_2090351	283491	olfactory receptor, family 7, subfamily E, member 156 pseudogene	OR7E156P	-0.95	-0.838838
ILMN_2107933	26974	zinc finger protein 285	ZNF285	-0.95	-0.826826
ILMN_1705247	51703	acyl-CoA synthetase long-chain family member 5	ACSL5	-0.9475	-0.952952
ILMN_1665686	63895	family with sequence similarity 38, member B	FAM38B	-0.9475	-0.882882
ILMN_2134765	401251	chromosome 6 open reading frame 26	C6orf26	-0.9475	-0.856856
ILMN_2123871	129787	transmembrane protein 18	TMEM18	-0.945	-0.997997
ILMN_1754600	54874	formin binding protein 1-like	FNBP1L	-0.945	-0.847847
ILMN_1716733	9172	myomesin (M-protein) 2, 165kDa	MYOM2	-0.945	-0.947947
ILMN_1662880	202299	chromosome 5 open reading frame 27	C5orf27	-0.945	-0.824824
ILMN_3240698	388279	hypothetical gene supported by AF275804	LOC388279	-0.945	-0.938938
ILMN_1784871	2194	fatty acid synthase	FASN	-0.9425	-0.915915
ILMN_2248192	5371	promyelocytic leukemia	PML	-0.9425	-0.924924
ILMN_1703140	4734	neural precursor cell expressed, developmentally down-regulated 4	NEDD4	-0.9425	-0.819819
ILMN_1655842	442597	hypothetical LOC442597	LOC442597	-0.94	-0.992992
ILMN_1718968	4493	metallothionein 1E	MT1E	-0.94	-0.603603
ILMN_1700831	11001	solute carrier family 27 (fatty acid transporter), member 2	SLC27A2	-0.9375	-0.922922
ILMN_2234343	51205	acid phosphatase 6, lysophosphatidic	ACP6	-0.9375	-0.774774
ILMN_1772278	85461	tetratricopeptide repeat, ankyrin repeat and coiled-coil containing 1	TANC1	-0.9375	-0.69069
ILMN_1796762	92922	coiled-coil domain containing 102A	CCDC102A	-0.9375	-0.91091
ILMN_1681967	118924	fragile site, folic acid type, rare, fra(10)(q23.3) or fra(10)(q24.2) candidate 1	FRA10AC1	-0.935	-0.98098
ILMN_1786326	79047	potassium channel tetramerisation domain containing 15	KCTD15	-0.935	-0.933933
ILMN_1746128	348158	acyl-CoA synthetase medium-chain family member 2B	ACSM2B	-0.935	-0.959959
ILMN_1759184	84798	chromosome 19 open reading frame 48	C19orf48	-0.9325	-0.93093
ILMN_1665581	653175	family with sequence similarity 29, member A pseudogene	LOC653175	-0.9325	-0.755755
ILMN_3204668	100131721	hypothetical protein LOC100131721	LOC100131721	-0.9325	-0.89089
ILMN_3202591	440311	glioma tumor suppressor candidate region gene 2 pseudogene	LOC440311	-0.93	-0.997997
ILMN_1654313	730995	similar to ankyrin repeat domain 36	LOC730995	-0.93	-0.995995
ILMN_1690586	389674	heterogeneous nuclear ribonucleoprotein A1 pseudogene 4	HNRNPA1P4	-0.9275	-0.981981
ILMN_1679838	51186	WW domain binding protein 5	WBP5	-0.9275	-0.919919
ILMN_1669842	10036	chromatin assembly factor 1, subunit A (p150)	CHAF1A	-0.9275	-0.812812
ILMN_2169490	122402	tudor domain containing 9	TDRD9	-0.9275	-0.911911
ILMN_1769409	90871	chromosome 9 open reading frame 123	C9orf123	-0.9275	-0.761761
ILMN_1692058	4692	necdin homolog (mouse)	NDN	-0.9275	-0.673673
ILMN_3261278	147525	chromosome 18 open reading frame 18	C18orf18	-0.9275	-0.831831
ILMN_1795342	79083	melanophilin	MLPH	-0.9275	-0.92092
ILMN_1707350	286319	tumor suppressor candidate 1	TUSC1	-0.9275	-0.788788
ILMN_1661264	6472	serine hydroxymethyltransferase 2 (mitochondrial)	SHMT2	-0.925	-0.99099
ILMN_1776105	5723	phosphoserine phosphatase	PSPH	-0.925	-0.919919
ILMN_2292646	2571	glutamate decarboxylase 1 (brain, 67kDa)	GAD1	-0.9225	-0.845845
ILMN_1807359	6320	C-type lectin domain family 11, member A	CLEC11A	-0.9225	-0.837837
ILMN_3280126	100131323	hypothetical LOC100131323	LOC100131323	-0.9225	-0.957957
ILMN_1798311	51360	membrane-bound transcription factor peptidase, site 2	MBTPS2	-0.9225	-0.874874
ILMN_2116299	79927	glycine/arginine rich protein 1	GRRP1	-0.9225	-0.983983
ILMN_3232894	25927	cannabinoid receptor interacting protein 1	CNRIP1	-0.92	-0.905905
ILMN_2115669	54910	sema domain, immunoglobulin domain (Ig), transmembrane domain (TM) and short cytoplasmic domain, (semaphorin) 4C	SEMA4C	-0.92	-0.883883
ILMN_1774973	6083	small nucleolar RNA, C/D box 21	SNORD21	-0.92	-0.909909
ILMN_1741334	64375	IKAROS family zinc finger 4 (Eos)	IKZF4	-0.92	-0.944944
ILMN_1700337	10024	trophinin associated protein (tastin)	TROAP	-0.9175	-0.823823
ILMN_1717886	93035	polycystic kidney and hepatic disease 1 (autosomal recessive)-like 1	PKHD1L1	-0.9175	-0.997997
ILMN_1685856	137392	family with sequence similarity 92, member A1	FAM92A1	-0.915	-0.983983
ILMN_3248758	728934	hypothetical LOC728934	LOC728934	-0.915	-0.934934
ILMN_1674334	653354	armadillo repeat containing, X-linked 6 pseudogene	LOC653354	-0.9125	-0.958958
ILMN_1755354	51087	Y box binding protein 2	YBX2	-0.9125	-0.997997
ILMN_2413278	6137	ribosomal protein L13	RPL13	-0.91	-0.992992
ILMN_1788955	9124	PDZ and LIM domain 1	PDLIM1	-0.91	-0.985985
ILMN_1719599	94121	synaptotagmin-like 4	SYTL4	-0.91	-0.793793
ILMN_1788022	54901	CDK5 regulatory subunit associated protein 1-like 1	CDKAL1	-0.91	-0.75075
ILMN_2227533	84836	abhydrolase domain containing 14B	ABHD14B	-0.91	-0.917917
ILMN_1652660	647357	similar to CG14980-PB	LOC647357	-0.91	-0.902902
ILMN_1758315	285195	solute carrier family 9 (sodium/hydrogen exchanger), member 9	SLC9A9	-0.91	-0.872872
ILMN_1710943	5607	mitogen-activated protein kinase kinase 5	MAP2K5	-0.9075	-0.998998
ILMN_1767349	5244	ATP-binding cassette, sub-family B (MDR/TAP), member 4	ABCB4	-0.9075	-0.927927
ILMN_1769458	474343	spindlin family, member 2B	SPIN2B	-0.9075	-0.998998
ILMN_1772667	5028	purinergic receptor P2Y, G-protein coupled, 1	P2RY1	-0.9075	-0.945945
ILMN_3229340	112574	sorting nexin 18	SNX18	-0.9075	-0.851851
ILMN_3229467	729217	emopamil binding related protein, delta8-delta7 sterol isomerase pseudogene	LOC729217	-0.905	-0.988988
ILMN_1790537	116028	RMI2, RecQ mediated genome instability 2, homolog (S. cerevisiae)	RMI2	-0.905	-0.975975
ILMN_2380588	10591	chromosome 6 open reading frame 108	C6orf108	-0.905	-0.894894
ILMN_1742262	22994	5-azacytidine induced 1	AZI1	-0.905	-0.942942
ILMN_1737604	55277	FGGY carbohydrate kinase domain containing	FGGY	-0.905	-0.998998
ILMN_3237806	100134711	hypothetical protein LOC100134711	LOC100134711	-0.905	-0.974974
ILMN_3242738	643836	zinc finger protein 62 homolog (mouse)	ZFP62	-0.905	-0.998998
ILMN_1796216	22846	vasohibin 1	VASH1	-0.905	-0.822822
ILMN_1709650	652815	similar to FK506-binding protein 9 (Peptidyl-prolyl cis-trans isomerase) (PPIase) (Rotamase)	LOC652815	-0.905	-0.735735
ILMN_2056032	4267	CD99 molecule	CD99	-0.9025	-0.945945
ILMN_1725366	10998	solute carrier family 27 (fatty acid transporter), member 5	SLC27A5	-0.9025	-0.926926
ILMN_3241237	100132503	similar to ring finger protein 208	LOC100132503	-0.9025	-0.979979
ILMN_2082489	54496	protein arginine methyltransferase 7	PRMT7	-0.9025	-0.835835
ILMN_1757461	3699	inter-alpha (globulin) inhibitor H3	ITIH3	-0.9025	-0.984984
ILMN_1769451	10994	ilvB (bacterial acetolactate synthase)-like	ILVBL	-0.9	-0.946946
ILMN_2352448	155400	NOP2/Sun domain family, member 5 pseudogene 1	NSUN5P1	-0.9	-0.876876
ILMN_3177354	100128425	hypothetical protein LOC100128425	LOC100128425	-0.9	-0.93093
ILMN_1686748	252839	transmembrane protein 9	TMEM9	-0.8975	-0.855855
ILMN_1730809	3177	solute carrier family 29 (nucleoside transporters), member 2	SLC29A2	-0.8975	-0.75075
ILMN_3213568	402112	heterogeneous nuclear ribonucleoprotein A1 pseudogene	LOC402112	-0.895	-0.987987
ILMN_3283449	440991	ribosomal protein S3 pseudogene 3	RPS3P3	-0.895	-0.847847
ILMN_2392356	56474	CTP synthase II	CTPS2	-0.895	-0.98098
ILMN_1707386	730919	hypothetical protein LOC730919	LOC730919	-0.895	-0.866866
ILMN_1749081	26053	autism susceptibility candidate 2	AUTS2	-0.895	-0.945945
ILMN_1784203	84519	acrosin binding protein	ACRBP	-0.895	-0.995995
ILMN_2125675	728643	heterogeneous nuclear ribonucleoprotein A1 pseudogene	LOC728643	-0.8925	-0.979979
ILMN_1777740	51337	chromosome 8 open reading frame 55	C8orf55	-0.8925	-0.96096
ILMN_1711227	2762	GDP-mannose 4,6-dehydratase	GMDS	-0.8925	-0.947947
ILMN_1702407	10927	spindlin 1	SPIN1	-0.8925	-0.948948
ILMN_2356694	55187	vacuolar protein sorting 13 homolog D (S. cerevisiae)	VPS13D	-0.8925	-0.697697
ILMN_3211132	645173	ribosomal protein S2 pseudogene 48	RPS2P48	-0.89	-0.926926
ILMN_1758728	2189	Fanconi anemia, complementation group G	FANCG	-0.89	-0.936936
ILMN_1653524	80143	suppressor of IKBKE 1	SIKE1	-0.89	-0.84084
ILMN_2353431	54522	ankyrin repeat domain 16	ANKRD17	-0.89	-0.767767
ILMN_1760842	650843	hypothetical protein LOC650843	LOC650843	-0.89	-0.976976
ILMN_1665717	1968	eukaryotic translation initiation factor 2, subunit 3 gamma, 52kDa	EIF2S3	-0.8875	-0.941941
ILMN_1667932	652726	hypothetical LOC652726	LOC652726	-0.8875	-0.989989
ILMN_3295101	100132369	hypothetical LOC100132369	LOC100132369	-0.8875	-0.928928
ILMN_1710220	729985	similar to CDC42-binding protein kinase beta	LOC729985	-0.8875	-0.93093
ILMN_3251423	55349	choline dehydrogenase	CHDH	-0.8875	-0.869869
ILMN_1709350	2921	chemokine (C-X-C motif) ligand 3	CXCL3	-0.885	-0.886886
ILMN_2405521	10797	methylenetetrahydrofolate dehydrogenase (NADP dependent) 2, methenyltetrahydrofolate cyclohydrolase	MTHFD2	-0.8825	-0.994994
ILMN_3309349	100093630	small nucleolar RNA host gene 8 (non-protein coding)	SNHG8	-0.8825	-0.997997
ILMN_1733421	5588	protein kinase C, theta	PRKCQ	-0.8825	-0.984984
ILMN_1678781	115703	Rho GTPase activating protein 33	ARHGAP33	-0.88	-0.955955
ILMN_2126706	4001	lamin B1	LMNB1	-0.88	-0.885885
ILMN_2117508	115908	collagen triple helix repeat containing 1	CTHRC1	-0.88	-0.852852
ILMN_1658964	646863	hypothetical LOC646863	LOC646863	-0.88	-0.817817
ILMN_3204734	100134648	similar to hCG2024106	LOC100134648	-0.8775	-0.968968
ILMN_1754149	25875	LETM1 domain containing 1	LETMD1	-0.8775	-0.986986
ILMN_1667641	31	acetyl-CoA carboxylase alpha	ACACA	-0.8775	-0.995995
ILMN_1766896	131540	zinc finger, DHHC-type containing 19	ZDHHC19	-0.8775	-0.933933
ILMN_1789913	27293	sphingomyelin phosphodiesterase, acid-like 3B	SMPDL3B	-0.8775	-0.899899
ILMN_1658010	2491	centromere protein I	CENPI	-0.875	-0.981981
ILMN_1712505	79070	KDEL (Lys-Asp-Glu-Leu) containing 1	KDELC1	-0.875	-0.954954
ILMN_1751425	79956	endoplasmic reticulum metallopeptidase 1	ERMP1	-0.8725	-0.953953
ILMN_1674662	90381	chromosome 15 open reading frame 42	C15orf42	-0.8725	-0.765765
ILMN_1795484	5225	progastricsin (pepsinogen C)	PGC	-0.8725	-0.97097
ILMN_2401436	9088	protein kinase, membrane associated tyrosine/threonine 1	PKMYT1	-0.87	-0.762762
ILMN_1687725	79915	ATPase family, AAA domain containing 5	ATAD5	-0.87	-0.751751
ILMN_3248443	641638	small nucleolar RNA host gene 6 (non-protein coding)	SNHG6	-0.8675	-0.98098
ILMN_3286813	391019	ribosomal protein L29 pseudogene 6	RPL29P6	-0.8675	-0.851851
ILMN_3226244	440176	ribosomal protein L12 pseudogene 6	RPL12P6	-0.8675	-0.984984
ILMN_1790577	54733	solute carrier family 35, member F2	SLC35F2	-0.8675	-0.958958
ILMN_1746986	29985	solute carrier family 39 (zinc transporter), member 3	SLC39A3	-0.865	-0.978978
ILMN_1760682	54441	stromal antigen 3-like 1	STAG3L1	-0.865	-0.94094
ILMN_1690139	9840	KIAA0748	KIAA0748	-0.865	-0.83083
ILMN_1660501	4062	lymphocyte antigen 6 complex, locus H	LY6H	-0.865	-0.931931
ILMN_1778438	54970	tetratricopeptide repeat domain 12	TTC12	-0.865	-0.892892
ILMN_1691293	91445	ring finger protein 185	RNF185	-0.865	-0.829829
ILMN_1742853	652184	similar to Lymphocyte antigen 75 precursor (DEC-205) (CD205 antigen) (gp200-MR6)	LOC652184	-0.865	-0.749749
ILMN_1781943	81610	family with sequence similarity 83, member D	FAM83D	-0.8625	-0.98098
ILMN_1752478	9249	dehydrogenase/reductase (SDR family) member 3	DHRS3	-0.8625	-0.864864
ILMN_1705153	4744	neurofilament, heavy polypeptide	NEFH	-0.8625	-0.997997
ILMN_2388177	55812	spermatogenesis associated 7	SPATA7	-0.8625	-0.98098
ILMN_1657746	670	biphenyl hydrolase-like (serine hydrolase)	BPHL	-0.8625	-0.941941
ILMN_1683828	644538	hypothetical protein LOC644538	LOC644538	-0.8625	-0.931931
ILMN_1740493	7188	TNF receptor-associated factor 5	TRAF5	-0.8625	-0.778778
ILMN_1680738	9315	chromosome 5 open reading frame 13	C5orf13	-0.86	-0.912912
ILMN_2246382	9500	melanoma antigen family D, 1	MAGED1	-0.86	-0.816816
ILMN_1691341	3575	interleukin 7 receptor	IL7R	-0.86	-0.978978
ILMN_1704238	112487	chromosome 14 open reading frame 126	C14orf126	-0.86	-0.925925
ILMN_1766613	7675	zinc finger protein 121	ZNF121	-0.86	-0.812812
ILMN_1663858	57335	zinc finger protein 286A	ZNF286A	-0.86	-0.864864
ILMN_1659077	959	CD40 ligand	CD40LG	-0.86	-0.902902
ILMN_3197767	645691	heterogeneous nuclear ribonucleoprotein A1 pseudogene	LOC645691	-0.8575	-0.973973
ILMN_2043452	2178	Fanconi anemia, complementation group E	FANCE	-0.8575	-0.902902
ILMN_1651557	143888	KDEL (Lys-Asp-Glu-Leu) containing 2	KDELC2	-0.8575	-0.923923
ILMN_1791949	84547	piggyBac transposable element derived 1	PGBD1	-0.8575	-0.976976
ILMN_1673639	25890	ABI family, member 3 (NESH) binding protein	ABI3BP	-0.8575	-0.924924
ILMN_1683215	84327	zinc finger, BED-type containing 3	ZBED3	-0.8575	-0.891891
ILMN_2110908	4609	v-myc myelocytomatosis viral oncogene homolog (avian)	MYC	-0.855	-0.986986
ILMN_1776490	78995	chromosome 17 open reading frame 53	C17orf53	-0.8525	-0.957957
ILMN_1678669	6241	ribonucleotide reductase M2	RRM2	-0.8525	-0.822822
ILMN_2200880	195828	zinc finger protein 367	ZNF367	-0.8525	-0.947947
ILMN_1797579	158318	family with sequence similarity 27, member E1	FAM27E1	-0.8525	-0.946946
ILMN_2100574	1421	crystallin, gamma D	CRYGD	-0.8525	-0.962962
ILMN_1712046	56265	carboxypeptidase X (M14 family), member 1	CPXM1	-0.85	-0.983983
ILMN_1679971	84902	centrosomal protein 89kDa	CEP89	-0.85	-0.967967
ILMN_1688205	5655	kallikrein-related peptidase 10	KLK10	-0.85	-0.981981
ILMN_3239401	100133050	glucuronidase, beta pseudogene	LOC100133050	-0.85	-0.9009
ILMN_1695034	642817	hypothetical LOC642817	LOC642817	-0.8475	-0.977977
ILMN_1744574	142940	TruB pseudouridine (psi) synthase homolog 1 (E. coli)	TRUB1	-0.8475	-0.764764
ILMN_1716736	941	CD80 molecule	CD80	-0.8475	-0.969969
ILMN_1786688	134637	adenosine deaminase, tRNA-specific 2	ADAT2	-0.8475	-0.816816
ILMN_1697418	23543	RNA binding protein, fox-1 homolog (C. elegans) 2	RBFOX2	-0.8475	-0.905905
ILMN_1721136	9563	hexose-6-phosphate dehydrogenase (glucose 1-dehydrogenase)	H6PD	-0.845	-0.993993
ILMN_1705049	91147	transmembrane protein 67	TMEM67	-0.845	-0.838838
ILMN_3219197	100132528	similar to HNRPA1 protein	LOC100132528	-0.8425	-0.986986
ILMN_1708858	1454	casein kinase 1, epsilon	CSNK1E	-0.8425	-0.914914
ILMN_1711381	5983	replication factor C (activator 1) 3, 38kDa	RFC3	-0.8425	-0.894894
ILMN_1750052	8602	NOP14 nucleolar protein homolog (yeast)	NOP14	-0.8425	-0.845845
ILMN_3243324	401491	hypothetical LOC401491	FLJ35024	-0.8425	-0.952952
ILMN_2391765	50854	chromosome 6 open reading frame 48	C6orf48	-0.84	-0.957957
ILMN_3243644	100132564	hypothetical protein LOC100132564	LOC100132564	-0.84	-0.987987
ILMN_3214087	387825	similar to 23 kD highly basic protein	LOC387825	-0.84	-0.883883
ILMN_1779711	51514	denticleless homolog (Drosophila)	DTL	-0.84	-0.969969
ILMN_1690252	121642	alkB, alkylation repair homolog 2 (E. coli)	ALKBH2	-0.84	-0.815815
ILMN_3251472	9804	translocase of outer mitochondrial membrane 20 homolog (yeast)	TOMM20	-0.8375	-0.998998
ILMN_3250268	643911	colorectal neoplasia differentially expressed (non-protein coding)	CRNDE	-0.8375	-0.804804
ILMN_1667519	22800	related RAS viral (r-ras) oncogene homolog 2	RRAS2	-0.8375	-0.856856
ILMN_3287855	100131578	hypothetical protein LOC100131578	LOC100131578	-0.8375	-0.909909
ILMN_1697703	84842	4-hydroxyphenylpyruvate dioxygenase-like	HPDL	-0.8375	-0.9009
ILMN_1723729	26156	ribosomal L1 domain containing 1	RSL1D1	-0.835	-0.973973
ILMN_1683450	113130	cell division cycle associated 5	CDCA5	-0.835	-0.959959
ILMN_1748625	79921	transcription elongation factor A (SII)-like 4	TCEAL4	-0.835	-0.973973
ILMN_1798886	11051	nudix (nucleoside diphosphate linked moiety X)-type motif 21	NUDT21	-0.835	-0.892892
ILMN_1785324	4522	methylenetetrahydrofolate dehydrogenase (NADP dependent) 1, methenyltetrahydrofolate cyclohydrolase, formyltetrahydrofolate synthetase	MTHFD1	-0.835	-0.882882
ILMN_1728435	121053	chromosome 12 open reading frame 45	C12orf45	-0.835	-0.947947
ILMN_2188091	2251	fibroblast growth factor 6	FGF6	-0.835	-0.931931
ILMN_2224486	57415	chromosome 3 open reading frame 14	C3orf14	-0.835	-0.943943
ILMN_1705570	55506	H2A histone family, member Y2	H2AFY2	-0.835	-0.725725
ILMN_1685916	11004	kinesin family member 2C	KIF2C	-0.8325	-0.967967
ILMN_1801152	84722	proline/serine-rich coiled-coil 1	PSRC1	-0.8325	-0.861861
ILMN_1677038	79974	chromosome 7 open reading frame 58	C7orf58	-0.8325	-0.763763
ILMN_1685645	80179	myosin XIX	MYO19	-0.8325	-0.74074
ILMN_3245069	728557	hypothetical protein LOC728557	LOC728557	-0.8325	-0.993993
ILMN_1724658	664	BCL2/adenovirus E1B 19kDa interacting protein 3	BNIP3	-0.83	-0.65065
ILMN_3251482	144245	asparagine-linked glycosylation 10, alpha-1,2-glucosyltransferase homolog B (yeast)	ALG10B	-0.83	-0.903903
ILMN_1747924	644254	hypothetical protein LOC644254	LOC644254	-0.83	-0.967967
ILMN_1718668	57684	zinc finger and BTB domain containing 26	ZBTB26	-0.83	-0.793793
ILMN_1678559	652463	hypothetical protein LOC652463	LOC652463	-0.83	-0.862862
ILMN_1743395	728320	hypothetical LOC728320	LOC728320	-0.83	-0.71071
ILMN_2087989	79752	zinc finger, AN1-type domain 1	ZFAND1	-0.8275	-0.96096
ILMN_1670158	84985	family with sequence similarity 83, member A	FAM83A	-0.8275	-0.76076
ILMN_1770678	84733	chromobox homolog 2	CBX2	-0.8275	-0.904904
ILMN_1697666	441478	NOTCH-regulated ankyrin repeat protein	NRARP	-0.8275	-0.99099
ILMN_1675482	732425	similar to Breakpoint cluster region protein (NY-REN-26 antigen)	LOC732425	-0.8275	-0.931931
ILMN_2080080	256714	MAP7 domain containing 2	MAP7D2	-0.8275	-0.997997
ILMN_1728923	2151	coagulation factor II (thrombin) receptor-like 2	F2RL2	-0.8275	-0.87087
ILMN_1744347	127295	ribosomal protein L36 pseudogene 5	RPL36P5	-0.825	-0.934934
ILMN_2153485	349565	nicotinamide nucleotide adenylyltransferase 3	NMNAT3	-0.825	-0.836836
ILMN_1803045	114791	tubulin, gamma complex associated protein 5	TUBGCP5	-0.825	-0.96096
ILMN_1762225	54555	DEAD (Asp-Glu-Ala-Asp) box polypeptide 49	DDX49	-0.825	-0.95095
ILMN_1688160	253769	WD repeat domain 27	WDR27	-0.825	-0.908908
ILMN_1671292	390705	protein phosphatase 2, regulatory subunit B'', beta pseudogene	LOC390705	-0.825	-0.866866
ILMN_2345872	25870	sulfatase modifying factor 2	SUMF2	-0.8225	-0.917917
ILMN_1709814	57407	NmrA-like family domain containing 1	NMRAL1	-0.8225	-0.95095
ILMN_3212284	645693	eukaryotic translation elongation factor 1 alpha 1 pseudogene 22	EEF1A1P22	-0.8225	-0.924924
ILMN_3228700	5425	polymerase (DNA directed), delta 2, regulatory subunit 50kDa	POLD2	-0.8225	-0.89089
ILMN_1652580	5424	polymerase (DNA directed), delta 1, catalytic subunit 125kDa	POLD1	-0.8225	-0.884884
ILMN_1736816	221150	spindle and kinetochore associated complex subunit 3	SKA3	-0.8225	-0.992992
ILMN_1677824	5867	RAB4A, member RAS oncogene family	RAB4A	-0.8225	-0.784784
ILMN_3263018	100129958	keratin 8 pseudogene 44	KRT8P44	-0.8225	-0.79079
ILMN_1718832	10638	S-phase response (cyclin related)	SPHAR	-0.8225	-0.804804
ILMN_1763955	653119	similar to block of proliferation 1	LOC653119	-0.8225	-0.975975
ILMN_1695025	914	CD2 molecule	CD2	-0.8225	-0.979979
ILMN_1711145	728044	similar to immunoglobulin superfamily, member 3 isoform 2	LOC728044	-0.8225	-0.971971
ILMN_1699160	3702	IL2-inducible T-cell kinase	ITK	-0.8225	-0.744744
ILMN_1780236	5372	phosphomannomutase 1	PMM1	-0.82	-0.99099
ILMN_1803348	23301	EH domain binding protein 1	EHBP1	-0.82	-0.934934
ILMN_1813544	5019	3-oxoacid CoA transferase 1	OXCT1	-0.82	-0.926926
ILMN_1738093	84900	ring finger protein, transmembrane 2	RNFT2	-0.82	-0.993993
ILMN_2112744	440799	purinergic receptor P2X, ligand-gated ion channel, 6 pseudogene	P2RX6P	-0.82	-0.756756
ILMN_1712803	891	cyclin B1	CCNB1	-0.8175	-0.997997
ILMN_1670134	3992	fatty acid desaturase 1	FADS1	-0.8175	-0.927927
ILMN_2188374	11260	exportin, tRNA (nuclear export receptor for tRNAs)	XPOT	-0.8175	-0.704704
ILMN_1698191	10389	sex comb on midleg-like 2 (Drosophila)	SCML2	-0.8175	-0.878878
ILMN_1800611	55722	centrosomal protein 72kDa	CEP72	-0.8175	-0.761761
ILMN_1699585	27319	basic helix-loop-helix family, member e22	BHLHE22	-0.8175	-0.962962
ILMN_1737805	53373	two pore segment channel 1	TPCN1	-0.8175	-0.94094
ILMN_2077896	64595	testis-specific transcript, Y-linked 15 (non-protein coding)	TTTY15	-0.8175	-0.913913
ILMN_3279675	388339	ribosomal protein S18 pseudogene 12	RPS18P12	-0.815	-0.913913
ILMN_1769082	81567	thioredoxin domain containing 5 (endoplasmic reticulum)	TXNDC5	-0.815	-0.993993
ILMN_1781810	9603	nuclear factor (erythroid-derived 2)-like 3	NFE2L3	-0.815	-0.968968
ILMN_1787345	51303	FK506 binding protein 11, 19 kDa	FKBP11	-0.815	-0.99099
ILMN_2384122	9289	G protein-coupled receptor 56	GPR56	-0.815	-0.688688
ILMN_2051867	79810	pentatricopeptide repeat domain 2	PTCD2	-0.815	-0.874874
ILMN_1810797	10810	WAS protein family, member 3	WASF3	-0.815	-0.939939
ILMN_2184612	79669	chromosome 3 open reading frame 52	C3orf52	-0.815	-0.936936
ILMN_3243593	100008588	RNA, 18S ribosomal 1	RN18S1	-0.8125	-0.934934
ILMN_1703337	441763	hypothetical LOC441763	LOC441763	-0.8125	-0.994994
ILMN_1698551	5954	reticulocalbin 1, EF-hand calcium binding domain	RCN1	-0.8125	-0.996996
ILMN_1782085	89978	ATP binding domain 4	ATPBD4	-0.8125	-0.861861
ILMN_1746893	10622	polymerase (RNA) III (DNA directed) polypeptide G (32kD)	POLR3G	-0.8125	-0.922922
ILMN_1804737	55225	ribonucleoprotein, PTB-binding 2	RAVER2	-0.8125	-0.67067
ILMN_2317581	85358	SH3 and multiple ankyrin repeat domains 3	SHANK3	-0.8125	-0.979979
ILMN_2157240	55329	meiosis-specific nuclear structural 1	MNS1	-0.81	-0.992992
ILMN_1808566	79847	transmembrane protein 180	TMEM180	-0.81	-0.798798
ILMN_1813021	1288	collagen, type IV, alpha 6	COL4A6	-0.81	-0.943943
ILMN_1695370	645968	ribosomal protein S3a pseudogene 25	RPS3AP25	-0.8075	-0.863863
ILMN_1805916	8508	nipsnap homolog 1 (C. elegans)	NIPSNAP1	-0.8075	-0.976976
ILMN_1676946	10947	adaptor-related protein complex 3, mu 2 subunit	AP3M2	-0.8075	-0.967967
ILMN_1720430	79144	pancreatic progenitor cell differentiation and proliferation factor homolog (zebrafish)	PPDPF	-0.8075	-0.962962
ILMN_2073289	9788	metastasis suppressor 1	MTSS1	-0.805	-0.996996
ILMN_1796508	116447	topoisomerase (DNA) I, mitochondrial	TOP1MT	-0.805	-0.999999
ILMN_1727248	64423	inverted formin, FH2 and WH2 domain containing	INF2	-0.805	-0.939939
ILMN_1814657	7023	transcription factor AP-4 (activating enhancer binding protein 4)	TFAP4	-0.805	-0.977977
ILMN_1786823	3384	intercellular adhesion molecule 2	ICAM2	-0.8025	-0.896896
ILMN_2375557	22955	sex comb on midleg homolog 1 (Drosophila)	SCMH1	-0.8025	-0.988988
ILMN_1658160	29057	family with sequence similarity 156, member A	FAM156A	-0.8025	-0.933933
ILMN_2399264	23157	septin 6	40792	-0.8025	-0.778778
ILMN_3187744	100129484	hypothetical LOC100129484	LOC100129484	-0.8025	-0.888888
ILMN_3247606	100128430	hypothetical LOC100128430	LOC100128430	-0.8025	-0.902902
ILMN_2342271	53335	B-cell CLL/lymphoma 11A (zinc finger protein)	BCL11A	-0.8	-0.763763
ILMN_1689378	25819	CCR4 carbon catabolite repression 4-like (S. cerevisiae)	CCRN4L	-0.8	-0.752752
ILMN_1694533	55005	required for meiotic nuclear division 1 homolog (S. cerevisiae)	RMND1	-0.8	-0.784784
ILMN_1705769	3574	interleukin 7	IL7	-0.8	-0.762762
ILMN_2114747	55247	nei endonuclease VIII-like 3 (E. coli)	NEIL3	-0.7975	-0.998998
ILMN_1662801	9203	zinc finger, MYM-type 3	ZMYM3	-0.7975	-0.931931
ILMN_1788778	55752	septin 11	40797	-0.7975	-0.973973
ILMN_1809552	9338	transcription elongation factor A (SII)-like 1	TCEAL1	-0.7975	-0.944944
ILMN_3236898	728901	similar to dysferlin-interacting protein 1	LOC728901	-0.7975	-0.965965
ILMN_1814256	388381	chromosome 17 open reading frame 98	C17orf98	-0.7975	-0.967967
ILMN_1668432	55364	Impact homolog (mouse)	IMPACT	-0.7975	-0.948948
ILMN_1801639	3376	isoleucyl-tRNA synthetase	IARS	-0.795	-0.987987
ILMN_1736939	7357	UDP-glucose ceramide glucosyltransferase	UGCG	-0.795	-0.756756
ILMN_1742382	9783	regulating synaptic membrane exocytosis 3	RIMS3	-0.795	-0.753753
ILMN_1719646	284307	zinc finger protein interacting with K protein 1 homolog (mouse)	ZIK1	-0.795	-0.965965
ILMN_1813379	3604	tumor necrosis factor receptor superfamily, member 9	TNFRSF9	-0.795	-0.933933
ILMN_1711171	148327	cAMP responsive element binding protein 3-like 4	CREB3L4	-0.795	-0.782782
ILMN_1705562	23255	coiled-coil domain containing 165	CCDC165	-0.795	-0.809809
ILMN_1753639	4507	methylthioadenosine phosphorylase	MTAP	-0.7925	-0.988988
ILMN_1803192	79968	WD repeat domain 76	WDR76	-0.7925	-0.942942
ILMN_1711414	23107	mitochondrial ribosomal protein S27	MRPS27	-0.79	-0.97097
ILMN_3263694	100128771	eukaryotic translation initiation factor 4B pseudogene 3	EIF4BP3	-0.79	-0.955955
ILMN_1689525	5366	phorbol-12-myristate-13-acetate-induced protein 1	PMAIP1	-0.79	-0.931931
ILMN_2387180	114987	WD repeat domain 31	WDR31	-0.79	-0.989989
ILMN_3201604	402342	ribosomal protein L13a pseudogene 18	RPL13AP18	-0.79	-0.83083
ILMN_1762876	10281	Down syndrome critical region gene 4	DSCR4	-0.79	-0.785785
ILMN_1709085	83903	germ cell associated 2 (haspin)	GSG2	-0.7875	-0.895895
ILMN_2322986	84864	MYC induced nuclear antigen	MINA	-0.7875	-0.878878
ILMN_1697959	84912	solute carrier family 35, member B4	SLC35B4	-0.7875	-0.767767
ILMN_1815102	3931	lecithin-cholesterol acyltransferase	LCAT	-0.7875	-0.949949
ILMN_1814011	731985	hypothetical protein LOC731985	LOC731985	-0.785	-0.977977
ILMN_2130411	10945	KDEL (Lys-Asp-Glu-Leu) endoplasmic reticulum protein retention receptor 1	KDELR1	-0.785	-0.936936
ILMN_2399431	5634	phosphoribosyl pyrophosphate synthetase 2	PRPS2	-0.785	-0.816816
ILMN_2350240	2969	general transcription factor IIi	GTF2I	-0.785	-0.711711
ILMN_1770768	6504	signaling lymphocytic activation molecule family member 1	SLAMF1	-0.785	-0.86086
ILMN_1664537	8237	ubiquitin specific peptidase 11	USP11	-0.785	-0.816816
ILMN_1751636	124401	ankyrin repeat and sterile alpha motif domain containing 3	ANKS3	-0.785	-0.996996
ILMN_1750896	55014	syntaxin 17	STX17	-0.785	-0.854854
ILMN_1722390	54108	chromatin accessibility complex 1	CHRAC1	-0.7825	-0.951951
ILMN_2370910	5892	RAD51 homolog D (S. cerevisiae)	RAD51D	-0.7825	-0.873873
ILMN_3227768	729669	hypothetical LOC729669	LOC729669	-0.7825	-0.933933
ILMN_3244954	100131211	transmembrane protein 194B	TMEM194B	-0.7825	-0.86086
ILMN_1790352	80235	phosphatidylinositol glycan anchor biosynthesis, class Z	PIGZ	-0.7825	-0.933933
ILMN_1746252	391811	polymerase (DNA directed), delta 2, regulatory subunit 50kDa pseudogene 1	POLD2P1	-0.7825	-0.983983
ILMN_1720484	10491	cartilage associated protein	CRTAP	-0.7825	-0.845845
ILMN_1760732	259286	taste receptor, type 2, member 40	TAS2R40	-0.7825	-0.927927
ILMN_1802053	7644	zinc finger protein 91	ZNF91	-0.7825	-0.996996
ILMN_1764165	201292	tripartite motif containing 65	TRIM65	-0.7825	-0.98098
ILMN_3235143	731779	hypothetical LOC731779	LOC731779	-0.7825	-0.705705
ILMN_1727553	63920	chromosome 5 open reading frame 54	C5orf54	-0.7825	-0.716716
ILMN_1653039	642934	hypothetical LOC642934	LOC642934	-0.7825	-0.999999
ILMN_1695530	932	membrane-spanning 4-domains, subfamily A, member 3 (hematopoietic cell-specific)	MS4A3	-0.7825	-0.756756
ILMN_1784880	51616	TAF9B RNA polymerase II, TATA box binding protein (TBP)-associated factor, 31kDa	TAF9B	-0.7825	-0.989989
ILMN_1757343	8761	poly(A) binding protein, cytoplasmic 4 (inducible form)	PABPC4	-0.7825	-0.981981
ILMN_2130180	283345	ribosomal protein L13 pseudogene 5	RPL13P5	-0.7825	-0.913913
ILMN_2400183	51611	DPH5 homolog (S. cerevisiae)	DPH5	-0.7825	-0.917917
ILMN_2278112	5567	protein kinase, cAMP-dependent, catalytic, beta	PRKACB	-0.7825	-0.863863
ILMN_3268880	90271	non-protein coding RNA 263	NCRNA00263	-0.7825	-0.765765
ILMN_1694502	5557	primase, DNA, polypeptide 1 (49kDa)	PRIM1	-0.7825	-0.96096
ILMN_2400512	5589	protein kinase C substrate 80K-H	PRKCSH	-0.7825	-0.993993
ILMN_1665095	26012	nasal embryonic LHRH factor	NELF	-0.7825	-0.983983
ILMN_1660727	59084	ectonucleotide pyrophosphatase/phosphodiesterase 5 (putative)	ENPP5	-0.7825	-0.988988
ILMN_1680643	55632	G2/M-phase specific E3 ubiquitin protein ligase	G2E3	-0.7825	-0.948948
ILMN_1756784	23413	neuronal calcium sensor 1	NCS1	-0.7825	-0.687687
ILMN_1787657	9069	claudin 12	CLDN12	-0.7825	-0.717717
ILMN_1787280	79000	chromosome 1 open reading frame 135	C1orf135	-0.7825	-0.983983
ILMN_1737157	57655	GRAM domain containing 1A	GRAMD1A	-0.7825	-0.835835
ILMN_1780417	89874	solute carrier family 25 (mitochondrial oxodicarboxylate carrier), member 21	SLC25A21	-0.7825	-0.751751
ILMN_1715384	11041	UDP-GlcNAc:betaGal beta-1,3-N-acetylglucosaminyltransferase 1	B3GNT1	-0.7825	-0.833833
ILMN_1801572	84167	chromosome 19 open reading frame 44	C19orf44	-0.7825	-0.894894
ILMN_1732550	151230	kelch-like 23 (Drosophila)	KLHL23	-0.7825	-0.956956
ILMN_1719906	3033	hydroxyacyl-CoA dehydrogenase	HADH	-0.7825	-0.889889
ILMN_1685260	10059	dynamin 1-like	DNM1L	-0.7825	-0.891891
ILMN_3266964	100128191	hypothetical LOC100128191	LOC100128191	-0.7825	-0.808808
ILMN_1701507	1962	enoyl-CoA, hydratase/3-hydroxyacyl CoA dehydrogenase	EHHADH	-0.7825	-0.765765
ILMN_3283742	646791	acidic (leucine-rich) nuclear phosphoprotein 32 family, member B pseudogene 1	ANP32BP1	-0.7825	-0.938938
ILMN_1665066	84273	chromosome 4 open reading frame 14	C4orf14	-0.7825	-0.989989
ILMN_3275672	643873	eukaryotic translation initiation factor 4B pseudogene 7	EIF4BP7	-0.7825	-0.901901
ILMN_2356111	54946	solute carrier family 41, member 3	SLC41A3	-0.7825	-0.938938
ILMN_1709634	134147	carboxymethylenebutenolidase homolog (Pseudomonas)	CMBL	-0.7825	-0.875875
ILMN_2233783	952	CD38 molecule	CD38	-0.7825	-0.818818
ILMN_3246037	374569	asparaginase homolog (S. cerevisiae)	ASPG	-0.7825	-0.97097
ILMN_1754865	400455	hypothetical LOC400455	LOC400455	-0.7825	-0.961961
ILMN_3256868	100129585	similar to hCG2011544	LOC100129585	-0.7825	-0.978978
ILMN_2101526	79017	gamma-glutamylcyclotransferase	GGCT	-0.7825	-0.988988
ILMN_1663068	339541	chromosome 1 open reading frame 228	C1orf228	-0.7825	-0.953953
ILMN_1656129	57181	solute carrier family 39 (zinc transporter), member 10	SLC39A10	-0.7825	-0.838838
ILMN_1661451	645520	family with sequence similarity 138, member A	FAM138A	-0.7825	-0.895895
ILMN_1763080	5859	glutaminyl-tRNA synthetase	QARS	-0.7825	-0.986986
ILMN_1702177	2739	glyoxalase I	GLO1	-0.7825	-0.995995
ILMN_2344650	90634	NEDD4 binding protein 2-like 1	N4BP2L1	-0.7825	-0.94094
ILMN_2077680	125875	claudin domain containing 2	CLDND2	-0.7825	-0.943943
ILMN_1769911	81539	solute carrier family 38, member 1	SLC38A1	-0.7825	-0.73073
ILMN_1693669	55135	WD repeat containing, antisense to TP53	WRAP53	-0.7825	-0.846846
ILMN_1653001	91768	Cdk5 and Abl enzyme substrate 1	CABLES1	-0.7825	-0.838838
ILMN_3300358	7637	zinc finger protein 84	ZNF84	-0.7825	-0.934934
ILMN_1664718	1595	cytochrome P450, family 51, subfamily A, polypeptide 1	CYP51A1	-0.7825	-0.89089
ILMN_1765746	84826	SFT2 domain containing 3	SFT2D3	-0.7825	-0.937937
ILMN_1719219	90317	zinc finger protein 616	ZNF616	-0.7825	-0.875875
ILMN_1730202	64110	melanoma antigen family F, 1	MAGEF1	-0.7825	-0.816816
ILMN_1802974	137209	zinc finger protein 572	ZNF572	-0.7825	-0.858858
ILMN_3245646	146325	chromosome 16 open reading frame 11	C16orf11	-0.7825	-0.909909
ILMN_1719199	7289	tubby like protein 3	TULP3	-0.7825	-0.962962
ILMN_2156936	51097	saccharopine dehydrogenase (putative)	SCCPDH	-0.7825	-0.973973
ILMN_2219351	79172	centromere protein O	CENPO	-0.7825	-0.968968
ILMN_1706265	391712	tripartite motif containing 61	TRIM61	-0.7825	-0.946946
ILMN_1743594	26043	UBX domain protein 7	UBXN7	-0.7825	-0.772772
ILMN_2356955	5325	pleiomorphic adenoma gene-like 1	PLAGL1	-0.7825	-0.697697
ILMN_1764158	57555	neuroligin 2	NLGN2	-0.7825	-0.965965
ILMN_3178252	100129379	ribosomal protein S29 pseudogene 17	RPS29P17	-0.7825	-0.963963
ILMN_1772888	645688	ribosomal protein L12 pseudogene 38	RPL12P38	-0.7825	-0.945945
ILMN_1733305	83939	eukaryotic translation initiation factor 2A, 65kDa	EIF2A	-0.7825	-0.902902
ILMN_1689329	6319	stearoyl-CoA desaturase (delta-9-desaturase)	SCD	-0.7825	-0.824824
ILMN_1727855	10400	phosphatidylethanolamine N-methyltransferase	PEMT	-0.7825	-0.944944
ILMN_1661514	389827	transmembrane protein 8C	TMEM8C	-0.7825	-0.638638
ILMN_2151522	83690	cysteine-rich secretory protein LCCL domain containing 1	CRISPLD1	-0.7825	-0.83083
ILMN_1708618	652499	similar to CG4785-PA	LOC652499	-0.7825	-0.988988
ILMN_1721921	642	bleomycin hydrolase	BLMH	-0.7825	-0.97097
ILMN_3308663	100302201	microRNA 1228	MIR1228	-0.7825	-0.948948
ILMN_1711904	83463	MAX dimerization protein 3	MXD3	-0.7825	-0.753753
ILMN_1661998	131965	methyltransferase like 6	METTL6	-0.7825	-0.904904
ILMN_1723123	2261	fibroblast growth factor receptor 3	FGFR3	-0.7825	-0.633633
ILMN_1761262	4351	mannose phosphate isomerase	MPI	-0.7825	-0.868868
ILMN_1696228	647881	similar to Absent in melanoma 1 protein	LOC647881	-0.7825	-0.997997
ILMN_1806603	55897	mesoderm posterior 1 homolog (mouse)	MESP1	-0.7825	-0.917917
ILMN_1730867	566	azurocidin 1	AZU1	-0.7825	-0.765765
ILMN_1751753	3418	isocitrate dehydrogenase 2 (NADP ), mitochondrial	IDH2	-0.7825	-0.944944
ILMN_2411190	10592	structural maintenance of chromosomes 2	SMC2	-0.7825	-0.919919
ILMN_1681634	5827	peroxisomal membrane protein 2, 22kDa	PXMP2	-0.7825	-0.831831
ILMN_2127605	4037	low density lipoprotein receptor-related protein 3	LRP3	-0.7825	-0.704704
ILMN_1747315	401884	hypothetical LOC401884	MGC57346	-0.7825	-0.975975
ILMN_1761260	22837	COBL-like 1	COBLL1	-0.7825	-0.91091
ILMN_1657550	4597	mevalonate (diphospho) decarboxylase	MVD	-0.7825	-0.939939
ILMN_2344662	8091	high mobility group AT-hook 2	HMGA2	-0.7825	-0.857857
ILMN_1696317	93589	calcium channel, voltage-dependent, alpha 2/delta subunit 4	CACNA2D4	-0.7825	-0.888888
ILMN_2091310	55107	anoctamin 1, calcium activated chloride channel	ANO1	-0.7825	-0.994994
ILMN_1667261	64219	praja ring finger 1	PJA1	-0.7825	-0.921921
ILMN_1797184	29941	protein kinase N3	PKN3	-0.7825	-0.8008
ILMN_1740976	4841	non-POU domain containing, octamer-binding	NONO	-0.7825	-0.904904
ILMN_1734476	3796	kinesin heavy chain member 2A	KIF2A	-0.7825	-0.93093
ILMN_1665948	651772	hypothetical protein LOC651772	LOC651772	-0.7825	-0.963963
ILMN_1683234	64215	DnaJ (Hsp40) homolog, subfamily C, member 1	DNAJC1	-0.7825	-0.982982
ILMN_3247816	100133005	RAS p21 protein activator 4 pseudogene	LOC100133005	-0.7825	-0.907907
ILMN_2066151	7010	TEK tyrosine kinase, endothelial	TEK	-0.7825	-0.981981
ILMN_3289508	339192	hypothetical LOC339192	LOC339192	-0.7825	-0.923923
ILMN_1719089	9156	exonuclease 1	EXO1	-0.7825	-0.936936
ILMN_1755405	27315	post-GPI attachment to proteins 2	PGAP2	-0.7825	-0.929929
ILMN_2277537	4595	mutY homolog (E. coli)	MUTYH	-0.7825	-0.955955
ILMN_1663132	90956	aarF domain containing kinase 2	ADCK2	-0.7825	-0.934934
ILMN_1707887	644172	mitogen-activated protein kinase 8 interacting protein 1 pseudogene	LOC644172	-0.7825	-0.848848
ILMN_1796925	1525	coxsackie virus and adenovirus receptor	CXADR	-0.7825	-0.82082
ILMN_1747650	654	bone morphogenetic protein 6	BMP6	-0.7825	-0.77077
ILMN_1711826	25769	solute carrier family 24 (sodium/potassium/calcium exchanger), member 2	SLC24A2	-0.7825	-0.994994
ILMN_1751726	649049	similar to acidic ribosomal phosphoprotein P0	LOC649049	-0.7825	-0.894894
ILMN_1737205	4173	minichromosome maintenance complex component 4	MCM4	-0.7825	-0.979979
ILMN_1778488	55255	WD repeat domain 41	WDR41	-0.7825	-0.903903
ILMN_1699521	57730	ankyrin repeat domain 36B	ANKRD36B	-0.7825	-0.979979
ILMN_1786847	7053	transglutaminase 3 (E polypeptide, protein-glutamine-gamma-glutamyltransferase)	TGM3	-0.7825	-0.935935
ILMN_1678246	644001	hypothetical protein LOC644001	LOC644001	-0.7825	-0.886886
ILMN_1777263	4223	mesenchyme homeobox 2	MEOX2	-0.7825	-0.891891
ILMN_1718687	11076	tubulin polymerization promoting protein	TPPP	-0.7825	-0.804804
ILMN_1748803	51114	zinc finger, DHHC-type containing 9	ZDHHC9	-0.7825	-0.995995
ILMN_1695110	587	branched chain amino-acid transaminase 2, mitochondrial	BCAT2	-0.7825	-0.843843
ILMN_1678726	648672	similar to carbonic anhydrase 15	LOC648672	-0.7825	-0.972972
ILMN_3304022	729102	heterogeneous nuclear ribonucleoprotein A1 pseudogene 22	HNRNPA1P22	-0.7825	-0.981981
ILMN_1728934	9055	protein regulator of cytokinesis 1	PRC1	-0.7825	-0.918918
ILMN_1654445	347292	ribosomal protein L36 pseudogene 14	RPL36P14	-0.7825	-0.919919
ILMN_1715324	7923	hydroxysteroid (17-beta) dehydrogenase 8	HSD17B8	-0.7825	-0.719719
ILMN_2175727	162972	zinc finger protein 550	ZNF550	-0.7825	-0.98098
ILMN_1765670	285216	hypothetical protein LOC285216	LOC285216	-0.7825	-0.896896
ILMN_1691884	8614	stanniocalcin 2	STC2	-0.7825	-0.958958
ILMN_2055043	122773	kelch domain containing 1	KLHDC1	-0.7825	-0.974974
ILMN_1652371	222223	KIAA1324-like	KIAA1324L	-0.7825	-0.922922
ILMN_3244949	100131769	similar to phosphatidylinositol-specific phospholipase C, X domain containing 1	LOC100131769	-0.7825	-0.84084
ILMN_1662364	16	alanyl-tRNA synthetase	AARS	-0.7825	-0.973973
ILMN_1757317	51520	leucyl-tRNA synthetase	LARS	-0.7825	-0.966966
ILMN_2215545	84319	chromosome 3 open reading frame 26	C3orf26	-0.7825	-0.949949
ILMN_1754045	55120	Fanconi anemia, complementation group L	FANCL	-0.7825	-0.984984
ILMN_1756022	8336	histone cluster 1, H2am	HIST1H2AM	-0.7825	-0.943943
ILMN_3308778	574441	microRNA 488	MIR488	-0.7825	-0.853853
ILMN_3251747	340260	UNC homeobox	UNCX	-0.7825	-0.986986
ILMN_3287309	390578	ribosomal protein, large, P0 pseudogene 10	RPLP0P10	-0.7825	-0.866866
ILMN_3247163	80312	tet oncogene 1	TET1	-0.7825	-0.969969
ILMN_3240280	677835	small nucleolar RNA, H/ACA box 56	SNORA56	-0.7825	-0.957957
ILMN_2195482	784	calcium channel, voltage-dependent, beta 3 subunit	CACNB3	-0.7825	-0.897897
ILMN_1759910	5104	serpin peptidase inhibitor, clade A (alpha-1 antiproteinase, antitrypsin), member 5	SERPINA5	-0.7825	-0.793793
ILMN_1674273	652453	hypothetical protein LOC652453	LOC652453	-0.7825	-0.875875
ILMN_1722769	7374	uracil-DNA glycosylase	UNG	-0.7825	-0.983983
ILMN_1662417	10128	leucine-rich PPR-motif containing	LRPPRC	-0.7825	-0.999999
ILMN_1807501	84296	GINS complex subunit 4 (Sld5 homolog)	GINS4	-0.7825	-0.996996
ILMN_2225608	57579	family with sequence similarity 135, member A	FAM135A	-0.7825	-0.903903
ILMN_1693836	653344	similar to cis-Golgi matrix protein GM130	LOC653344	-0.7825	-0.766766
ILMN_3294339	100131289	hypothetical LOC100131289	LOC100131289	-0.7825	-0.895895
ILMN_2124951	27316	RNA binding motif protein, X-linked	RBMX	-0.7825	-0.973973
ILMN_1783684	648695	similar to retinoblastoma binding protein 4	LOC648695	-0.7825	-0.736736
ILMN_2044453	57121	lysophosphatidic acid receptor 5	LPAR5	-0.7825	-0.957957
ILMN_1655684	54938	seryl-tRNA synthetase 2, mitochondrial	SARS2	-0.7825	-0.884884
ILMN_3235065	54680	zinc finger, HIT-type containing 6	ZNHIT6	-0.7825	-0.843843
ILMN_2357382	7013	telomeric repeat binding factor (NIMA-interacting) 1	TERF1	-0.7825	-0.705705
ILMN_1687223	84874	zinc finger protein 514	ZNF514	-0.7825	-0.826826
ILMN_1740430	56731	SLC2A4 regulator	SLC2A4RG	-0.7825	-0.872872
ILMN_1707127	9002	coagulation factor II (thrombin) receptor-like 3	F2RL3	-0.7825	-0.847847
ILMN_1798533	7570	zinc finger protein 22 (KOX 15)	ZNF22	-0.7825	-0.937937
ILMN_1751776	150468	cytoskeleton associated protein 2-like	CKAP2L	-0.7825	-0.921921
ILMN_1713990	7205	thyroid hormone receptor interactor 6	TRIP6	-0.7825	-0.979979
ILMN_1653783	23209	megalencephalic leukoencephalopathy with subcortical cysts 1	MLC1	-0.7825	-0.828828
ILMN_1808810	375298	ceramide kinase-like	CERKL	-0.7825	-0.861861
ILMN_1723607	10243	gephyrin	GPHN	-0.7825	-0.786786
ILMN_1767324	1978	eukaryotic translation initiation factor 4E binding protein 1	EIF4EBP1	-0.7825	-0.885885
ILMN_1699695	27242	tumor necrosis factor receptor superfamily, member 21	TNFRSF21	-0.7825	-0.98098
ILMN_1662587	375775	patatin-like phospholipase domain containing 7	PNPLA7	-0.7825	-0.786786
ILMN_3304898	92755	tubulin, beta pseudogene 1	TUBBP1	-0.7825	-0.983983
ILMN_2173451	2821	glucose-6-phosphate isomerase	GPI	-0.7825	-0.996996
ILMN_1721138	134266	GrpE-like 2, mitochondrial (E. coli)	GRPEL2	-0.7825	-0.949949
ILMN_1742779	91687	centromere protein L	CENPL	-0.7825	-0.931931
ILMN_1803036	6894	TAR (HIV-1) RNA binding protein 1	TARBP1	-0.7825	-0.952952
ILMN_1725510	1718	24-dehydrocholesterol reductase	DHCR24	-0.7825	-0.928928
ILMN_2140799	196792	family with sequence similarity 24, member B	FAM24B	-0.7825	-0.778778
ILMN_1797776	11098	protease, serine, 23	PRSS23	-0.7825	-0.896896
ILMN_1784870	221223	carboxylesterase 5A	CES5A	-0.7825	-0.946946
ILMN_3203006	653588	Sjogren syndrome antigen B (autoantigen La) pseudogene	LOC653588	-0.7825	-0.844844
ILMN_3225211	729742	similar to hCG1812832	LOC729742	-0.7825	-0.925925
ILMN_1739847	8664	eukaryotic translation initiation factor 3, subunit D	EIF3D	-0.7825	-0.957957
ILMN_2359345	10276	neuroepithelial cell transforming 1	NET1	-0.7825	-0.969969
ILMN_1729115	651816	similar to Ubiquitin-conjugating enzyme E2S (Ubiquitin-conjugating enzyme E2-24 kDa) (Ubiquitin-protein ligase) (Ubiquitin carrier protein) (E2-EPF5)	LOC651816	-0.7825	-0.939939
ILMN_1753183	55038	cell division cycle associated 4	CDCA4	-0.7825	-0.893893
ILMN_1728517	2342	farnesyltransferase, CAAX box, beta	FNTB	-0.7825	-0.939939
ILMN_1664630	1111	CHK1 checkpoint homolog (S. pombe)	CHEK1	-0.7825	-0.848848
ILMN_3298294	729404	similar to Potassium channel tetramerisation domain containing 9	LOC729404	-0.7825	-0.95095
ILMN_3292690	100133769	similar to hCG2041993	LOC100133769	-0.7825	-0.995995
ILMN_1732981	27033	zinc finger and BTB domain containing 32	ZBTB32	-0.7825	-0.841841
ILMN_2219512	261734	nephronophthisis 4	NPHP4	-0.7825	-0.769769
ILMN_1691290	1951	cadherin, EGF LAG seven-pass G-type receptor 3 (flamingo homolog, Drosophila)	CELSR3	-0.7825	-0.875875
ILMN_1657862	191	adenosylhomocysteinase	AHCY	-0.7825	-0.884884
ILMN_1778561	7465	WEE1 homolog (S. pombe)	WEE1	-0.7825	-0.952952
ILMN_1752226	5032	purinergic receptor P2Y, G-protein coupled, 11	P2RY11	-0.7825	-0.974974
ILMN_1679978	81554	Williams-Beuren syndrome chromosome region 16	WBSCR16	-0.7825	-0.875875
ILMN_1774375	284422	chromosome 19 open reading frame 77	C19orf77	-0.7825	-0.709709
ILMN_1803001	646067	hypothetical protein LOC646067	LOC646067	-0.7825	-0.994994
ILMN_1751084	123722	fibronectin type III and SPRY domain containing 2	FSD2	-0.7825	-0.759759
ILMN_1778886	25850	zinc finger protein 345	ZNF345	-0.7825	-0.734734
ILMN_1805255	54734	RAB39, member RAS oncogene family	RAB39	-0.7825	-0.92092
ILMN_2392546	10606	phosphoribosylaminoimidazole carboxylase, phosphoribosylaminoimidazole succinocarboxamide synthetase	PAICS	-0.7825	-0.903903
ILMN_2367530	54816	zinc finger protein 280D	ZNF280D	-0.7825	-0.912912
ILMN_1671906	84057	meiotic nuclear divisions 1 homolog (S. cerevisiae)	MND1	-0.7825	-0.825825
ILMN_1768751	57504	metastasis associated 1 family, member 3	MTA3	-0.7825	-0.978978
ILMN_1753507	84443	FERM and PDZ domain containing 3	FRMPD3	-0.7825	-0.885885
ILMN_1798654	4175	minichromosome maintenance complex component 6	MCM6	-0.7825	-0.969969
ILMN_3208233	100131735	heterogeneous nuclear ribonucleoprotein G-like 1-like	LOC100131735	-0.7825	-0.993993
ILMN_1794539	3832	kinesin family member 11	KIF11	-0.7825	-0.998998
ILMN_2408400	55695	NOP2/Sun domain family, member 5	NSUN5	-0.7825	-0.962962
ILMN_3290385	401640	ribosomal protein L7a pseudogene 53	RPL7AP53	-0.7825	-0.849849
ILMN_1753440	54876	DDB1 and CUL4 associated factor 16	DCAF16	-0.7825	-0.811811
ILMN_1711845	220729	succinate dehydrogenase complex, subunit A, flavoprotein pseudogene	LOC220729	-0.7825	-0.956956
ILMN_1699472	6487	ST3 beta-galactoside alpha-2,3-sialyltransferase 3	ST3GAL3	-0.7825	-0.786786
ILMN_1784113	57106	N-acetyltransferase 14 (GCN5-related, putative)	NAT14	-0.7825	-0.749749
ILMN_1720623	94120	synaptotagmin-like 3	SYTL3	-0.7825	-0.796796
ILMN_1661673	724102	small nucleolar RNA host gene 4 (non-protein coding)	SNHG4	-0.7825	-0.903903
ILMN_2297076	4350	N-methylpurine-DNA glycosylase	MPG	-0.7825	-0.98098
ILMN_1660654	157313	cell division cycle associated 2	CDCA2	-0.7825	-0.971971
ILMN_3244117	50861	stathmin-like 3	STMN3	-0.7825	-0.891891
ILMN_1772957	80020	FAD-dependent oxidoreductase domain containing 2	FOXRED2	-0.7825	-0.928928
ILMN_1726659	7064	thimet oligopeptidase 1	THOP1	-0.7825	-0.896896
ILMN_1708328	9727	RAB11 family interacting protein 3 (class II)	RAB11FIP3	-0.7825	-0.905905
ILMN_2153280	23065	KIAA0090	KIAA0090	-0.7825	-0.991991
ILMN_1662192	57209	zinc finger protein 248	ZNF248	-0.7825	-0.999999
ILMN_1748116	54960	gem (nuclear organelle) associated protein 8	GEMIN8	-0.7825	-0.961961
ILMN_2285375	6652	sorbitol dehydrogenase	SORD	-0.7825	-0.864864
ILMN_2308950	9590	A kinase (PRKA) anchor protein 12	AKAP12	-0.7825	-0.913913
ILMN_2078466	199221	DAZ interacting protein 1-like	DZIP1L	-0.7825	-0.976976
ILMN_1669901	645478	hypothetical LOC645478	LOC645478	-0.7825	-0.897897
ILMN_3239339	100132456	glucuronidase, beta pseudogene 7	GUSBP7	-0.7825	-0.998998
ILMN_3244176	399959	mir-100-let-7a-2 cluster host gene (non-protein coding)	MIR100HG	-0.7825	-0.926926
ILMN_1652488	644883	hypothetical protein LOC644883	LOC644883	-0.7825	-0.921921
ILMN_1711091	8848	TSC22 domain family, member 1	TSC22D1	-0.7825	-0.94094
ILMN_1705594	55226	N-acetyltransferase 10 (GCN5-related)	NAT10	-0.7825	-0.985985
ILMN_1682567	29903	coiled-coil domain containing 106	CCDC106	-0.7825	-0.91091
ILMN_1654946	65982	zinc finger and SCAN domain containing 18	ZSCAN18	-0.7825	-0.962962
ILMN_1773389	5360	phospholipid transfer protein	PLTP	-0.7825	-0.991991
ILMN_1716728	55776	chromosome 6 open reading frame 64	C6orf64	-0.7825	-0.773773
ILMN_2193752	153364	metallo-beta-lactamase domain containing 2	MBLAC2	-0.7825	-0.784784
ILMN_3236858	57523	NYN domain and retroviral integrase containing	NYNRIN	-0.7825	-0.862862
ILMN_1759920	83992	cortactin binding protein 2	CTTNBP2	-0.7825	-0.963963
ILMN_1684217	9212	aurora kinase B	AURKB	-0.7825	-0.891891
ILMN_3245103	26824	RNA, U11 small nuclear	RNU11	-0.7825	-0.914914
ILMN_3181328	100130179	similar to env protein	LOC100130179	-0.7825	-0.783783
ILMN_1673815	9824	Rho GTPase activating protein 11A	ARHGAP11A	-0.7825	-0.97097
ILMN_3276861	441013	ribosomal protein S2 pseudogene 21	RPS2P21	-0.7825	-0.921921
ILMN_1814156	5695	proteasome (prosome, macropain) subunit, beta type, 7	PSMB7	-0.7825	-0.99099
ILMN_3240838	293	solute carrier family 25 (mitochondrial carrier; adenine nucleotide translocator), member 6	SLC25A6	-0.7825	-0.984984
ILMN_1807074	4282	macrophage migration inhibitory factor (glycosylation-inhibiting factor)	MIF	-0.7825	-0.835835
ILMN_1783142	6192	ribosomal protein S4, Y-linked 1	RPS4Y1	-0.7825	-0.725725
ILMN_1800096	4357	mercaptopyruvate sulfurtransferase	MPST	-0.7825	-0.883883
ILMN_1768469	6947	transcobalamin I (vitamin B12 binding protein, R binder family)	TCN1	-0.7825	-0.748748
ILMN_1711493	84106	PML-RARA regulated adaptor molecule 1	PRAM1	-0.7825	-0.731731
ILMN_1779356	7157	tumor protein p53	TP53	-0.7825	-0.939939
ILMN_1800575	649260	similar to LIM and senescent cell antigen-like domains 1	LOC649260	-0.7825	-0.872872
ILMN_1780357	80863	proline-rich transmembrane protein 1	PRRT1	-0.7825	-0.893893
ILMN_1781121	221830	TWIST neighbor	TWISTNB	-0.7825	-0.709709
ILMN_1789809	644511	ribosomal protein L13a pseudogene 6	RPL13AP6	-0.7825	-0.928928
ILMN_1695658	10112	kinesin family member 20A	KIF20A	-0.7825	-0.987987
ILMN_1665559	1017	cyclin-dependent kinase 2	CDK2	-0.7825	-0.906906
ILMN_3304049	729500	ribosomal protein L12 pseudogene 14	RPL12P14	-0.7825	-0.852852
ILMN_2110252	10360	nucleophosmin/nucleoplasmin 3	NPM3	-0.7825	-0.891891
ILMN_1672957	132241	ribosomal protein L32 pseudogene 3	RPL32P3	-0.7825	-0.986986
ILMN_1810591	150962	pseudouridylate synthase 10	PUS10	-0.7825	-0.94094
ILMN_1712177	401934	ring finger protein 223	RNF223	-0.7825	-0.915915
ILMN_3271858	100129979	hypothetical LOC100129979	LOC100129979	-0.7825	-0.758758
ILMN_2165251	729540	RANBP2-like and GRIP domain containing 6	RGPD6	-0.7825	-0.941941
ILMN_1757604	7169	tropomyosin 2 (beta)	TPM2	-0.7825	-0.776776
ILMN_1683447	440737	ribosomal protein L35 pseudogene 1	RPL35P1	-0.7825	-0.964964
ILMN_3282436	651198	similar to hCG2036706	LOC651198	-0.7825	-0.985985
ILMN_1794599	6634	small nuclear ribonucleoprotein D3 polypeptide 18kDa	SNRPD3	-0.7825	-0.923923
ILMN_3289730	100132199	ribosomal protein L36a pseudogene 44	RPL36AP44	-0.7825	-0.797797
ILMN_1734766	285753	centrosomal protein 57kDa-like 1	CEP57L1	-0.7825	-0.831831
ILMN_1728898	646424	serine peptidase inhibitor, Kazal type 8 (putative)	SPINK8	-0.7825	-0.902902
ILMN_2124833	50852	T cell receptor associated transmembrane adaptor 1	TRAT1	-0.7825	-0.993993
ILMN_1779858	643152	hypothetical protein LOC643152	LOC643152	-0.7825	-0.925925
ILMN_3215712	100131609	heterogeneous nuclear ribonucleoprotein A1 pseudogene 2	HNRNPA1P2	-0.7825	-0.993993
ILMN_3211906	647030	eukaryotic translation elongation factor 1 beta 2-like	LOC647030	-0.7825	-0.831831
ILMN_2139816	29899	G-protein signaling modulator 2	GPSM2	-0.7825	-0.929929
ILMN_2284591	80207	optic atrophy 3 (autosomal recessive, with chorea and spastic paraplegia)	OPA3	-0.7825	-0.99099
ILMN_1696316	1374	carnitine palmitoyltransferase 1A (liver)	CPT1A	-0.7825	-0.955955
ILMN_2372398	7915	aldehyde dehydrogenase 5 family, member A1	ALDH5A1	-0.7825	-0.866866
ILMN_1671902	25917	THUMP domain containing 3	THUMPD3	-0.7825	-0.981981
ILMN_2325506	55653	breast carcinoma amplified sequence 4	BCAS4	-0.7825	-0.958958
ILMN_1775473	400652	ribosomal protein S3a pseudogene 49	RPS3AP49	-0.7825	-0.705705
ILMN_1680941	57180	ARP3 actin-related protein 3 homolog B (yeast)	ACTR3B	-0.7825	-0.738738
ILMN_3239084	100131968	hypothetical LOC100131968	LOC100131968	-0.7825	-0.776776
ILMN_1731785	5005	orosomucoid 2	ORM2	-0.7825	-0.778778
ILMN_1720745	645385	similar to Heterogeneous nuclear ribonucleoprotein A1 (Helix-destabilizing protein) (Single-strand binding protein) (hnRNP core protein A1) (HDP-1) (Topoisomerase-inhibitor suppressed)	LOC645385	-0.7825	-0.995995
ILMN_2081988	10314	LanC lantibiotic synthetase component C-like 1 (bacterial)	LANCL1	-0.7825	-0.982982
ILMN_1652735	5994	regulatory factor X-associated protein	RFXAP	-0.7825	-0.982982
ILMN_2192385	54902	tetratricopeptide repeat domain 19	TTC19	-0.7825	-0.926926
ILMN_1723843	1459	casein kinase 2, alpha prime polypeptide	CSNK2A2	-0.7825	-0.942942
ILMN_3286685	100133390	hypothetical protein LOC100133390	LOC100133390	-0.7825	-0.891891
ILMN_1775761	55720	TSR1, 20S rRNA accumulation, homolog (S. cerevisiae)	TSR1	-0.7825	-0.993993
ILMN_2077758	51496	CTD (carboxy-terminal domain, RNA polymerase II, polypeptide A) small phosphatase like 2	CTDSPL2	-0.7825	-0.767767
ILMN_1698770	133686	NAD kinase domain containing 1	NADKD1	-0.7825	-0.812812
ILMN_1733519	3149	high mobility group box 3	HMGB3	-0.7825	-0.839839
ILMN_1714854	64769	MYST/Esa1-associated factor 6	MEAF6	-0.7825	-0.786786
ILMN_1699829	1490	connective tissue growth factor	CTGF	-0.7825	-0.945945
ILMN_1682664	644809	chromosome 15 open reading frame 56	C15orf56	-0.7825	-0.959959
ILMN_1747709	654203	similar to polycythemia rubra vera 1	LOC654203	-0.7825	-0.801801
ILMN_1747423	389901	x-ray repair cross-complementing protein 6-like	LOC389901	-0.7825	-0.802802
ILMN_2143383	83869	testis-specific transcript, Y-linked 14 (non-protein coding)	TTTY14	-0.7825	-0.97097
ILMN_1736178	165	AE binding protein 1	AEBP1	-0.7825	-0.825825
ILMN_1666361	9962	solute carrier family 23 (nucleobase transporters), member 2	SLC23A2	-0.7825	-0.715715
ILMN_1652754	126299	zinc finger protein 428	ZNF428	-0.7825	-0.93093
ILMN_1678643	2274	four and a half LIM domains 2	FHL2	-0.7825	-0.816816
ILMN_1660793	124222	progestin and adipoQ receptor family member IV	PAQR4	-0.7825	-0.975975
ILMN_3310113	693171	microRNA 586	MIR586	-0.7825	-0.94094
ILMN_1720908	7106	tetraspanin 4	TSPAN4	-0.7825	-0.815815
ILMN_2389876	7041	transforming growth factor beta 1 induced transcript 1	TGFB1I1	-0.7825	-0.681681
ILMN_3289100	647285	ribosomal protein L29 pseudogene 9	RPL29P9	-0.7825	-0.899899
ILMN_1688753	9791	phosphatidylserine synthase 1	PTDSS1	-0.7825	-0.913913
ILMN_2131392	55100	WD repeat domain 70	WDR70	-0.7825	-0.912912
ILMN_3289745	339352	putative ATP-binding domain-containing protein 3-like protein-like	LOC339352	-0.7825	-0.897897
ILMN_3240595	26812	small nucleolar RNA, C/D box 37	SNORD37	-0.7825	-0.943943
ILMN_1657349	285220	EPH receptor A6	EPHA6	-0.7825	-0.817817
ILMN_3248906	55906	zinc finger, C4H2 domain containing	ZC4H2	-0.7825	-0.732732
ILMN_1691611	645436	heterogeneous nuclear ribonucleoprotein A1 pseudogene	LOC645436	-0.7825	-0.969969
ILMN_3284570	648294	ribosomal protein L23a pseudogene 57	RPL23AP57	-0.7825	-0.965965
ILMN_3281563	648771	60S ribosomal protein L12-like	LOC648771	-0.7825	-0.917917
ILMN_1776674	29901	SAC3 domain containing 1	SAC3D1	-0.7825	-0.989989
ILMN_1800958	65062	transmembrane protein 237	TMEM237	-0.7825	-0.929929
ILMN_3244526	26123	tectonic family member 3	TCTN3	-0.7825	-0.909909
ILMN_1727459	4998	origin recognition complex, subunit 1	ORC1	-0.7825	-0.847847
ILMN_2275583	344405	prolyl-tRNA synthetase associated domain containing 1, pseudogene	PRORSD1P	-0.7825	-0.972972
ILMN_1671765	23087	tripartite motif containing 35	TRIM35	-0.7825	-0.782782
ILMN_2296510	159963	solute carrier family 5 (sodium/glucose cotransporter), member 12	SLC5A12	-0.7825	-0.987987
ILMN_2129309	10484	Sec23 homolog A (S. cerevisiae)	SEC23A	-0.7825	-0.649649
ILMN_3236135	692099	family with sequence similarity 86, member D, pseudogene	FAM86DP	-0.7825	-0.893893
ILMN_1653092	643275	hypothetical LOC643275	LOC643275	-0.7825	-0.779779
ILMN_1797786	6300	mitogen-activated protein kinase 12	MAPK12	-0.7825	-0.969969
ILMN_1661306	643433	similar to 60S ribosomal protein L29 (Cell surface heparin binding protein HIP)	LOC643433	-0.7825	-0.951951
ILMN_1811648	79877	dephospho-CoA kinase domain containing	DCAKD	-0.7825	-0.947947
ILMN_3228860	388507	zinc finger family member 788	ZNF788	-0.7825	-0.985985
ILMN_1680781	64430	chromosome 14 open reading frame 135	C14orf135	-0.7825	-0.791791
ILMN_1795524	81556	chromosome 15 open reading frame 44	C15orf44	-0.7825	-0.821821
ILMN_1684352	80263	tripartite motif containing 45	TRIM45	-0.7825	-0.926926
ILMN_1740500	23270	TSPY-like 4	TSPYL4	-0.7825	-0.913913
ILMN_2065822	114044	MCM3AP antisense RNA 1 (non-protein coding)	MCM3AP-AS1	-0.7825	-0.732732
ILMN_3238392	729010	hypothetical LOC729010	LOC729010	-0.7825	-0.996996
ILMN_1747217	84529	chromosome 15 open reading frame 41	C15orf41	-0.7825	-0.811811
ILMN_1732809	79796	asparagine-linked glycosylation 9, alpha-1,2-mannosyltransferase homolog (S. cerevisiae)	ALG9	-0.7825	-0.955955
ILMN_1679880	79228	THO complex 6 homolog (Drosophila)	THOC6	-0.7825	-0.93093
ILMN_1670304	727866	family with sequence similarity 156, member B	FAM156B	-0.7825	-0.928928
ILMN_1756928	6252	reticulon 1	RTN1	-0.7825	-0.963963
ILMN_1789463	5348	FXYD domain containing ion transport regulator 1	FXYD1	-0.7825	-0.99099
ILMN_1732187	55260	transmembrane protein 143	TMEM143	-0.7825	-0.893893
ILMN_1749162	1734	deiodinase, iodothyronine, type II	DIO2	-0.7825	-0.969969
ILMN_1688757	391025	similar to protein tyrosine phosphatase, receptor type, U isoform 2 precursor	LOC391025	-0.7825	-0.704704
ILMN_1694398	8665	eukaryotic translation initiation factor 3, subunit F	EIF3F	-0.7825	-0.971971
ILMN_1788180	5872	RAB13, member RAS oncogene family	RAB13	-0.7825	-0.986986
ILMN_2264482	11083	death inducer-obliterator 1	DIDO1	-0.7825	-0.983983
ILMN_1699798	3265	v-Ha-ras Harvey rat sarcoma viral oncogene homolog	HRAS	-0.7825	-0.909909
ILMN_1799589	10811	NADPH oxidase activator 1	NOXA1	-0.7825	-0.992992
ILMN_3239606	100134357	similar to hCG1735895	LOC100134357	-0.7825	-0.902902
ILMN_1654766	133308	solute carrier family 9, subfamily B (cation proton antiporter 2), member 2	SLC9B2	-0.7825	-0.819819
ILMN_1675797	54749	ependymin related protein 1 (zebrafish)	EPDR1	-0.7825	-0.984984
ILMN_1778836	6432	serine/arginine-rich splicing factor 7	SRSF7	-0.7825	-0.928928
ILMN_1752199	64077	phospholysine phosphohistidine inorganic pyrophosphate phosphatase	LHPP	-0.7825	-0.841841
ILMN_1810852	3915	laminin, gamma 1 (formerly LAMB2)	LAMC1	-0.7825	-0.86086
ILMN_2395240	11200	CHK2 checkpoint homolog (S. pombe)	CHEK2	-0.7825	-0.909909
ILMN_1802631	175	aspartylglucosaminidase	AGA	-0.7825	-0.806806
ILMN_2114720	6590	secretory leukocyte peptidase inhibitor	SLPI	-0.7825	-0.643643
ILMN_1738725	3976	leukemia inhibitory factor (cholinergic differentiation factor)	LIF	-0.7825	-0.916916
ILMN_3244693	100130557	hypothetical LOC100130557	LOC100130557	-0.7825	-0.836836
ILMN_2330410	8663	eukaryotic translation initiation factor 3, subunit C	EIF3C	-0.7825	-0.978978
ILMN_1712469	23015	golgin A8 family, member A	GOLGA8A	-0.7825	-0.971971
ILMN_3308158	442902	microRNA 330	MIR330	-0.7825	-0.951951
ILMN_1666420	168417	zinc finger protein 679	ZNF679	-0.7825	-0.915915
ILMN_1674072	57786	RB-associated KRAB zinc finger	RBAK	-0.7825	-0.917917
ILMN_1714412	23036	zinc finger protein 292	ZNF292	-0.7825	-0.789789
ILMN_2161746	9322	thyroid hormone receptor interactor 10	TRIP10	-0.7825	-0.88088
ILMN_3271625	100128597	hypothetical LOC100128597	LOC100128597	-0.7825	-0.948948
ILMN_3239937	152195	nudix (nucleoside diphosphate linked moiety X)-type motif 16 pseudogene 1	NUDT16P1	-0.7825	-0.712712
ILMN_2311497	751867	SNHG3-RCC1 readthrough transcript	SNHG3-RCC1	-0.7825	-0.951951
ILMN_1658027	8438	RAD54-like (S. cerevisiae)	RAD54L	-0.7825	-0.876876
ILMN_2232520	23243	ankyrin repeat domain 28	ANKRD28	-0.7825	-0.905905
ILMN_1771039	51512	G-2 and S-phase expressed 1	GTSE1	-0.7825	-0.764764
ILMN_1805643	353116	Rab interacting lysosomal protein-like 1	RILPL1	-0.7825	-0.922922
ILMN_3283141	643802	u3 small nucleolar ribonucleoprotein protein MPP10-like	LOC643802	-0.7825	-0.841841
ILMN_3204010	644589	mitochondrial import inner membrane translocase subunit TIM14-like	LOC644589	-0.7825	-0.987987
ILMN_1660976	653204	similar to myotubularin related protein 1	LOC653204	-0.7825	-0.988988
ILMN_3199052	100133118	hypothetical protein LOC100133118	LOC100133118	-0.7825	-0.976976
ILMN_3296793	100132553	similar to Ceruloplasmin precursor (Ferroxidase)	LOC100132553	-0.7825	-0.946946
ILMN_1713521	7755	zinc finger protein 205	ZNF205	-0.7825	-0.674674
ILMN_3289257	388707	ribosomal protein SA pseudogene 18	RPSAP18	-0.7825	-0.941941
ILMN_1655497	1975	eukaryotic translation initiation factor 4B	EIF4B	-0.7825	-0.966966
ILMN_1766171	11267	SNF8, ESCRT-II complex subunit, homolog (S. cerevisiae)	SNF8	-0.7825	-0.996996
ILMN_1712452	9585	kinesin family member 20B	KIF20B	-0.7825	-0.873873
ILMN_1779353	54517	pseudouridylate synthase 7 homolog (S. cerevisiae)	PUS7	-0.7825	-0.999999
ILMN_1768743	81608	FIP1 like 1 (S. cerevisiae)	FIP1L1	-0.7825	-0.919919
ILMN_1776073	10575	chaperonin containing TCP1, subunit 4 (delta)	CCT4	-0.7825	-0.916916
ILMN_1756705	63922	CTF18, chromosome transmission fidelity factor 18 homolog (S. cerevisiae)	CHTF18	-0.7825	-0.796796
ILMN_1689059	79673	zinc finger protein 329	ZNF329	-0.7825	-0.966966
ILMN_1810992	790	carbamoyl-phosphate synthetase 2, aspartate transcarbamylase, and dihydroorotase	CAD	-0.7825	-0.703703
ILMN_2331658	25871	chromosome 3 open reading frame 17	C3orf17	-0.7825	-0.867867
ILMN_2131523	26278	spastic ataxia of Charlevoix-Saguenay (sacsin)	SACS	-0.7825	-0.949949
ILMN_1659737	388780	hypothetical LOC388780	LOC388780	-0.7825	-0.847847
ILMN_1739284	9152	solute carrier family 6 (neurotransmitter transporter, glycine), member 5	SLC6A5	-0.7825	-0.678678
ILMN_1749410	8502	plakophilin 4	PKP4	-0.7825	-0.958958
ILMN_2078334	25904	CCR4-NOT transcription complex, subunit 10	CNOT10	-0.7825	-0.985985
ILMN_1695316	64116	solute carrier family 39 (zinc transporter), member 8	SLC39A8	-0.7825	-0.783783
ILMN_1707475	7325	ubiquitin-conjugating enzyme E2E 2	UBE2E2	-0.7825	-0.831831
ILMN_1727134	57542	kelch domain containing 5	KLHDC5	-0.7825	-0.823823
ILMN_3199929	390183	ribosomal protein S4X pseudogene 13	RPS4XP13	-0.7825	-0.808808
ILMN_2112915	1815	dopamine receptor D4	DRD4	-0.7825	-0.851851
ILMN_3298462	730005	SEC14-like 6 (S. cerevisiae)	SEC14L6	-0.7825	-0.803803
ILMN_1755811	26272	F-box protein 4	FBXO4	-0.7825	-0.897897
ILMN_1767662	253782	ceramide synthase 6	CERS6	-0.7825	-0.753753
ILMN_1737005	56006	smg-9 homolog, nonsense mediated mRNA decay factor (C. elegans)	SMG9	-0.7825	-0.979979
ILMN_1655780	399818	methyltransferase like 10	METTL10	-0.7825	-0.998998
ILMN_1682799	57559	STAM binding protein-like 1	STAMBPL1	-0.7825	-0.7007
ILMN_1785406	4675	nucleosome assembly protein 1-like 3	NAP1L3	-0.7825	-0.998998
ILMN_1701770	653097	similar to hCG1988827	LOC653097	-0.7825	-0.94094
ILMN_1713369	23521	ribosomal protein L13a	RPL13A	-0.7825	-0.935935
ILMN_1743078	643031	MT-ND5 pseudogene 10	MTND5P10	-0.7825	-0.985985
ILMN_1670238	8318	cell division cycle 45 homolog (S. cerevisiae)	CDC45	-0.7825	-0.931931
ILMN_1754220	8175	splicing factor 3a, subunit 2, 66kDa	SF3A2	-0.7825	-0.911911
ILMN_1782247	2648	K(lysine) acetyltransferase 2A	KAT2A	-0.7825	-0.968968
ILMN_1710747	55540	interleukin 17 receptor B	IL17RB	-0.7825	-0.903903
ILMN_1709294	55143	cell division cycle associated 8	CDCA8	-0.7825	-0.841841
ILMN_2230683	55536	cell division cycle associated 7-like	CDCA7L	-0.7825	-0.857857
ILMN_3238137	100133008	hypothetical LOC100133008	LOC100133008	-0.7825	-0.917917
ILMN_1698185	197335	WD repeat domain 90	WDR90	-0.7825	-0.695695
ILMN_1686083	4110	melanoma antigen family A, 11	MAGEA11	-0.7825	-0.948948
ILMN_1815346	219902	transmembrane protein 136	TMEM136	-0.7825	-0.945945
ILMN_3243291	100133372	similar to heterogeneous nuclear ribonucleoprotein A1	LOC100133372	-0.7825	-0.974974
ILMN_1766010	8565	tyrosyl-tRNA synthetase	YARS	-0.7825	-0.983983
ILMN_1742018	653820	family with sequence similarity 72, member B	FAM72B	-0.7825	-0.974974
ILMN_1801387	8089	YEATS domain containing 4	YEATS4	-0.7825	-0.996996
ILMN_1810181	84108	polycomb group ring finger 6	PCGF6	-0.7825	-0.991991
ILMN_1755862	5198	phosphoribosylformylglycinamidine synthase	PFAS	-0.7825	-0.921921
ILMN_1775975	5558	primase, DNA, polypeptide 2 (58kDa)	PRIM2	-0.7825	-0.9009
ILMN_1756676	26147	PHD finger protein 19	PHF19	-0.7825	-0.944944
ILMN_3201365	442232	ribosomal protein L17 pseudogene 25	RPL17P25	-0.7825	-0.917917
ILMN_2413898	55388	minichromosome maintenance complex component 10	MCM10	-0.7825	-0.764764
ILMN_1777058	84641	hippocampus abundant transcript-like 1	HIATL1	-0.7825	-0.689689
ILMN_2210482	65993	mitochondrial ribosomal protein S34	MRPS34	-0.7825	-0.899899
ILMN_1732537	54919	HEAT repeat containing 2	HEATR2	-0.7825	-0.716716
ILMN_3260859	100129622	Ras suppressor protein 1 pseudogene	LOC100129622	-0.7825	-0.989989
ILMN_2228538	134728	interleukin-1 receptor-associated kinase 1 binding protein 1	IRAK1BP1	-0.7825	-0.812812
ILMN_1740042	10626	tripartite motif containing 16	TRIM16	-0.7825	-0.965965
ILMN_1735386	55867	solute carrier family 22 (organic anion/urate transporter), member 11	SLC22A11	-0.7825	-0.801801
ILMN_1769575	83700	junctional adhesion molecule 3	JAM3	-0.7825	-0.937937
ILMN_1683664	650369	similar to teratocarcinoma expressed, serine rich	LOC650369	-0.7825	-0.909909
ILMN_1753279	10949	heterogeneous nuclear ribonucleoprotein A0	HNRNPA0	-0.7825	-0.964964
ILMN_1665357	2060	epidermal growth factor receptor pathway substrate 15	EPS15	-0.7825	-0.964964
ILMN_2082244	221937	forkhead box K1	FOXK1	-0.7825	-0.862862
ILMN_1738816	2308	forkhead box O1	FOXO1	-0.7825	-0.93093
ILMN_1706859	91689	chromosome 22 open reading frame 32	C22orf32	-0.7825	-0.952952
ILMN_2230566	10966	RAB40B, member RAS oncogene family	RAB40B	-0.7825	-0.794794
ILMN_1782813	1719	dihydrofolate reductase	DHFR	-0.7825	-0.71071
ILMN_3203059	100131176	hypothetical LOC100131176	LOC100131176	-0.7825	-0.985985
ILMN_1693323	57150	chromosome 6 open reading frame 162	C6orf162	-0.7825	-0.826826
ILMN_1724295	643007	ribosomal protein L36a pseudogene 8	RPL36AP8	-0.7825	-0.664664
ILMN_3285095	401717	eukaryotic translation elongation factor 1 alpha 1 pseudogene 17	EEF1A1P17	-0.7825	-0.929929
ILMN_1808148	23347	structural maintenance of chromosomes flexible hinge domain containing 1	SMCHD1	-0.7825	-0.939939
ILMN_1702044	116840	centrobin, centrosomal BRCA2 interacting protein	CNTROB	-0.7825	-0.991991
ILMN_2047480	79742	chromosome X open reading frame 36	CXorf36	-0.7825	-0.955955
ILMN_1776778	165631	poly (ADP-ribose) polymerase family, member 15	PARP15	-0.7825	-0.804804
ILMN_3267760	100128936	ribosomal protein L10a pseudogene 6	RPL10AP6	-0.7825	-0.941941
ILMN_3302896	728820	ribosomal protein L29 pseudogene 15	RPL29P15	-0.7825	-0.866866
ILMN_1743711	650215	similar to Exportin-T (tRNA exportin) (Exportin(tRNA))	LOC650215	-0.7825	-0.92092
ILMN_1662340	140467	zinc finger protein 358	ZNF358	-0.7825	-0.986986
ILMN_3299583	729964	similar to Cks1 protein homologue	LOC729964	-0.7825	-0.761761
ILMN_1778796	159	adenylosuccinate synthase	ADSS	-0.7825	-0.751751
ILMN_1661348	643300	heat shock 60kDa protein 1 (chaperonin) pseudogene 1	HSPD1P1	-0.7825	-0.896896
ILMN_1684210	57185	NIPA-like domain containing 3	NIPAL3	-0.7825	-0.947947
ILMN_1716237	10965	acyl-CoA thioesterase 2	ACOT2	-0.7825	-0.888888
ILMN_1756867	11101	arginyltransferase 1	ATE1	-0.7825	-0.868868
ILMN_1664243	55850	unconventional SNARE in the ER 1 homolog (S. cerevisiae)	USE1	-0.7824	-0.753753
ILMN_1683990	79363	REM2 and RAB-like small GTPase 1	RSG1	-0.7824	-0.737737
ILMN_3301343	730883	hypothetical protein LOC730883	LOC730883	-0.7824	-0.823823
ILMN_1726642	57673	BEN domain containing 3	BEND3	-0.7824	-0.82082
ILMN_1783158	259215	lymphocyte antigen 6 complex, locus G6F	LY6G6F	-0.7824	-0.855855
ILMN_1719256	1163	CDC28 protein kinase regulatory subunit 1B	CKS1B	-0.7824	-0.852852
ILMN_1654609	114915	non-protein coding RNA 219	NCRNA00219	-0.7824	-0.895895
ILMN_1798826	64432	mitochondrial ribosomal protein S25	MRPS25	-0.7824	-0.947947
ILMN_1728199	5426	polymerase (DNA directed), epsilon	POLE	-0.7824	-0.724724
ILMN_3244461	55604	leucine rich repeat containing 16A	LRRC16A	-0.7824	-0.919919
ILMN_1791232	200734	sprouty-related, EVH1 domain containing 2	SPRED2	-0.7824	-0.822822
ILMN_1813120	8491	mitogen-activated protein kinase kinase kinase kinase 3	MAP4K3	-0.7824	-0.779779
ILMN_1767592	649379	similar to zinc finger and BTB domain containing 36	LOC649379	-0.7824	-0.861861
ILMN_1765341	644734	putative zinc finger protein ENSP00000328166-like	LOC644734	-0.7824	-0.954954
ILMN_3274271	401537	ribosomal protein SA pseudogene 49	RPSAP49	-0.7824	-0.941941
ILMN_2200659	387066	small nucleolar RNA host gene 5 (non-protein coding)	SNHG5	-0.7824	-0.92092
ILMN_3275575	648980	breakpoint cluster region pseudogene 5	BCRP5	-0.7824	-0.95095
ILMN_1749875	728715	ovostatin homolog 2-like	LOC728715	-0.7824	-0.733733
ILMN_1666169	10230	neighbor of BRCA1 gene 2 (non-protein coding)	NBR2	-0.7824	-0.778778
ILMN_1789994	649	bone morphogenetic protein 1	BMP1	-0.7824	-0.881881
ILMN_1740490	284406	zinc finger protein 82 homolog (mouse)	ZFP82	-0.7824	-0.955955
ILMN_1791925	150372	NFAT activating protein with ITAM motif 1	NFAM1	-0.7824	-0.931931
ILMN_3205424	649917	hypothetical LOC649917	LOC649917	-0.7824	-0.903903
ILMN_1712751	3030	hydroxyacyl-CoA dehydrogenase/3-ketoacyl-CoA thiolase/enoyl-CoA hydratase (trifunctional protein), alpha subunit	HADHA	-0.7824	-0.999999
ILMN_1688814	5269	serpin peptidase inhibitor, clade B (ovalbumin), member 6	SERPINB6	-0.7824	-0.809809
ILMN_1680130	54808	dymeclin	DYM	-0.7824	-0.951951
ILMN_1678949	23640	HSPA (heat shock 70kDa) binding protein, cytoplasmic cochaperone 1	HSPBP1	-0.7824	-0.958958
ILMN_2225537	22949	prostaglandin reductase 1	PTGR1	-0.7824	-0.761761
ILMN_3235716	100133719	similar to DALR anticodon binding domain containing 3	LOC100133719	-0.7824	-0.925925
ILMN_1739681	646762	hypothetical LOC646762	LOC646762	-0.7824	-0.881881
ILMN_1683112	2176	Fanconi anemia, complementation group C	FANCC	-0.7824	-0.72072
ILMN_1664855	81706	protein phosphatase 1, regulatory (inhibitor) subunit 14C	PPP1R14C	-0.7824	-0.889889
ILMN_1801795	347544	ribosomal protein L18a pseudogene 16	RPL18AP16	-0.7824	-0.928928
ILMN_1771462	25873	ribosomal protein L36	RPL36	-0.7824	-0.905905
ILMN_1700268	23475	quinolinate phosphoribosyltransferase	QPRT	-0.7824	-0.953953
ILMN_1748894	84705	GTP binding protein 3 (mitochondrial)	GTPBP3	-0.7824	-0.988988
ILMN_1745900	641849	similar to 40S ribosomal protein S3a (V-fos transformation effector protein)	LOC641849	-0.7824	-0.88088
ILMN_1676265	3953	leptin receptor	LEPR	-0.7824	-0.748748
ILMN_1768480	9686	vestigial like 4 (Drosophila)	VGLL4	-0.7824	-0.908908
ILMN_1772998	647436	ribosomal protein L5 pseudogene 1	RPL5P1	-0.7824	-0.768768
ILMN_1672759	90550	mitochondrial calcium uniporter	MCU	-0.7824	-0.766766
ILMN_1691747	10656	KH domain containing, RNA binding, signal transduction associated 3	KHDRBS3	-0.7824	-0.772772
ILMN_3300937	407975	miR-17-92 cluster host gene (non-protein coding)	MIR17HG	-0.7824	-0.957957
ILMN_3235036	728024	chromosome X open reading frame 56 pseudogene	LOC728024	-0.7824	-0.892892
ILMN_1787954	645015	asparagine-linked glycosylation 1 homolog pseudogene	LOC645015	-0.7824	-0.85085
ILMN_2293393	9831	zinc finger protein 623	ZNF623	-0.7824	-0.956956
ILMN_2233256	84775	zinc finger protein 607	ZNF607	-0.7824	-0.866866
ILMN_1668345	220323	OAF homolog (Drosophila)	OAF	-0.7824	-0.793793
ILMN_3225761	644068	ribosomal protein S14 pseudogene 3	RPS14P3	-0.7824	-0.918918
ILMN_3287068	728031	ribosomal protein SA pseudogene	LOC728031	-0.7824	-0.886886
ILMN_3294365	646993	high mobility group box 3 pseudogene 24	HMGB3P24	-0.7824	-0.979979
ILMN_1658861	85002	family with sequence similarity 86, member B1	FAM86B1	-0.7824	-0.982982
ILMN_3239856	55389	AKIRIN2 antisense RNA 1 (non-protein coding)	AKIRIN2-AS1	-0.7824	-0.748748
ILMN_1660222	27085	Mdm2, transformed 3T3 cell double minute 2, p53 binding protein (mouse) binding protein, 104kDa	MTBP	-0.7824	-0.874874
ILMN_1678974	57715	sema domain, immunoglobulin domain (Ig), transmembrane domain (TM) and short cytoplasmic domain, (semaphorin) 4G	SEMA4G	-0.7824	-0.846846
ILMN_1805448	2037	erythrocyte membrane protein band 4.1-like 2	EPB41L2	-0.7824	-0.732732
ILMN_1710923	57823	SLAM family member 7	SLAMF7	-0.7824	-0.744744
ILMN_1784178	26160	intraflagellar transport 172 homolog (Chlamydomonas)	IFT172	-0.7824	-0.697697
ILMN_1780315	126789	pseudouridylate synthase-like 1	PUSL1	-0.7824	-0.799799
ILMN_1781791	5638	proline rich Gla (G-carboxyglutamic acid) 1	PRRG1	-0.7824	-0.808808
ILMN_1804163	653686	similar to similar to hypothetical protein	LOC653686	-0.7824	-0.997997
ILMN_1673738	646483	ribosomal protein L6 pseudogene 19	RPL6P19	-0.7824	-0.971971
ILMN_1791711	405753	dual oxidase maturation factor 2	DUOXA2	-0.7824	-0.896896
ILMN_1656327	144423	glycosyltransferase 1 domain containing 1	GLT1D1	-0.7824	-0.874874
ILMN_1783214	652272	hypothetical protein LOC652272	LOC652272	-0.7824	-0.902902
ILMN_1788607	6147	ribosomal protein L23a	RPL23A	-0.7824	-0.934934
ILMN_1671933	23155	chloride channel CLIC-like 1	CLCC1	-0.7824	-0.851851
ILMN_1745599	643977	hypothetical LOC643977	FLJ32255	-0.7824	-0.934934
ILMN_1654317	643224	tubulin, beta pseudogene 5	TUBBP5	-0.7824	-0.802802
ILMN_3261747	100128729	hypothetical LOC100128729	LOC100128729	-0.7824	-0.806806
ILMN_3306336	728348	hypothetical LOC728348	LOC728348	-0.7824	-0.782782
ILMN_1760798	6262	ryanodine receptor 2 (cardiac)	RYR2	-0.7824	-0.824824
ILMN_1685538	158345	ribosomal protein L4 pseudogene 5	RPL4P5	-0.7824	-0.96096
ILMN_1748009	653479	mitochondrial ribosomal protein L45 pseudogene 2	MRPL45P2	-0.7824	-0.929929
ILMN_1655710	642989	similar to 40S ribosomal protein S25	LOC642989	-0.7824	-0.721721
ILMN_1705686	4900	neurogranin (protein kinase C substrate, RC3)	NRGN	-0.7824	-0.704704
ILMN_1747311	652563	similar to espin	LOC652563	-0.7824	-0.878878
ILMN_3242638	100133473	hypothetical protein LOC100133473	LOC100133473	-0.7824	-0.878878
ILMN_3249487	728130	family with sequence similarity 22, member D	FAM22D	-0.7824	-0.877877
ILMN_3298511	728537	hypothetical LOC728537	LOC728537	-0.7824	-0.938938
ILMN_2329735	1893	extracellular matrix protein 1	ECM1	-0.7824	-0.851851
ILMN_1690389	121275	olfactory receptor, family 10, subfamily AD, member 1	OR10AD1	-0.7824	-0.816816
ILMN_1758705	79190	iroquois homeobox 6	IRX6	-0.7824	-0.853853
ILMN_1774228	650280	hypothetical protein LOC650280	LOC650280	-0.7824	-0.926926
ILMN_1794501	3038	hyaluronan synthase 3	HAS3	-0.7824	-0.905905
ILMN_3240425	348926	family with sequence similarity 86, member E, pseudogene	FAM86EP	-0.7824	-0.967967
ILMN_1677951	3899	AF4/FMR2 family, member 3	AFF3	-0.7824	-0.933933
ILMN_3210806	100133138	hypothetical protein LOC100133138	LOC100133138	-0.7824	-0.855855
ILMN_3290577	391833	ribosomal protein S10 pseudogene 11	RPS10P11	-0.7824	-0.942942
ILMN_1719205	2091	fibrillarin	FBL	-0.7824	-0.912912
ILMN_1681503	4171	minichromosome maintenance complex component 2	MCM2	-0.7824	-0.825825
ILMN_1674302	5471	phosphoribosyl pyrophosphate amidotransferase	PPAT	-0.7824	-0.957957
ILMN_1720158	2114	v-ets erythroblastosis virus E26 oncogene homolog 2 (avian)	ETS2	-0.7824	-0.773773
ILMN_1664993	79008	SLX1 structure-specific endonuclease subunit homolog B (S. cerevisiae)	SLX1B	-0.7824	-0.948948
ILMN_1709948	651453	similar to ribosomal protein L36	LOC651453	-0.7824	-0.779779
ILMN_1717046	79817	MOB1, Mps One Binder kinase activator-like 2B (yeast)	MOBKL2B	-0.7824	-0.987987
ILMN_1724832	58495	ovo-like 2 (Drosophila)	OVOL2	-0.7824	-0.954954
ILMN_1753534	6222	ribosomal protein S18	RPS18	-0.7824	-0.939939
ILMN_3220888	440086	ribosomal protein S6 pseudogene 1	RPS6P1	-0.7824	-0.891891
ILMN_1778173	50808	adenylate kinase 3	AK3	-0.7824	-0.982982
ILMN_1781942	3161	hyaluronan-mediated motility receptor (RHAMM)	HMMR	-0.7824	-0.891891
ILMN_1796830	7332	ubiquitin-conjugating enzyme E2L 3	UBE2L3	-0.7824	-0.981981
ILMN_1771385	115361	guanylate binding protein 4	GBP4	-0.7824	-0.973973
ILMN_1665205	339324	zinc finger protein 260	ZNF260	-0.7824	-0.947947
ILMN_1784256	50810	hepatoma-derived growth factor, related protein 3	HDGFRP3	-0.7824	-0.922922
ILMN_2168228	220202	atonal homolog 7 (Drosophila)	ATOH7	-0.7824	-0.9009
ILMN_1703881	441528	hypothetical LOC441528	LOC441528	-0.7824	-0.962962
ILMN_1746420	23150	FERM domain containing 4B	FRMD4B	-0.7824	-0.725725
ILMN_1730082	84881	RNA pseudouridylate synthase domain containing 4	RPUSD4	-0.7824	-0.972972
ILMN_1723625	5871	mitogen-activated protein kinase kinase kinase kinase 2	MAP4K2	-0.7824	-0.839839
ILMN_1750800	48	aconitase 1, soluble	ACO1	-0.7824	-0.908908
ILMN_1825660	80071	coiled-coil domain containing 15	CCDC15	-0.7824	-0.843843
ILMN_3225521	731797	similar to Fc fragment of IgG binding protein	LOC731797	-0.7824	-0.969969
ILMN_3205289	100132565	golgin A8 family, member F	GOLGA8F	-0.7824	-0.746746
ILMN_3292528	100131836	hypothetical LOC100131836	LOC100131836	-0.7824	-0.891891
ILMN_3201986	100132795	ribosomal protein L12 pseudogene 32	RPL12P32	-0.7824	-0.842842
ILMN_3242205	8833	guanine monphosphate synthetase	GMPS	-0.7824	-0.987987
ILMN_1709772	27131	sorting nexin 5	SNX5	-0.7824	-0.9009
ILMN_3250659	348235	spindle and kinetochore associated complex subunit 2	SKA2	-0.7824	-0.999999
ILMN_1652989	23279	nucleoporin 160kDa	NUP160	-0.7824	-0.951951
ILMN_1671911	9112	metastasis associated 1	MTA1	-0.7824	-0.913913
ILMN_3292008	401676	60S ribosomal protein L13a-like	LOC401676	-0.7824	-0.82082
ILMN_1893633	439949	hypothetical LOC439949	LOC439949	-0.7824	-0.83083
ILMN_3211302	646909	ribosomal protein L17 pseudogene 33	RPL17P33	-0.7824	-0.778778
ILMN_1752197	347862	Parkinson disease 7 domain containing 1	PDDC1	-0.7824	-0.753753
ILMN_1717805	79050	nucleolar complex associated 4 homolog (S. cerevisiae)	NOC4L	-0.7824	-0.861861
ILMN_1700766	388569	zinc finger protein 324B	ZNF324B	-0.7824	-0.923923
ILMN_1674733	645365	hypothetical protein LOC645365	LOC645365	-0.7824	-0.841841
ILMN_3246014	400746	chromosome 1 open reading frame 130	C1orf130	-0.7824	-0.898898
ILMN_1658452	152877	family with sequence similarity 53, member A	FAM53A	-0.7824	-0.855855
ILMN_1783131	148418	sterile alpha motif domain containing 13	SAMD13	-0.7824	-0.781781
ILMN_3214761	283155	similar to ALK-3	LOC283155	-0.7824	-0.713713
ILMN_1773504	56271	brain expressed, X-linked 4	BEX4	-0.7824	-0.968968
ILMN_1696087	11331	prohibitin 2	PHB2	-0.7824	-0.924924
ILMN_1664516	1063	centromere protein F, 350/400kDa (mitosin)	CENPF	-0.7824	-0.876876
ILMN_2307032	114879	oxysterol binding protein-like 5	OSBPL5	-0.7824	-0.917917
ILMN_1703573	55192	DnaJ (Hsp40) homolog, subfamily C, member 17	DNAJC17	-0.7824	-0.839839
ILMN_1738849	6549	solute carrier family 9 (sodium/hydrogen exchanger), member 2	SLC9A2	-0.7824	-0.934934
ILMN_1778358	10396	ATPase, aminophospholipid transporter (APLT), class I, type 8A, member 1	ATP8A1	-0.7824	-0.765765
ILMN_1657237	10101	nucleotide binding protein 2	NUBP2	-0.7824	-0.734734
ILMN_1673950	8987	starch binding domain 1	STBD1	-0.7824	-0.733733
ILMN_1658972	344165	similar to anaphase promoting complex subunit 1	LOC344165	-0.7824	-0.998998
ILMN_1653251	3009	histone cluster 1, H1b	HIST1H1B	-0.7824	-0.798798
ILMN_1754178	2665	GDP dissociation inhibitor 2	GDI2	-0.7824	-0.971971
ILMN_1795340	7112	thymopoietin	TMPO	-0.7824	-0.846846
ILMN_1793360	378708	apoptosis-inducing, TAF9-like domain 1	APITD1	-0.7824	-0.894894
ILMN_2174127	131566	discoidin, CUB and LCCL domain containing 2	DCBLD2	-0.7824	-0.91091
ILMN_1665192	11162	nudix (nucleoside diphosphate linked moiety X)-type motif 6	NUDT6	-0.7824	-0.872872
ILMN_1672057	389756	aquaporin 7 pseudogene 2	AQP7P2	-0.7824	-0.969969
ILMN_3234837	91461	protein kinase domain containing, cytoplasmic homolog (mouse)	PKDCC	-0.7824	-0.919919
ILMN_3239406	100134549	hypothetical protein LOC100134549	LOC100134549	-0.7824	-0.942942
ILMN_1701629	400666	FLJ45684 locus	FLJ45684	-0.7824	-0.889889
ILMN_1722290	79948	lipid phosphate phosphatase-related protein type 3	LPPR3	-0.7824	-0.877877
ILMN_3239610	100133565	similar to hCG23738	LOC100133565	-0.7824	-0.986986
ILMN_1783285	1503	CTP synthase	CTPS	-0.7824	-0.887887
ILMN_1798014	8894	eukaryotic translation initiation factor 2, subunit 2 beta, 38kDa	EIF2S2	-0.7824	-0.979979
ILMN_1760089	645018	ribosomal protein S2 pseudogene 20	RPS2P20	-0.7824	-0.915915
ILMN_1743505	51652	vacuolar protein sorting 24 homolog (S. cerevisiae)	VPS24	-0.7824	-0.701701
ILMN_1699806	646426	similar to TFIIH basal transcription factor complex helicase XPB subunit (Basic transcription factor 2 89 kDa subunit) (BTF2-p89) (TFIIH 89 kDa subunit) (DNA-repair protein complementing XP-B cells) (Xeroderma pigmentosum group B complementing prot...	LOC646426	-0.7824	-0.832832
ILMN_1672354	651576	similar to tubulin, alpha 8 like	LOC651576	-0.7824	-0.914914
ILMN_1763461	501	aldehyde dehydrogenase 7 family, member A1	ALDH7A1	-0.7824	-0.817817
ILMN_2069322	100132288	tektin 4 pseudogene 2	TEKT4P2	-0.7824	-0.905905
ILMN_1720616	863	core-binding factor, runt domain, alpha subunit 2; translocated to, 3	CBFA2T3	-0.7824	-0.954954
ILMN_1730175	7567	zinc finger protein 19	ZNF19	-0.7824	-0.725725
ILMN_3251404	64710	nuclear casein kinase and cyclin-dependent kinase substrate 1	NUCKS1	-0.7824	-0.895895
ILMN_3236713	23642	small nucleolar RNA host gene 1 (non-protein coding)	SNHG1	-0.7824	-0.948948
ILMN_1732516	9735	kinetochore associated 1	KNTC1	-0.7824	-0.976976
ILMN_3260715	64784	CREB regulated transcription coactivator 3	CRTC3	-0.7824	-0.946946
ILMN_1755974	230	aldolase C, fructose-bisphosphate	ALDOC	-0.7824	-0.721721
ILMN_1730824	84450	zinc finger protein 512	ZNF512	-0.7824	-0.764764
ILMN_3235027	79101	TATA box binding protein (TBP)-associated factor, RNA polymerase I, D, 41kDa	TAF1D	-0.7824	-0.977977
ILMN_1737585	57176	valyl-tRNA synthetase 2, mitochondrial (putative)	VARS2	-0.7824	-0.716716
ILMN_1815570	3203	homeobox A6	HOXA6	-0.7824	-0.989989
ILMN_1728380	493911	phosphatase, orphan 2	PHOSPHO2	-0.7824	-0.96096
ILMN_1739749	126792	UDP-Gal:betaGal beta 1,3-galactosyltransferase polypeptide 6	B3GALT6	-0.7824	-0.876876
ILMN_1700955	255758	Tctex1 domain containing 2	TCTEX1D2	-0.7824	-0.717717
ILMN_1809577	84163	GTF2I repeat domain containing 2	GTF2IRD2	-0.7824	-0.879879
ILMN_1696318	285023	hypothetical protein DKFZp451M2119	DKFZp451M2119	-0.7824	-0.955955
ILMN_1654737	22954	tripartite motif containing 32	TRIM32	-0.7824	-0.8008
ILMN_2152502	389538	MGC72080 pseudogene	MGC72080	-0.7824	-0.72072
ILMN_1687276	338829	hypothetical LOC338829	LOC338829	-0.7824	-0.997997
ILMN_1711542	92421	chromatin modifying protein 4C	CHMP4C	-0.7824	-0.898898
ILMN_1809607	10105	peptidylprolyl isomerase F	PPIF	-0.7824	-0.869869
ILMN_1723522	81575	apolipoprotein L domain containing 1	APOLD1	-0.7824	-0.821821
ILMN_3308718	100302162	microRNA 1826	MIR1826	-0.7824	-0.985985
ILMN_1719224	125144	non-protein coding RNA 188	NCRNA00188	-0.7824	-0.971971
ILMN_1729051	2956	mutS homolog 6 (E. coli)	MSH6	-0.7824	-0.956956
ILMN_1795639	4255	O-6-methylguanine-DNA methyltransferase	MGMT	-0.7824	-0.956956
ILMN_2217935	5981	replication factor C (activator 1) 1, 145kDa	RFC1	-0.7824	-0.994994
ILMN_1691112	23556	phosphatidylinositol glycan anchor biosynthesis, class N	PIGN	-0.7824	-0.773773
ILMN_1688230	144983	heterogeneous nuclear ribonucleoprotein A1-like 2	HNRNPA1L2	-0.7824	-0.994994
ILMN_2047676	64172	O-sialoglycoprotein endopeptidase-like 1	OSGEPL1	-0.7824	-0.908908
ILMN_1696266	7517	X-ray repair complementing defective repair in Chinese hamster cells 3	XRCC3	-0.7824	-0.815815
ILMN_2099586	79140	coiled-coil domain containing 28B	CCDC28B	-0.7824	-0.777777
ILMN_1761044	54584	guanine nucleotide binding protein (G protein), beta polypeptide 1-like	GNB1L	-0.7824	-0.902902
ILMN_1651364	84105	pterin-4 alpha-carbinolamine dehydratase/dimerization cofactor of hepatocyte nuclear factor 1 alpha (TCF1) 2	PCBD2	-0.7824	-0.883883
ILMN_1752416	55175	kelch-like 11 (Drosophila)	KLHL11	-0.7824	-0.998998
ILMN_1749502	7762	zinc finger protein 215	ZNF215	-0.7824	-0.967967
ILMN_1674878	652456	similar to serine hydrolase-like 2	LOC652456	-0.7824	-0.633633
ILMN_1693108	8607	RuvB-like 1 (E. coli)	RUVBL1	-0.7824	-0.84084
ILMN_1733799	348262	family with sequence similarity 195, member B	FAM195B	-0.7824	-0.983983
ILMN_1710124	152189	CKLF-like MARVEL transmembrane domain containing 8	CMTM8	-0.7824	-0.959959
ILMN_1791568	9702	centrosomal protein 57kDa	CEP57	-0.7824	-0.813813
ILMN_1798043	339674	hypothetical LOC339674	BK250D10.8	-0.7824	-0.832832
ILMN_1687827	282890	zinc finger protein 311	ZNF311	-0.7824	-0.902902
ILMN_1666226	84818	interleukin 17 receptor C	IL17RC	-0.7824	-0.718718
ILMN_1750508	3925	stathmin 1	STMN1	-0.7824	-0.946946
ILMN_1660880	6050	ribonuclease/angiogenin inhibitor 1	RNH1	-0.7824	-0.958958
ILMN_2043918	10301	deleted in lymphocytic leukemia 1 (non-protein coding)	DLEU1	-0.7824	-0.875875
ILMN_3291413	646672	ribosomal protein L15 pseudogene 20	RPL15P20	-0.7824	-0.959959
ILMN_2340565	27032	ATPase, Ca transporting, type 2C, member 1	ATP2C1	-0.7824	-0.789789
ILMN_3201216	441550	ribosomal protein S4X pseudogene 11	RPS4XP11	-0.7824	-0.892892
ILMN_3250592	196483	family with sequence similarity 86, member A	FAM86A	-0.7824	-0.995995
ILMN_1704431	554203	JPX transcript, XIST activator (non-protein coding)	JPX	-0.7824	-0.967967
ILMN_2054607	285440	cytochrome P450, family 4, subfamily V, polypeptide 2	CYP4V2	-0.7824	-0.977977
ILMN_1761422	440349	similar to nuclear pore complex interacting protein	LOC440349	-0.7824	-0.933933
ILMN_1733103	285908	non-protein coding RNA 174	NCRNA00174	-0.7824	-0.888888
ILMN_1750167	80742	proline rich 3	PRR3	-0.7824	-0.69069
ILMN_1685928	89891	WD repeat domain 34	WDR34	-0.7824	-0.682682
ILMN_1691864	151011	septin 10	40796	-0.7824	-0.855855
ILMN_1788895	6716	steroid-5-alpha-reductase, alpha polypeptide 2 (3-oxo-5 alpha-steroid delta 4-dehydrogenase alpha 2)	SRD5A2	-0.7824	-0.869869
ILMN_1736741	11228	Ras association (RalGDS/AF-6) domain family (N-terminal) member 8	RASSF8	-0.7824	-0.785785
ILMN_1708215	652722	similar to PTK2 protein tyrosine kinase 2 isoform a	LOC652722	-0.7824	-0.749749
ILMN_1788439	441193	similar to zinc finger protein 469	LOC441193	-0.7824	-0.719719
ILMN_2224143	4172	minichromosome maintenance complex component 3	MCM3	-0.7824	-0.985985
ILMN_3188984	441951	ZNFX1 antisense RNA 1 (non-protein coding)	ZNFX1-AS1	-0.7824	-0.975975
ILMN_1739645	54443	anillin, actin binding protein	ANLN	-0.7824	-0.939939
ILMN_2253145	4752	NIMA (never in mitosis gene a)-related kinase 3	NEK3	-0.7824	-0.955955
ILMN_2377991	64288	zinc finger protein 323	ZNF323	-0.7824	-0.891891
ILMN_3248247	100134634	hypothetical protein LOC100134634	LOC100134634	-0.7824	-0.889889
ILMN_3236970	339290	hypothetical LOC339290	LOC339290	-0.7824	-0.752752
ILMN_1769388	2706	gap junction protein, beta 2, 26kDa	GJB2	-0.7824	-0.926926
ILMN_2352077	9365	klotho	KL	-0.7824	-0.946946
ILMN_3306215	729926	ribosomal protein L7a pseudogene 68	RPL7AP68	-0.7824	-0.853853
ILMN_1662905	654364	NME1-NME2 readthrough	NME1-NME2	-0.7824	-0.924924
ILMN_1796949	22974	TPX2, microtubule-associated, homolog (Xenopus laevis)	TPX2	-0.7824	-0.96096
ILMN_3247560	54836	B-box and SPRY domain containing	BSPRY	-0.7824	-0.965965
ILMN_1773964	8971	H1 histone family, member X	H1FX	-0.7824	-0.851851
ILMN_3239254	652995	urothelial cancer associated 1 (non-protein coding)	UCA1	-0.7824	-0.732732
ILMN_2064132	140838	N-acetylneuraminic acid phosphatase	NANP	-0.7824	-0.889889
ILMN_3236812	100134199	similar to methyl-CpG binding domain protein 3-like 2	LOC100134199	-0.7824	-0.924924
ILMN_1699382	647500	phosphodiesterase 4D interacting protein-like	LOC647500	-0.7824	-0.988988
ILMN_1715802	730417	hypothetical protein LOC730417	LOC730417	-0.7824	-0.801801
ILMN_1680189	648173	hypothetical protein LOC648173	LOC648173	-0.7824	-0.954954
ILMN_1690839	84814	phosphatidic acid phosphatase type 2 domain containing 3	PPAPDC3	-0.7824	-0.782782
ILMN_3216496	100130988	chromosome 7 open reading frame 72	C7orf72	-0.7824	-0.862862
ILMN_3305949	730246	heterogeneous nuclear ribonucleoprotein A1 pseudogene	LOC730246	-0.7824	-0.996996
ILMN_3282174	646688	ribosomal protein L4 pseudogene 2	RPL4P2	-0.7824	-0.901901
ILMN_3302456	730029	ribosomal protein SA pseudogene 19	RPSAP19	-0.7824	-0.896896
ILMN_2121555	26271	F-box protein 5	FBXO5	-0.7824	-0.86086
ILMN_2049303	1632	enoyl-CoA delta isomerase 1	ECI1	-0.7824	-0.833833
ILMN_2338323	994	cell division cycle 25 homolog B (S. pombe)	CDC25B	-0.7824	-0.834834
ILMN_2346997	51715	RAB23, member RAS oncogene family	RAB23	-0.7824	-0.911911
ILMN_1772814	51701	nemo-like kinase	NLK	-0.7824	-0.955955
ILMN_1799579	79714	coiled-coil domain containing 51	CCDC51	-0.7824	-0.92092
ILMN_1795822	115752	DIS3 mitotic control homolog (S. cerevisiae)-like	DIS3L	-0.7824	-0.751751
ILMN_3249394	731074	hypothetical protein LOC731074	LOC731074	-0.7824	-0.872872
ILMN_1708686	284047	coiled-coil domain containing 144B	CCDC144B	-0.7824	-0.832832
ILMN_1783165	727805	putative POM121-like protein 1-like	LOC727805	-0.7824	-0.813813
ILMN_1660241	641801	hypothetical protein LOC641801	LOC641801	-0.7824	-0.692692
ILMN_1777691	132946	ADP-ribosylation factor-like 9	ARL9	-0.7824	-0.758758
ILMN_1719883	57834	cytochrome P450, family 4, subfamily F, polypeptide 11	CYP4F11	-0.7824	-0.864864
ILMN_3284584	390345	ribosomal protein L10 pseudogene 13	RPL10P13	-0.7824	-0.947947
ILMN_1771734	728564	guanine monphosphate synthetase pseudogene 1	GMPSP1	-0.7824	-0.999999
ILMN_3238274	55643	BTB (POZ) domain containing 2	BTBD2	-0.7824	-0.986986
ILMN_1652333	79672	fructosamine 3 kinase related protein	FN3KRP	-0.7824	-0.939939
ILMN_2112460	4085	MAD2 mitotic arrest deficient-like 1 (yeast)	MAD2L1	-0.7824	-0.914914
ILMN_2066756	54892	non-SMC condensin II complex, subunit G2	NCAPG2	-0.7824	-0.993993
ILMN_1702198	643790	high mobility group nucleosome binding domain 1 pseudogene 38	HMGN1P38	-0.7824	-0.965965
ILMN_3248890	677809	small nucleolar RNA, H/ACA box 24	SNORA24	-0.7824	-0.867867
ILMN_1786470	148304	chromosome 1 open reading frame 74	C1orf74	-0.7824	-0.967967
ILMN_2166384	3843	importin 5	IPO5	-0.7824	-0.951951
ILMN_1666546	11072	dual specificity phosphatase 14	DUSP14	-0.7824	-0.983983
ILMN_2328972	1789	DNA (cytosine-5-)-methyltransferase 3 beta	DNMT3B	-0.7824	-0.951951
ILMN_1804597	80067	DDB1 and CUL4 associated factor 17	DCAF17	-0.7824	-0.894894
ILMN_1669927	29851	inducible T-cell co-stimulator	ICOS	-0.7824	-0.981981
ILMN_3311115	100313824	microRNA 663b	MIR663B	-0.7824	-0.925925
ILMN_2386008	9019	myelin protein zero-like 1	MPZL1	-0.7824	-0.764764
ILMN_1794070	124930	ankyrin repeat domain 13B	ANKRD13B	-0.7824	-0.914914
ILMN_1675894	643033	similar to Heterogeneous nuclear ribonucleoprotein A1 (Helix-destabilizing protein) (Single-strand binding protein) (hnRNP core protein A1) (HDP-1) (Topoisomerase-inhibitor suppressed)	LOC643033	-0.7824	-0.873873
ILMN_1737689	649497	hypothetical protein LOC649497	LOC649497	-0.7824	-0.992992
ILMN_2142255	401398	hypothetical protein LOC401398	LOC401398	-0.7824	-0.8008
ILMN_1813239	441868	similar to cSH-PTP2	LOC441868	-0.7824	-0.89089
ILMN_3276209	727865	ribosomal protein L9 pseudogene 32	RPL9P32	-0.7824	-0.958958
ILMN_2309848	53827	FXYD domain containing ion transport regulator 5	FXYD5	-0.7824	-0.924924
ILMN_2142554	29937	neudesin neurotrophic factor	NENF	-0.7824	-0.954954
ILMN_1748926	84928	transmembrane protein 209	TMEM209	-0.7824	-0.96096
ILMN_1673369	22929	selenophosphate synthetase 1	SEPHS1	-0.7824	-0.819819
ILMN_1795906	5092	pterin-4 alpha-carbinolamine dehydratase/dimerization cofactor of hepatocyte nuclear factor 1 alpha	PCBD1	-0.7824	-0.913913
ILMN_3239925	25845	hypothetical LOC25845	PP7080	-0.7824	-0.981981
ILMN_1693221	64946	centromere protein H	CENPH	-0.7824	-0.916916
ILMN_1773797	652615	similar to Anaphase promoting complex subunit 1 (APC1) (Cyclosome subunit 1) (Protein Tsg24) (Mitotic checkpoint regulator)	LOC652615	-0.7824	-0.856856
ILMN_1738529	617	BCS1-like (S. cerevisiae)	BCS1L	-0.7824	-0.743743
ILMN_1683538	7812	cold shock domain containing E1, RNA-binding	CSDE1	-0.7824	-0.716716
ILMN_1750051	139285	family with sequence similarity 123B	FAM123B	-0.7824	-0.849849
ILMN_3241856	100134301	hypothetical protein LOC100134301	LOC100134301	-0.7824	-0.849849
ILMN_1812973	23076	ribosomal RNA processing 1 homolog B (S. cerevisiae)	RRP1B	-0.7824	-0.803803
ILMN_1675304	441369	hypothetical LOC441369	FLJ46284	-0.7824	-0.975975
ILMN_3309739	406886	microRNA let-7d	MIRLET7D	-0.7824	-0.932932
ILMN_3238945	100134261	anaphase-promoting complex subunit 1-like	LOC100134261	-0.7824	-0.733733
ILMN_2088876	51438	melanoma antigen family C, 2	MAGEC2	-0.7824	-0.801801
ILMN_1717029	285093	chromosome 2 open reading frame 85	C2orf85	-0.7824	-0.915915
ILMN_1781656	10648	secretoglobin, family 1D, member 1	SCGB1D1	-0.7824	-0.964964
ILMN_1798870	11317	recombination signal binding protein for immunoglobulin kappa J region-like	RBPJL	-0.7824	-0.774774
ILMN_1742381	643085	hypothetical LOC643085	LOC643085	-0.7824	-0.942942
ILMN_1664859	6489	ST8 alpha-N-acetyl-neuraminide alpha-2,8-sialyltransferase 1	ST8SIA1	-0.7824	-0.793793
ILMN_1680437	731096	similar to Elongation factor 1-gamma (EF-1-gamma) (eEF-1B gamma)	LOC731096	-0.7824	-0.984984
ILMN_1686097	7153	topoisomerase (DNA) II alpha 170kDa	TOP2A	-0.7824	-0.966966
ILMN_2389273	8087	fragile X mental retardation, autosomal homolog 1	FXR1	-0.7824	-0.939939
ILMN_2367753	493	ATPase, Ca transporting, plasma membrane 4	ATP2B4	-0.7824	-0.983983
ILMN_1687403	64976	mitochondrial ribosomal protein L40	MRPL40	-0.7824	-0.926926
ILMN_1749930	55706	transmembrane protein 48	TMEM48	-0.7824	-0.957957
ILMN_1807704	338799	hypothetical LOC338799	LOC338799	-0.7824	-0.96096
ILMN_3249059	85028	small nucleolar RNA host gene 12 (non-protein coding)	SNHG12	-0.7824	-0.795795
ILMN_1684754	54875	centlein, centrosomal protein	CNTLN	-0.7824	-0.921921
ILMN_1771093	84330	zinc finger protein 414	ZNF414	-0.7824	-0.985985
ILMN_3297141	729570	hypothetical LOC729570	LOC729570	-0.7824	-0.87087
ILMN_1793643	79922	mitochondrial rRNA methyltransferase 1 homolog (S. cerevisiae)	MRM1	-0.7824	-0.974974
ILMN_1755818	632	bone gamma-carboxyglutamate (gla) protein	BGLAP	-0.7824	-0.697697
ILMN_3217172	286444	ribosomal protein S2 pseudogene 55	RPS2P55	-0.7824	-0.929929
ILMN_1676548	28969	basic leucine zipper and W2 domains 2	BZW2	-0.7824	-0.934934
ILMN_2074258	580	BRCA1 associated RING domain 1	BARD1	-0.7824	-0.967967
ILMN_1668228	136143	ribosomal protein L18 pseudogene	LOC136143	-0.7824	-0.888888
ILMN_2189993	60488	mitochondrial ribosomal protein S35	MRPS35	-0.7824	-0.838838
ILMN_3272424	100128836	putative heterogeneous nuclear ribonucleoprotein A1-like 3-like	LOC100128836	-0.7824	-0.993993
ILMN_1797307	701	budding uninhibited by benzimidazoles 1 homolog beta (yeast)	BUB1B	-0.7824	-0.978978
ILMN_1727184	134430	WD repeat domain 36	WDR36	-0.7824	-0.851851
ILMN_1770373	55254	transmembrane protein 39A	TMEM39A	-0.7824	-0.813813
ILMN_1779887	652804	hypothetical protein LOC652804	LOC652804	-0.7824	-0.987987
ILMN_1806040	7298	thymidylate synthetase	TYMS	-0.7824	-0.991991
ILMN_1809590	51659	GINS complex subunit 2 (Psf2 homolog)	GINS2	-0.7824	-0.846846
ILMN_1689786	8623	acetylserotonin O-methyltransferase-like	ASMTL	-0.7824	-0.983983
ILMN_1805590	51691	N(alpha)-acetyltransferase 38, NatC auxiliary subunit	NAA38	-0.7824	-0.867867
ILMN_1719998	81571	non-protein coding RNA 287	NCRNA00287	-0.7824	-0.811811
ILMN_1702763	79830	zinc finger, MYM-type 1	ZMYM1	-0.7824	-0.788788
ILMN_1776552	8880	far upstream element (FUSE) binding protein 1	FUBP1	-0.7824	-0.716716
ILMN_3242211	8269	transmembrane protein 187	TMEM187	-0.7824	-0.74074
ILMN_3234967	646301	hypothetical LOC646301	LOC646301	-0.7824	-0.736736
ILMN_1773530	644573	signal peptidase complex subunit 2 homolog (S. cerevisiae) pseudogene	LOC644573	-0.7824	-0.988988
ILMN_1744034	2850	G protein-coupled receptor 27	GPR27	-0.7824	-0.684684
ILMN_1665743	654222	similar to RAB8B, member RAS oncogene family	LOC654222	-0.7824	-0.902902
ILMN_1791749	154790	C-type lectin domain family 2, member L	CLEC2L	-0.7824	-0.742742
ILMN_3235800	100134528	similar to hCG1793472	LOC100134528	-0.7824	-0.798798
ILMN_1679826	8530	cystatin F (leukocystatin)	CST7	-0.7824	-0.989989
ILMN_3272500	122509	interferon, alpha-inducible protein 27-like 1	IFI27L1	-0.7824	-0.877877
ILMN_3235013	730288	similar to 40S ribosomal protein S28	LOC730288	-0.7824	-0.881881
ILMN_1725666	2967	general transcription factor IIH, polypeptide 3, 34kDa	GTF2H3	-0.7824	-0.927927
ILMN_3199955	645430	hypothetical LOC645430	LOC645430	-0.7824	-0.897897
ILMN_3274351	644037	heterogeneous nuclear ribonucleoprotein A1 pseudogene 12	HNRNPA1P12	-0.7824	-0.918918
ILMN_1728107	2788	guanine nucleotide binding protein (G protein), gamma 7	GNG7	-0.7824	-0.792792
ILMN_1792820	26155	nucleolar complex associated 2 homolog (S. cerevisiae)	NOC2L	-0.7824	-0.74074
ILMN_2400940	26013	l(3)mbt-like 1 (Drosophila)	L3MBTL1	-0.7824	-0.806806
ILMN_1753515	63826	serine racemase	SRR	-0.7824	-0.974974
ILMN_1814661	23239	PH domain and leucine rich repeat protein phosphatase 1	PHLPP1	-0.7824	-0.822822
ILMN_1682636	2920	chemokine (C-X-C motif) ligand 2	CXCL2	-0.7824	-0.947947
ILMN_3285314	649873	peptidyl-prolyl cis-trans isomerase A-like	LOC649873	-0.7824	-0.824824
ILMN_2067444	390874	one cut homeobox 3	ONECUT3	-0.7824	-0.951951
ILMN_1752285	6124	ribosomal protein L4	RPL4	-0.7824	-0.933933
ILMN_3241051	644907	ribosomal protein L32 pseudogene 18	RPL32P18	-0.7824	-0.943943
ILMN_2374778	1854	deoxyuridine triphosphatase	DUT	-0.7824	-0.967967
ILMN_1712487	1939	eukaryotic translation initiation factor 2D	EIF2D	-0.7824	-0.893893
ILMN_2117885	116224	family with sequence similarity 122A	FAM122A	-0.7824	-0.979979
ILMN_1652378	10527	importin 7	IPO7	-0.7824	-0.784784
ILMN_3249331	100133482	hypothetical protein LOC100133482	LOC100133482	-0.7824	-0.865865
ILMN_1661440	84841	hypothetical protein MGC15634	MGC15634	-0.7824	-0.998998
ILMN_1770385	440865	FLJ46838 protein	FLJ46838	-0.7824	-0.991991
ILMN_3243248	641648	small nucleolar RNA, C/D box 87	SNORD87	-0.7824	-0.784784
ILMN_2336393	6607	survival of motor neuron 2, centromeric	SMN2	-0.7824	-0.877877
ILMN_2050959	338821	solute carrier organic anion transporter family, member 1B7 (non-functional)	SLCO1B7	-0.7824	-0.945945
ILMN_1747023	5739	prostaglandin I2 (prostacyclin) receptor (IP)	PTGIR	-0.7824	-0.996996
ILMN_3241653	4917	netrin 3	NTN3	-0.7824	-0.967967
ILMN_3235446	100132004	putative ankyrin repeat domain-containing protein ENSP00000330211-like	LOC100132004	-0.7824	-0.93093
ILMN_3235148	388574	ribosomal protein L23a pseudogene	FLJ43681	-0.7824	-0.799799
ILMN_1772316	23353	Sad1 and UNC84 domain containing 1	SUN1	-0.7824	-0.985985
ILMN_2294431	995	cell division cycle 25 homolog C (S. pombe)	CDC25C	-0.7824	-0.97097
ILMN_3261273	100128007	Spi-C transcription factor (Spi-1/PU.1 related) pseudogene	LOC100128007	-0.7824	-0.996996
ILMN_3200597	441154	ribosomal protein L7a pseudogene 34	RPL7AP34	-0.7824	-0.857857
ILMN_1723212	6428	serine/arginine-rich splicing factor 3	SRSF3	-0.7824	-0.733733
ILMN_2129927	2131	exostosin 1	EXT1	-0.7824	-0.997997
ILMN_2347323	134218	DnaJ (Hsp40) homolog, subfamily C, member 21	DNAJC21	-0.7824	-0.948948
ILMN_1665219	8425	latent transforming growth factor beta binding protein 4	LTBP4	-0.7824	-0.829829
ILMN_1663502	7468	Wolf-Hirschhorn syndrome candidate 1	WHSC1	-0.7824	-0.782782
ILMN_3246264	85443	doublecortin-like kinase 3	DCLK3	-0.7824	-0.71071
ILMN_3308355	100302142	microRNA 1246	MIR1246	-0.7824	-0.981981
ILMN_1732079	64924	solute carrier family 30 (zinc transporter), member 5	SLC30A5	-0.7824	-0.948948
ILMN_1766125	9361	lon peptidase 1, mitochondrial	LONP1	-0.7824	-0.734734
ILMN_1730698	4957	outer dense fiber of sperm tails 2	ODF2	-0.7824	-0.871871
ILMN_1660343	653080	glucuronidase, beta pseudogene	LOC653080	-0.7824	-0.933933
ILMN_1799113	51134	coiled-coil domain containing 41	CCDC41	-0.7824	-0.911911
ILMN_1717403	84904	chromosome 9 open reading frame 100	C9orf100	-0.7824	-0.986986
ILMN_1653180	7171	tropomyosin 4	TPM4	-0.7824	-0.844844
ILMN_1728802	10806	serologically defined colon cancer antigen 8	SDCCAG8	-0.7824	-0.934934
ILMN_3236656	286367	FP944	LOC286367	-0.7824	-0.765765
ILMN_1757230	58500	zinc finger protein 250	ZNF250	-0.7824	-0.824824
ILMN_3237739	100134468	hypothetical protein LOC100134468	FP630	-0.7824	-0.686686
ILMN_3299129	642443	alcohol dehydrogenase 5 (class III), chi polypeptide, pseudogene 4	ADH5P4	-0.7824	-0.824824
ILMN_1743506	339230	coiled-coil domain containing 137	CCDC137	-0.7824	-0.756756
ILMN_1784582	4197	myelodysplasia syndrome 1	MDS1	-0.7824	-0.979979
ILMN_2366463	2335	fibronectin 1	FN1	-0.7824	-0.92092
ILMN_1717094	114991	zinc finger protein 618	ZNF618	-0.7824	-0.912912
ILMN_1679241	157695	chromosome 8 open reading frame 42	C8orf42	-0.7824	-0.922922
ILMN_1797744	51673	tubulin polymerization-promoting protein family member 3	TPPP3	-0.7824	-0.725725
ILMN_1676765	390354	ribosomal protein L18a pseudogene 3	RPL18AP3	-0.7824	-0.9009
ILMN_1803110	23450	splicing factor 3b, subunit 3, 130kDa	SF3B3	-0.7824	-0.985985
ILMN_1755364	5898	v-ral simian leukemia viral oncogene homolog A (ras related)	RALA	-0.7824	-0.799799
ILMN_1740737	28960	decapping enzyme, scavenger	DCPS	-0.7824	-0.932932
ILMN_1699610	10693	chaperonin containing TCP1, subunit 6B (zeta 2)	CCT6B	-0.7824	-0.991991
ILMN_1756550	54830	nucleoporin 62kDa C-terminal like	NUP62CL	-0.7824	-0.779779
ILMN_1761961	63933	coiled-coil domain containing 90A	CCDC90A	-0.7824	-0.771771
ILMN_1771224	220134	spindle and kinetochore associated complex subunit 1	SKA1	-0.7824	-0.748748
ILMN_1750102	146956	essential meiotic endonuclease 1 homolog 1 (S. pombe)	EME1	-0.7824	-0.872872
ILMN_3225894	729774	chromosome 21 open reading frame 70 pseudogene	LOC729774	-0.7824	-0.856856
ILMN_1686254	26071	family with sequence similarity 127, member B	FAM127B	-0.7824	-0.746746
ILMN_2153916	3306	heat shock 70kDa protein 2	HSPA2	-0.7824	-0.89089
ILMN_2401927	123016	tetratricopeptide repeat domain 8	TTC8	-0.7824	-0.772772
ILMN_1781677	643988	hypothetical LOC643988	LOC643988	-0.7824	-0.967967
ILMN_1653040	26025	protocadherin gamma subfamily A, 12	PCDHGA12	-0.7824	-0.864864
ILMN_1666845	3872	keratin 17	KRT17	-0.7824	-0.839839
ILMN_3298582	728873	prothymosin, alpha pseudogene 8	PTMAP8	-0.7824	-0.881881
ILMN_1719303	5034	prolyl 4-hydroxylase, beta polypeptide	P4HB	-0.7824	-0.963963
ILMN_1688390	10189	THO complex 4	THOC4	-0.7824	-0.977977
ILMN_1708101	84823	lamin B2	LMNB2	-0.7824	-0.918918
ILMN_2311537	3159	high mobility group AT-hook 1	HMGA1	-0.7824	-0.774774
ILMN_1772645	55750	acylglycerol kinase	AGK	-0.7824	-0.938938
ILMN_2302716	5832	aldehyde dehydrogenase 18 family, member A1	ALDH18A1	-0.7824	-0.85085
ILMN_1657803	3075	complement factor H	CFH	-0.7824	-0.859859
ILMN_1714065	359845	family with sequence similarity 101, member B	FAM101B	-0.7824	-0.768768
ILMN_1728228	147694	zinc finger protein 548	ZNF548	-0.7824	-0.957957
ILMN_1738179	27086	forkhead box P1	FOXP1	-0.7824	-0.921921
ILMN_1784031	10469	translocase of inner mitochondrial membrane 44 homolog (yeast)	TIMM44	-0.7824	-0.671671
ILMN_3207764	645605	similar to hCG1790590	LOC645605	-0.7824	-0.803803
ILMN_1662659	57615	zinc finger protein 492	ZNF492	-0.7824	-0.896896
ILMN_1724581	80153	enhancer of mRNA decapping 3 homolog (S. cerevisiae)	EDC3	-0.7824	-0.653653
ILMN_1770911	80023	neurensin 2	NRSN2	-0.7824	-0.819819
ILMN_3237124	728125	similar to colon cancer-associated antigen AgSK1-2HT-ECS	LOC728125	-0.7824	-0.872872
ILMN_1666963	652587	hypothetical protein LOC652587	LOC652587	-0.7824	-0.95095
ILMN_1760714	6188	ribosomal protein S3	RPS3	-0.7824	-0.926926
ILMN_1703565	29997	glioma tumor suppressor candidate region gene 2	GLTSCR2	-0.7824	-0.985985
ILMN_1675541	1933	eukaryotic translation elongation factor 1 beta 2	EEF1B2	-0.7824	-0.924924
ILMN_3212833	728139	ribosomal protein L7a pseudogene 70	RPL7AP70	-0.7824	-0.926926
ILMN_1704134	89839	Rho GTPase activating protein 11B	ARHGAP11B	-0.7824	-0.959959
ILMN_1672717	80195	chromosome 10 open reading frame 57	C10orf57	-0.7824	-0.759759
ILMN_1792741	23600	alpha-methylacyl-CoA racemase	AMACR	-0.7824	-0.913913
ILMN_1893764	732172	hypothetical protein LOC732172	LOC732172	-0.7824	-0.865865
ILMN_3279964	388925	proteasome (prosome, macropain) 26S subunit, ATPase, 1 pseudogene 10	PSMC1P10	-0.7824	-0.978978
ILMN_1695317	55213	regulator of chromosome condensation (RCC1) and BTB (POZ) domain containing protein 1	RCBTB1	-0.7824	-0.932932
ILMN_3240241	114795	transmembrane protein 132B	TMEM132B	-0.7824	-0.949949
ILMN_2099858	252952	testis-specific transcript, Y-linked 19 (non-protein coding)	TTTY19	-0.7824	-0.845845
ILMN_1740571	647859	occludin pseudogene	LOC647859	-0.7824	-0.969969
ILMN_3237734	100132041	hypothetical protein LOC100132041	LOC100132041	-0.7824	-0.926926
ILMN_3311005	406994	microRNA 212	MIR212	-0.7824	-0.737737
ILMN_1657847	256979	Sad1 and UNC84 domain containing 3	SUN3	-0.7824	-0.815815
ILMN_1790757	158	adenylosuccinate lyase	ADSL	-0.7824	-0.938938
ILMN_1751072	58477	signal recognition particle receptor, B subunit	SRPRB	-0.7824	-0.795795
ILMN_3266944	100129599	ribosomal protein S29 pseudogene 14	RPS29P14	-0.7824	-0.8008
ILMN_1666634	11124	Fas (TNFRSF6) associated factor 1	FAF1	-0.7824	-0.841841
ILMN_2240597	6919	transcription elongation factor A (SII), 2	TCEA2	-0.7824	-0.986986
ILMN_1738767	5355	proteolipid protein 2 (colonic epithelium-enriched)	PLP2	-0.7824	-0.867867
ILMN_1700461	80755	alanyl-tRNA synthetase domain containing 1	AARSD1	-0.7824	-0.716716
ILMN_2334204	54821	excision repair cross-complementing rodent repair deficiency, complementation group 6-like	ERCC6L	-0.7824	-0.807807
ILMN_3309694	692109	small nucleolar RNA, C/D box 69	SNORD69	-0.7824	-0.994994
ILMN_1667374	112849	chromosome 14 open reading frame 149	C14orf149	-0.7824	-0.797797
ILMN_3207821	100132916	family with sequence similarity 159, member B	FAM159B	-0.7824	-0.978978
ILMN_1710746	6932	transcription factor 7 (T-cell specific, HMG-box)	TCF7	-0.7824	-0.743743
ILMN_1728872	645522	hypothetical protein LOC645522	LOC645522	-0.7824	-0.923923
ILMN_1704398	8326	frizzled family receptor 9	FZD9	-0.7824	-0.844844
ILMN_2376263	6594	SWI/SNF related, matrix associated, actin dependent regulator of chromatin, subfamily a, member 1	SMARCA1	-0.7824	-0.699699
ILMN_1809613	25791	neuronal guanine nucleotide exchange factor	NGEF	-0.7824	-0.73073
ILMN_1793523	55879	gamma-aminobutyric acid (GABA) receptor, theta	GABRQ	-0.7824	-0.868868
ILMN_1677239	64770	coiled-coil domain containing 14	CCDC14	-0.7824	-0.948948
ILMN_3300471	730255	ribosomal protein L17 pseudogene 8	RPL17P8	-0.7824	-0.853853
ILMN_1697363	54976	chromosome 20 open reading frame 27	C20orf27	-0.7824	-0.937937
ILMN_1685289	64755	chromosome 16 open reading frame 58	C16orf58	-0.7824	-0.932932
ILMN_1681628	11179	zinc finger protein 277	ZNF277	-0.7824	-0.948948
ILMN_3196019	58516	family with sequence similarity 60, member A	FAM60A	-0.7824	-0.915915
ILMN_1668814	79019	centromere protein M	CENPM	-0.7824	-0.83083
ILMN_1770848	119559	sideroflexin 4	SFXN4	-0.7824	-0.798798
ILMN_1674698	57505	alanyl-tRNA synthetase 2, mitochondrial (putative)	AARS2	-0.7824	-0.914914
ILMN_1657288	375513	glucuronidase, beta pseudogene 4	GUSBP4	-0.7824	-0.987987
ILMN_1771689	55218	exonuclease 3'-5' domain containing 2	EXD2	-0.7824	-0.929929
ILMN_3256184	100128498	hypothetical protein LOC100128498	LOC100128498	-0.7824	-0.782782
ILMN_3247139	100170841	chromosome 17 open reading frame 96	C17orf96	-0.7824	-0.877877
ILMN_1734021	9746	calsyntenin 3	CLSTN3	-0.7824	-0.851851
ILMN_1707954	647447	hypothetical protein LOC647447	LOC647447	-0.7824	-0.788788
ILMN_3195903	100129936	hypothetical LOC100129936	LOC100129936	-0.7824	-0.946946
ILMN_3240636	727756	hypothetical LOC727756	LOC727756	-0.7824	-0.993993
ILMN_3310553	100313938	microRNA 548g	MIR548G	-0.7824	-0.904904
ILMN_1699413	650151	hypothetical protein LOC650151	LOC650151	-0.7824	-0.787787
ILMN_1805827	5464	pyrophosphatase (inorganic) 1	PPA1	-0.7824	-0.982982
ILMN_2067656	894	cyclin D2	CCND2	-0.7824	-0.928928
ILMN_2365544	55651	NHP2 ribonucleoprotein homolog (yeast)	NHP2	-0.7824	-0.98098
ILMN_1786065	29128	ubiquitin-like with PHD and ring finger domains 1	UHRF1	-0.7824	-0.977977
ILMN_1784005	644615	similar to Ras-related protein Rab-13	LOC644615	-0.7824	-0.893893
ILMN_1708369	58513	epidermal growth factor receptor pathway substrate 15-like 1	EPS15L1	-0.7824	-0.997997
ILMN_1653896	84126	ATR interacting protein	ATRIP	-0.7824	-0.874874
ILMN_1714741	346887	similar to solute carrier family 16 (monocarboxylic acid transporters), member 14	LOC346887	-0.7824	-0.889889
ILMN_1806907	5074	PRKC, apoptosis, WT1, regulator	PAWR	-0.7824	-0.941941
ILMN_1651938	649652	similar to echinoderm microtubule associated protein like 5	LOC649652	-0.7824	-0.868868
ILMN_3268914	100128410	nucleophosmin (nucleolar phosphoprotein B23, numatrin) pseudogene	LOC100128410	-0.7824	-0.961961
ILMN_3219764	441506	similar to laminin receptor 1	LOC441506	-0.7824	-0.887887
ILMN_1811063	649447	similar to 60S ribosomal protein L29 (Cell surface heparin binding protein HIP)	LOC649447	-0.7824	-0.885885
ILMN_1728132	3945	lactate dehydrogenase B	LDHB	-0.7824	-0.889889
ILMN_2367469	833	cysteinyl-tRNA synthetase	CARS	-0.7824	-0.955955
ILMN_2316104	9657	IQ motif containing B1	IQCB1	-0.7824	-0.91091
ILMN_1743784	6470	serine hydroxymethyltransferase 1 (soluble)	SHMT1	-0.7824	-0.818818
ILMN_1655733	5982	replication factor C (activator 1) 2, 40kDa	RFC2	-0.7824	-0.94094
ILMN_1652512	25966	C2 calcium-dependent domain containing 2	C2CD2	-0.7824	-0.99099
ILMN_1722726	9743	Rho GTPase activating protein 32	ARHGAP32	-0.7824	-0.938938
ILMN_3278132	440487	ribosomal protein L21 pseudogene 128	RPL21P128	-0.7824	-0.747747
ILMN_1710903	4137	microtubule-associated protein tau	MAPT	-0.7824	-0.912912
ILMN_1810945	731992	similar to cytochrome P450, family 2, subfamily F, polypeptide 1	LOC731992	-0.7824	-0.893893
ILMN_3282764	152225	hypothetical LOC152225	LOC152225	-0.7824	-0.952952
ILMN_1765109	8718	tumor necrosis factor receptor superfamily, member 25	TNFRSF25	-0.7824	-0.852852
ILMN_3278506	148430	ribosomal protein S2 pseudogene	LOC148430	-0.7824	-0.932932
ILMN_1737298	4144	methionine adenosyltransferase II, alpha	MAT2A	-0.7824	-0.979979
ILMN_1780667	25886	POC1 centriolar protein homolog A (Chlamydomonas)	POC1A	-0.7824	-0.931931
ILMN_1699709	5985	replication factor C (activator 1) 5, 36.5kDa	RFC5	-0.7824	-0.966966
ILMN_1670353	10635	RAD51 associated protein 1	RAD51AP1	-0.7824	-0.968968
ILMN_1665483	9933	KIAA0020	KIAA0020	-0.7824	-0.914914
ILMN_1673409	84848	hypothetical protein MGC16121	MGC16121	-0.7824	-0.951951
ILMN_1874530	81624	diaphanous homolog 3 (Drosophila)	DIAPH3	-0.7824	-0.995995
ILMN_1699737	10131	TNF receptor-associated protein 1	TRAP1	-0.7824	-0.757757
ILMN_1655245	56890	Mdm1 nuclear protein homolog (mouse)	MDM1	-0.7824	-0.865865
ILMN_1713037	5211	phosphofructokinase, liver	PFKL	-0.7824	-0.805805
ILMN_1651341	401010	nucleolar complex associated 2 homolog (S. cerevisiae) pseudogene	LOC401010	-0.7824	-0.946946
ILMN_1783075	253714	MMS22-like, DNA repair protein	MMS22L	-0.7824	-0.868868
ILMN_1675398	219	aldehyde dehydrogenase 1 family, member B1	ALDH1B1	-0.7824	-0.791791
ILMN_1773148	79684	chromosome 11 open reading frame 61	C11orf61	-0.7824	-0.903903
ILMN_1679995	51678	membrane protein, palmitoylated 6 (MAGUK p55 subfamily member 6)	MPP6	-0.7824	-0.756756
ILMN_2129563	143458	low density lipoprotein receptor class A domain containing 3	LDLRAD3	-0.7824	-0.89089
ILMN_3309789	100302128	microRNA 1302-3	MIR1302-3	-0.7824	-0.972972
ILMN_3243953	731602	protein RSM22 homolog, mitochondrial-like	LOC731602	-0.7824	-0.961961
ILMN_1666881	440422	hypothetical LOC440422	LOC440422	-0.7824	-0.898898
ILMN_1738356	402694	ribosomal protein L15 pseudogene 11	RPL15P11	-0.7824	-0.991991
ILMN_1669818	2098	esterase D	ESD	-0.7824	-0.985985
ILMN_1652369	2067	excision repair cross-complementing rodent repair deficiency, complementation group 1 (includes overlapping antisense sequence)	ERCC1	-0.7824	-0.862862
ILMN_1761058	84129	acyl-CoA dehydrogenase family, member 11	ACAD11	-0.7824	-0.931931
ILMN_2389114	63979	fidgetin-like 1	FIGNL1	-0.7824	-0.933933
ILMN_1782129	9889	zinc finger, BED-type containing 4	ZBED4	-0.7824	-0.776776
ILMN_1744963	30001	ERO1-like (S. cerevisiae)	ERO1L	-0.7824	-0.769769
ILMN_1815859	2068	excision repair cross-complementing rodent repair deficiency, complementation group 2	ERCC2	-0.7824	-0.846846
ILMN_1706583	1737	dihydrolipoamide S-acetyltransferase	DLAT	-0.7824	-0.781781
ILMN_1686804	23552	cyclin-dependent kinase 20	CDK20	-0.7824	-0.977977
ILMN_3208649	648665	hypothetical LOC648665	LOC648665	-0.7824	-0.935935
ILMN_1683119	54754	family with sequence similarity 22, member F	FAM22F	-0.7824	-0.934934
ILMN_3269291	100128556	hypothetical LOC100128556	LOC100128556	-0.7824	-0.843843
ILMN_2280630	8293	small EDRK-rich factor 1A (telomeric)	SERF1A	-0.7824	-0.912912
ILMN_1782993	1723	dihydroorotate dehydrogenase	DHODH	-0.7824	-0.815815
ILMN_1676050	731158	similar to cDNA sequence BC048546	LOC731158	-0.7824	-0.89089
ILMN_3290622	100132870	hypothetical LOC100132870	LOC100132870	-0.7824	-0.885885
ILMN_1657443	730347	similar to rho guanine nucleotide exchange factor 5	LOC730347	-0.7824	-0.867867
ILMN_3233455	81787	hypothetical protein DKFZp547L112	DKFZP547L112	-0.7824	-0.863863
ILMN_3191596	100130008	similar to hCG2024106	LOC100130008	-0.7824	-0.727727
ILMN_3310103	100126309	microRNA 875	MIR875	-0.7824	-0.938938
ILMN_1775243	646766	ribosomal protein L35 pseudogene 2	RPL35P2	-0.7824	-0.942942
ILMN_3288218	644315	ribosomal protein S7 pseudogene 11	RPS7P11	-0.7824	-0.922922
ILMN_1663390	991	cell division cycle 20 homolog (S. cerevisiae)	CDC20	-0.7824	-0.788788
ILMN_1815184	259266	asp (abnormal spindle) homolog, microcephaly associated (Drosophila)	ASPM	-0.7824	-0.92092
ILMN_1733538	6001	regulator of G-protein signaling 10	RGS10	-0.7824	-0.807807
ILMN_1788166	7272	TTK protein kinase	TTK	-0.7824	-0.956956
ILMN_1763723	81490	phosphatidylserine synthase 2	PTDSS2	-0.7824	-0.983983
ILMN_3239548	100132740	hypothetical protein LOC100132740	LOC100132740	-0.7824	-0.929929
ILMN_2119774	120227	cytochrome P450, family 2, subfamily R, polypeptide 1	CYP2R1	-0.7824	-0.846846
ILMN_1661484	84878	zinc finger and BTB domain containing 45	ZBTB45	-0.7824	-0.758758
ILMN_1754655	23093	tubulin tyrosine ligase-like family, member 5	TTLL5	-0.7824	-0.674674
ILMN_1743939	134553	chromosome 5 open reading frame 24	C5orf24	-0.7824	-0.614614
ILMN_3176832	100128883	similar to CCR4-NOT transcription complex, subunit 7	LOC100128883	-0.7824	-0.94094
ILMN_1729613	653962	similar to Teratocarcinoma-derived growth factor 2 (Epidermal growth factor-like cripto protein CR3) (Cripto-3 growth factor)	LOC653962	-0.7824	-0.964964
ILMN_3246294	728819	hCG1645220	LOC728819	-0.7824	-0.996996
ILMN_1680364	135228	CD109 molecule	CD109	-0.7824	-0.964964
ILMN_1761364	9436	natural cytotoxicity triggering receptor 2	NCR2	-0.7824	-0.869869
ILMN_1710772	389333	hypothetical protein LOC389333	LOC389333	-0.7824	-0.84084
ILMN_1730998	7105	tetraspanin 6	TSPAN6	-0.7824	-0.747747
ILMN_1711439	11117	elastin microfibril interfacer 1	EMILIN1	-0.7824	-0.991991
ILMN_3205656	391075	glyceraldehyde 3 phosphate dehydrogenase pseudogene 23	GAPDHP23	-0.7824	-0.95095
ILMN_1692545	646849	nucleophosmin (nucleolar phosphoprotein B23, numatrin) pseudogene	LOC646849	-0.7824	-0.929929
ILMN_2330243	4521	nudix (nucleoside diphosphate linked moiety X)-type motif 1	NUDT1	-0.7824	-0.965965
ILMN_1716766	1054	CCAAT/enhancer binding protein (C/EBP), gamma	CEBPG	-0.7824	-0.901901
ILMN_1780700	387036	glucuronidase, beta pseudogene 2	GUSBP2	-0.7824	-0.852852
ILMN_3292056	727984	ribosomal protein L17 pseudogene 22	RPL17P22	-0.7824	-0.841841
ILMN_1744240	93594	WD repeat domain 67	WDR67	-0.7824	-0.976976
ILMN_1707763	7982	suppression of tumorigenicity 7	ST7	-0.7824	-0.928928
ILMN_3231020	389362	proteasome (prosome, macropain) assembly chaperone 4	PSMG4	-0.7824	-0.851851
ILMN_1736077	11019	lipoic acid synthetase	LIAS	-0.7824	-0.965965
ILMN_3244348	677805	small nucleolar RNA, H/ACA box 18	SNORA18	-0.7824	-0.898898
ILMN_1780924	8501	solute carrier family 43, member 1	SLC43A1	-0.7824	-0.846846
ILMN_3301974	728476	hypothetical LOC728476	LOC728476	-0.7824	-0.887887
ILMN_2230579	27342	RAB guanine nucleotide exchange factor (GEF) 1	RABGEF1	-0.7824	-0.83083
ILMN_3187479	100129982	ribosomal protein L12 pseudogene 19	RPL12P19	-0.7824	-0.74074
ILMN_2394523	79583	transmembrane protein 231	TMEM231	-0.7824	-0.88088
ILMN_1810832	79175	zinc finger protein 343	ZNF343	-0.7824	-0.72072
ILMN_1799996	50846	desert hedgehog	DHH	-0.7824	-0.996996
ILMN_3306978	283303	chromosome 11 open reading frame 36	C11orf36	-0.7824	-0.841841
ILMN_1657266	649350	hypothetical protein LOC649350	LOC649350	-0.7824	-0.886886
ILMN_1656882	390712	similar to Ig heavy chain V-III region VH26 precursor	LOC390712	-0.7824	-0.908908
ILMN_1711807	23284	latrophilin 3	LPHN3	-0.7824	-0.93093
ILMN_1783695	2058	glutamyl-prolyl-tRNA synthetase	EPRS	-0.7824	-0.977977
ILMN_1785795	23173	methionyl aminopeptidase 1	METAP1	-0.7824	-0.889889
ILMN_1810100	5090	pre-B-cell leukemia homeobox 3	PBX3	-0.7824	-0.863863
ILMN_2237746	54556	inhibitor of growth family, member 3	ING3	-0.7824	-0.886886
ILMN_2196337	55726	chromosome 12 open reading frame 11	C12orf11	-0.7824	-0.857857
ILMN_1659725	56915	exosome component 5	EXOSC5	-0.7824	-0.797797
ILMN_1681670	291	solute carrier family 25 (mitochondrial carrier; adenine nucleotide translocator), member 4	SLC25A4	-0.7824	-0.715715
ILMN_3247033	100133120	similar to capicua homolog	LOC100133120	-0.7824	-0.918918
ILMN_1663681	26795	small nucleolar RNA, C/D box 54	SNORD54	-0.7824	-0.866866
ILMN_1684526	254950	keratin associated protein 15-1	KRTAP15-1	-0.7824	-0.855855
ILMN_1708214	344967	acyl-CoA thioesterase 7 pseudogene	LOC344967	-0.7824	-0.907907
ILMN_1736814	1207	chloride channel, nucleotide-sensitive, 1A	CLNS1A	-0.7824	-0.982982
ILMN_3247645	550643	hypothetical LOC550643	LOC550643	-0.7824	-0.941941
ILMN_1775008	9918	non-SMC condensin I complex, subunit D2	NCAPD2	-0.7824	-0.908908
ILMN_1678037	8479	HIRA interacting protein 3	HIRIP3	-0.7824	-0.982982
ILMN_2253648	5591	protein kinase, DNA-activated, catalytic polypeptide	PRKDC	-0.7824	-0.907907
ILMN_1689704	10329	transmembrane protein 5	TMEM5	-0.7824	-0.9009
ILMN_2048700	29028	ATPase family, AAA domain containing 2	ATAD2	-0.7824	-0.816816
ILMN_2087692	79901	cytochrome b reductase 1	CYBRD1	-0.7824	-0.835835
ILMN_1762764	83699	SH3 domain binding glutamic acid-rich protein like 2	SH3BGRL2	-0.7824	-0.857857
ILMN_2135798	126382	nuclear receptor 2C2-associated protein	NR2C2AP	-0.7824	-0.826826
ILMN_3288245	100131166	hypothetical LOC100131166	LOC100131166	-0.7824	-0.934934
ILMN_1696698	55609	zinc finger protein 280C	ZNF280C	-0.7824	-0.705705
ILMN_2098643	3995	fatty acid desaturase 3	FADS3	-0.7824	-0.899899
ILMN_1662140	130367	sphingosine-1-phosphate phosphatase 2	SGPP2	-0.7824	-0.989989
ILMN_2192693	10480	eukaryotic translation initiation factor 3, subunit M	EIF3M	-0.7824	-0.936936
ILMN_1669550	10459	MAD2 mitotic arrest deficient-like 2 (yeast)	MAD2L2	-0.7824	-0.935935
ILMN_3251876	100129657	ribosomal protein L17 pseudogene 18	RPL17P18	-0.7824	-0.79079
ILMN_2202948	699	budding uninhibited by benzimidazoles 1 homolog (yeast)	BUB1	-0.7824	-0.848848
ILMN_1762990	9812	KIAA0141	KIAA0141	-0.7824	-0.947947
ILMN_1664602	143543	RNA binding motif protein, X-linked pseudogene 3	RBMXP3	-0.7824	-0.983983
ILMN_1709851	6917	transcription elongation factor A (SII), 1	TCEA1	-0.7824	-0.633633
ILMN_3239060	84626	KRAB-A domain containing 1	KRBA1	-0.7824	-0.79079
ILMN_1679381	286310	lipocalin 1 pseudogene 1	LCN1P1	-0.7824	-0.856856
ILMN_1751656	8609	Kruppel-like factor 11	KLF11	-0.7824	-0.938938
ILMN_3249327	100134530	hypothetical protein LOC100134530	LOC100134530	-0.7824	-0.787787
ILMN_3308976	442891	microRNA 135b	MIR135B	-0.7824	-0.932932
ILMN_3291253	100133234	SET binding factor 1 pseudogene 1	SBF1P1	-0.7824	-0.905905
ILMN_1691966	400579	FLJ35934	FLJ35934	-0.7824	-0.892892
ILMN_1679631	642383	hypothetical LOC642383	LOC642383	-0.7824	-0.95095
ILMN_3237344	100134365	hypothetical LOC100134365	LOC100134365	-0.7824	-0.761761
ILMN_1719209	388387	hypothetical LOC388387	LOC388387	-0.7824	-0.901901
ILMN_3277850	646942	ribosomal protein S10 pseudogene 14	RPS10P14	-0.7824	-0.958958
ILMN_1653432	9987	heterogeneous nuclear ribonucleoprotein D-like	HNRPDL	-0.7824	-0.982982
ILMN_1702447	10644	insulin-like growth factor 2 mRNA binding protein 2	IGF2BP2	-0.7824	-0.87087
ILMN_3235472	55093	WDYHV motif containing 1	WDYHV1	-0.7824	-0.994994
ILMN_2188722	2744	glutaminase	GLS	-0.7824	-0.888888
ILMN_1774432	92675	D-tyrosyl-tRNA deacylase 1 homolog (S. cerevisiae)	DTD1	-0.7824	-0.783783
ILMN_3247325	100190939	hypothetical LOC100190939	LOC100190939	-0.7824	-0.897897
ILMN_1721029	121268	Ras homolog enriched in brain like 1	RHEBL1	-0.7824	-0.774774
ILMN_1741352	647919	hypothetical protein LOC647919	LOC647919	-0.7824	-0.978978
ILMN_1731134	730686	similar to zinc finger protein 207	LOC730686	-0.7824	-0.898898
ILMN_3258136	100130387	similar to hCG2042422	LOC100130387	-0.7824	-0.826826
ILMN_3283155	642357	eukaryotic translation elongation factor 1 gamma pseudogene	LOC642357	-0.7824	-0.967967
ILMN_1676219	648249	similar to 40S ribosomal protein SA (p40) (34/67 kDa laminin receptor) (Colon carcinoma laminin-binding protein) (NEM/1CHD4) (Multidrug resistance-associated protein MGr1-Ag)	LOC648249	-0.7824	-0.947947
ILMN_3219340	100131713	ribosomal protein L29 pseudogene 11	RPL29P11	-0.7824	-0.902902
ILMN_2175465	51187	ribosomal L24 domain containing 1	RSL24D1	-0.7824	-0.992992
ILMN_2057573	57488	extended synaptotagmin-like protein 2	ESYT2	-0.7824	-0.936936
ILMN_1712122	2177	Fanconi anemia, complementation group D2	FANCD2	-0.7824	-0.886886
ILMN_1676423	892	cyclin C	CCNC	-0.7824	-0.783783
ILMN_2110829	441743	similar to C367G8.3 (novel protein similar to RPL23A (60S ribosomal protein L23A))	LOC441743	-0.7824	-0.811811
ILMN_1763264	51069	mitochondrial ribosomal protein L2	MRPL2	-0.7824	-0.785785
ILMN_1809034	283459	glutamyl-tRNA(Gln) amidotransferase, subunit C homolog (bacterial)	GATC	-0.7824	-0.911911
ILMN_2174574	10151	heterogeneous nuclear ribonucleoprotein A3 pseudogene 1	HNRNPA3P1	-0.7824	-0.999999
ILMN_3236061	155060	AI894139 pseudogene	LOC155060	-0.7824	-0.904904
ILMN_1658713	8600	tumor necrosis factor (ligand) superfamily, member 11	TNFSF11	-0.7824	-0.909909
ILMN_1681829	80095	zinc finger protein 606	ZNF606	-0.7824	-0.855855
ILMN_1756685	64798	DEP domain containing MTOR-interacting protein	DEPTOR	-0.7824	-0.768768
ILMN_1722483	727800	ring finger protein 208	RNF208	-0.7824	-0.933933
ILMN_1787813	6526	solute carrier family 5 (sodium/myo-inositol cotransporter), member 3	SLC5A3	-0.7824	-0.797797
ILMN_1670453	387742	family with sequence similarity 99, member A	FAM99A	-0.7824	-0.909909
ILMN_1732074	648210	similar to Heterogeneous nuclear ribonucleoprotein A1 (Helix-destabilizing protein) (Single-strand binding protein) (hnRNP core protein A1) (HDP-1) (Topoisomerase-inhibitor suppressed)	LOC648210	-0.7824	-0.953953
ILMN_1808301	84311	mitochondrial ribosomal protein L45	MRPL45	-0.7824	-0.9009
ILMN_3208330	100132797	fragile X mental retardation, autosomal homolog 1 pseudogene	LOC100132797	-0.7824	-0.958958
ILMN_1659553	64682	anaphase promoting complex subunit 1	ANAPC1	-0.7824	-0.999999
ILMN_1781479	6839	suppressor of variegation 3-9 homolog 1 (Drosophila)	SUV39H1	-0.7824	-0.828828
ILMN_1678087	4216	mitogen-activated protein kinase kinase kinase 4	MAP3K4	-0.7824	-0.909909
ILMN_1674703	79876	ubiquitin-like modifier activating enzyme 5	UBA5	-0.7824	-0.919919
ILMN_1679501	1457	casein kinase 2, alpha 1 polypeptide	CSNK2A1	-0.7824	-0.779779
ILMN_1789240	64223	MTOR associated protein, LST8 homolog (S. cerevisiae)	MLST8	-0.7824	-0.931931
ILMN_1809496	26958	coatomer protein complex, subunit gamma 2	COPG2	-0.7824	-0.732732
ILMN_1709891	647074	similar to ribosomal protein L10	LOC647074	-0.7824	-0.803803
ILMN_1791297	729732	hypothetical LOC729732	LOC729732	-0.7824	-0.912912
ILMN_3294268	100131436	hypothetical LOC100131436	LOC100131436	-0.7824	-0.996996
ILMN_1706645	115004	Mab-21 domain containing 1	MB21D1	-0.7824	-0.676676
ILMN_3250870	64854	ubiquitin specific peptidase 46	USP46	-0.7824	-0.827827
ILMN_1717299	645992	hypothetical protein LOC645992	LOC645992	-0.7824	-0.81081
ILMN_3252273	100130700	hypothetical LOC100130700	LOC100130700	-0.7824	-0.958958
ILMN_1806365	649067	similar to hydrocephalus inducing	LOC649067	-0.7824	-0.993993
ILMN_2148469	65997	RAS-like, family 11, member B	RASL11B	-0.7824	-0.793793
ILMN_1655026	647979	hypothetical LOC647979	LOC647979	-0.7824	-0.83083
ILMN_3292297	100132146	hypothetical LOC100132146	LOC100132146	-0.7824	-0.796796
ILMN_1772951	55808	ST6 (alpha-N-acetyl-neuraminyl-2,3-beta-galactosyl-1,3)-N-acetylgalactosaminide alpha-2,6-sialyltransferase 1	ST6GALNAC1	-0.7824	-0.686686
ILMN_1799103	6628	small nuclear ribonucleoprotein polypeptides B and B1	SNRPB	-0.7824	-0.805805
ILMN_1720889	6307	sterol-C4-methyl oxidase-like	SC4MOL	-0.7824	-0.961961
ILMN_1686319	57695	ubiquitin specific peptidase 37	USP37	-0.7824	-0.994994
ILMN_1700076	79033	ERI1 exoribonuclease family member 3	ERI3	-0.7824	-0.867867
ILMN_1661337	6723	spermidine synthase	SRM	-0.7824	-0.698698
ILMN_2279144	9767	PHD finger protein 16	PHF16	-0.7824	-0.738738
ILMN_1700387	644295	KIAA1143 pseudogene	LOC644295	-0.7824	-0.766766
ILMN_1796461	5652	protease, serine, 8	PRSS8	-0.7824	-0.887887
ILMN_2223805	95681	testis specific, 14	TSGA14	-0.7824	-0.727727
ILMN_1699365	55676	solute carrier family 30 (zinc transporter), member 6	SLC30A6	-0.7824	-0.729729
ILMN_1689749	645212	hypothetical LOC645212	LOC645212	-0.7824	-0.999999
ILMN_1692335	2004	ELK3, ETS-domain protein (SRF accessory protein 2)	ELK3	-0.7824	-0.917917
ILMN_3234979	51117	coenzyme Q4 homolog (S. cerevisiae)	COQ4	-0.7824	-0.985985
ILMN_1734267	84914	zinc finger protein 587	ZNF587	-0.7824	-0.948948
ILMN_1720498	144404	transmembrane protein 120B	TMEM120B	-0.7824	-0.933933
ILMN_3199454	642305	MAPRE1 pseudogene 2	MAPRE1P2	-0.7824	-0.873873
ILMN_1683660	8667	eukaryotic translation initiation factor 3, subunit H	EIF3H	-0.7824	-0.869869
ILMN_2357438	6790	aurora kinase A	AURKA	-0.7824	-0.963963
ILMN_3239343	442578	stromal antigen 3-like 3	STAG3L3	-0.7824	-0.917917
ILMN_2246956	596	B-cell CLL/lymphoma 2	BCL2	-0.7824	-0.944944
ILMN_1713846	57460	protein phosphatase, Mg2 /Mn2 dependent, 1H	PPM1H	-0.7824	-0.954954
ILMN_1749375	25816	tumor necrosis factor, alpha-induced protein 8	TNFAIP8	-0.7824	-0.681681
ILMN_1651438	161882	zinc finger protein, multitype 1	ZFPM1	-0.7824	-0.827827
ILMN_1756049	51559	5'-nucleotidase domain containing 3	NT5DC3	-0.7824	-0.725725
ILMN_1738099	79823	calmodulin-lysine N-methyltransferase	CAMKMT	-0.7824	-0.796796
ILMN_1752032	28227	protein phosphatase 2, regulatory subunit B'', beta	PPP2R3B	-0.7824	-0.997997
ILMN_1787326	26783	small nucleolar RNA, H/ACA box 65	SNORA65	-0.7824	-0.989989
ILMN_1722022	57692	melanoma antigen family E, 1	MAGEE1	-0.7824	-0.776776
ILMN_1675025	286436	H2B histone family, member M	H2BFM	-0.7824	-0.918918
ILMN_1696767	387923	stress-associated endoplasmic reticulum protein family member 2	SERP2	-0.7824	-0.992992
ILMN_3181136	100129376	hypothetical LOC100129376	LOC100129376	-0.7824	-0.867867
ILMN_1798809	651195	similar to protein tyrosine phosphatase, receptor type, U isoform 2 precursor	LOC651195	-0.7824	-0.762762
ILMN_3262025	100127993	ribosomal protein L15 pseudogene 5	RPL15P5	-0.7824	-0.979979
ILMN_2051373	4751	NIMA (never in mitosis gene a)-related kinase 2	NEK2	-0.7824	-0.906906
ILMN_1662026	695	Bruton agammaglobulinemia tyrosine kinase	BTK	-0.7824	-0.922922
ILMN_2408815	4673	nucleosome assembly protein 1-like 1	NAP1L1	-0.7824	-0.8008
ILMN_1680231	25895	methyltransferase like 21B	METTL21B	-0.7824	-0.785785
ILMN_2141259	10615	sperm associated antigen 5	SPAG5	-0.7824	-0.859859
ILMN_1737953	54903	Meckel syndrome, type 1	MKS1	-0.7824	-0.996996
ILMN_1794213	25864	abhydrolase domain containing 14A	ABHD14A	-0.7824	-0.82082
ILMN_1799667	24137	kinesin family member 4A	KIF4A	-0.7824	-0.763763
ILMN_1707326	55617	taspase, threonine aspartase, 1	TASP1	-0.7824	-0.952952
ILMN_1703279	55086	chromosome X open reading frame 57	CXorf57	-0.7824	-0.82082
ILMN_1728225	57650	KIAA1524	KIAA1524	-0.7824	-0.909909
ILMN_3237868	100133598	hypothetical protein LOC100133598	LOC100133598	-0.7824	-0.968968
ILMN_1813450	132112	receptor (chemosensory) transporter protein 1	RTP1	-0.7824	-0.786786
ILMN_3244484	100134791	hypothetical protein LOC100134791	LOC100134791	-0.7824	-0.937937
ILMN_1773060	160762	coiled-coil domain containing 63	CCDC63	-0.7824	-0.991991
ILMN_3249267	100133949	hypothetical protein LOC100133949	LOC100133949	-0.7824	-0.848848
ILMN_1760990	6457	SH3-domain GRB2-like 3	SH3GL3	-0.7824	-0.838838
ILMN_1693490	23478	SEC11 homolog A (S. cerevisiae)	SEC11A	-0.7824	-0.984984
ILMN_1653292	5210	6-phosphofructo-2-kinase/fructose-2,6-biphosphatase 4	PFKFB4	-0.7824	-0.937937
ILMN_3236680	100134393	similar to mCG15865	LOC100134393	-0.7824	-0.919919
ILMN_1791375	442582	stromal antigen 3-like 2	STAG3L2	-0.7824	-0.928928
ILMN_1695357	54908	coiled-coil domain containing 99	CCDC99	-0.7824	-0.955955
ILMN_1772876	55893	zinc finger protein 395	ZNF395	-0.7824	-0.791791
ILMN_1696330	60558	GUF1 GTPase homolog (S. cerevisiae)	GUF1	-0.7824	-0.971971
ILMN_1730773	26778	small nucleolar RNA, H/ACA box 70	SNORA70	-0.7824	-0.913913
ILMN_1804090	1468	solute carrier family 25 (mitochondrial carrier; dicarboxylate transporter), member 10	SLC25A10	-0.7824	-0.967967
ILMN_1679700	389672	ribosomal protein SA pseudogene 47	RPSAP47	-0.7824	-0.791791
ILMN_1723235	56931	dihydrouridine synthase 3-like (S. cerevisiae)	DUS3L	-0.7824	-0.83083
ILMN_1706784	94239	H2A histone family, member V	H2AFV	-0.7824	-0.794794
ILMN_1798187	11143	K(lysine) acetyltransferase 7	KAT7	-0.7824	-0.927927
ILMN_1688730	202052	DnaJ (Hsp40) homolog, subfamily C, member 18	DNAJC18	-0.7824	-0.863863
ILMN_1693340	5881	ras-related C3 botulinum toxin substrate 3 (rho family, small GTP binding protein Rac3)	RAC3	-0.7824	-0.893893
ILMN_1698712	648230	similar to EF-hand calcium binding domain 5	LOC648230	-0.7824	-0.922922
ILMN_3186853	100130233	nucleophosmin (nucleolar phosphoprotein B23, numatrin) pseudogene	LOC100130233	-0.7824	-0.718718
ILMN_1767620	650341	hypothetical protein LOC650341	LOC650341	-0.7824	-0.911911
ILMN_2174394	64210	MMS19 nucleotide excision repair homolog (S. cerevisiae)	MMS19	-0.7824	-0.963963
ILMN_1789123	10733	polo-like kinase 4	PLK4	-0.7824	-0.919919
ILMN_2056760	23609	makorin ring finger protein 2	MKRN2	-0.7824	-0.866866
ILMN_1753249	1662	DEAD (Asp-Glu-Ala-Asp) box polypeptide 10	DDX10	-0.7824	-0.956956
ILMN_1771065	672	breast cancer 1, early onset	BRCA1	-0.7824	-0.936936
ILMN_1727348	51068	NMD3 homolog (S. cerevisiae)	NMD3	-0.7824	-0.716716
ILMN_1800311	3298	heat shock transcription factor 2	HSF2	-0.7824	-0.827827
ILMN_1709483	4361	MRE11 meiotic recombination 11 homolog A (S. cerevisiae)	MRE11A	-0.7824	-0.786786
ILMN_2136423	92935	methionyl-tRNA synthetase 2, mitochondrial	MARS2	-0.7824	-0.819819
ILMN_1754757	6339	sodium channel, nonvoltage-gated 1, delta	SCNN1D	-0.7824	-0.933933
ILMN_1736130	79863	ribosome binding factor A (putative)	RBFA	-0.7824	-0.681681
ILMN_1720604	22901	arylsulfatase G	ARSG	-0.7824	-0.967967
ILMN_3247979	100132024	hypothetical protein LOC100132024	LOC100132024	-0.7824	-0.893893
ILMN_1720833	348738	chromosome 2 open reading frame 48	C2orf48	-0.7824	-0.898898
ILMN_1736060	360203	glycosyltransferase 6 domain containing 1	GLT6D1	-0.7824	-0.967967
ILMN_1685909	56154	testis expressed 15	TEX15	-0.7824	-0.923923
ILMN_3241993	619563	small nucleolar RNA, H/ACA box 7A	SNORA7A	-0.7824	-0.954954
ILMN_1709796	189	alanine-glyoxylate aminotransferase	AGXT	-0.7824	-0.889889
ILMN_2199313	56654	neural proliferation, differentiation and control, 1	NPDC1	-0.7824	-0.992992
ILMN_3246140	23091	zinc finger CCCH-type containing 13	ZC3H13	-0.7824	-0.759759
ILMN_3309774	442898	microRNA 324	MIR324	-0.7824	-0.989989
ILMN_1749175	648040	similar to Rap1 GTPase-GDP dissociation stimulator 1 (SMG P21 stimulatory GDP/GTP exchange protein) (SMG GDS protein) (Exchange factor smgGDS)	LOC648040	-0.7824	-0.932932
ILMN_3235969	677798	small nucleolar RNA, H/ACA box 9	SNORA9	-0.7824	-0.834834
ILMN_1658719	644952	hypothetical protein LOC644952	LOC644952	-0.7824	-0.852852
ILMN_1732841	285048	hypothetical protein MGC40574	MGC40574	-0.7824	-0.767767
ILMN_1700316	440055	ribosomal protein S12 pseudogene 22	RPS12P22	-0.7824	-0.859859
ILMN_2393169	8563	THO complex 5	THOC5	-0.7824	-0.975975
ILMN_1654545	29894	cleavage and polyadenylation specific factor 1, 160kDa	CPSF1	-0.7824	-0.88088
ILMN_1692620	10127	zinc finger protein 263	ZNF263	-0.7824	-0.933933
ILMN_1675190	56729	resistin	RETN	-0.7824	-0.688688
ILMN_2134062	221120	alkB, alkylation repair homolog 3 (E. coli)	ALKBH3	-0.7824	-0.978978
ILMN_1656372	23481	pescadillo homolog 1, containing BRCT domain (zebrafish)	PES1	-0.7824	-0.842842
ILMN_3276019	728060	hypothetical LOC728060	LOC728060	-0.7824	-0.721721
ILMN_1696870	9392	transforming growth factor, beta receptor associated protein 1	TGFBRAP1	-0.7824	-0.861861
ILMN_2281734	51626	dynein, cytoplasmic 2, light intermediate chain 1	DYNC2LI1	-0.7824	-0.758758
ILMN_1702073	57489	outer dense fiber of sperm tails 2-like	ODF2L	-0.7824	-0.841841
ILMN_3243452	619570	small nucleolar RNA, C/D box 95	SNORD95	-0.7824	-0.875875
ILMN_3299416	729020	rcRPE	LOC729020	-0.7824	-0.946946
ILMN_1760617	57560	intraflagellar transport 80 homolog (Chlamydomonas)	IFT80	-0.7824	-0.87087
ILMN_2368585	2678	gamma-glutamyltransferase 1	GGT1	-0.7824	-0.815815
ILMN_3237067	404770	family with sequence similarity 75, member B	FAM75B	-0.7824	-0.833833
ILMN_3246663	100133639	hypothetical protein LOC100133639	LOC100133639	-0.7824	-0.962962
ILMN_3252359	100129191	hypothetical LOC100129191	LOC100129191	-0.7824	-0.985985
ILMN_1711208	1952	cadherin, EGF LAG seven-pass G-type receptor 2 (flamingo homolog, Drosophila)	CELSR2	-0.7824	-0.895895
ILMN_1686454	92610	TRAF-interacting protein with forkhead-associated domain	TIFA	-0.7824	-0.709709
ILMN_2400648	9901	SLIT-ROBO Rho GTPase activating protein 3	SRGAP3	-0.7824	-0.909909
ILMN_1671154	84000	transmembrane protease, serine 13	TMPRSS13	-0.7824	-0.838838
ILMN_2120210	10231	regulator of calcineurin 2	RCAN2	-0.7824	-0.745745
ILMN_1806888	647391	similar to T-cell receptor beta chain V region CTL-L17 precursor	LOC647391	-0.7824	-0.772772
ILMN_1776250	647042	golgin A6 family-like 10	GOLGA6L10	-0.7824	-0.71071
ILMN_2087080	6125	ribosomal protein L5	RPL5	-0.7824	-0.924924
ILMN_3228294	729279	ribosomal protein L28 pseudogene 5	RPL28P5	-0.7824	-0.901901
ILMN_1815169	4174	minichromosome maintenance complex component 5	MCM5	-0.7824	-0.84084
ILMN_2352609	4968	8-oxoguanine DNA glycosylase	OGG1	-0.7824	-0.986986
ILMN_1697302	57794	SURP and G patch domain containing 1	SUGP1	-0.7824	-0.9009
ILMN_1706817	27230	stress-associated endoplasmic reticulum protein 1	SERP1	-0.7824	-0.838838
ILMN_1802456	1635	dCMP deaminase	DCTD	-0.7824	-0.828828
ILMN_1809047	9238	transforming growth factor beta regulator 4	TBRG4	-0.7824	-0.95095
ILMN_1805696	1676	DNA fragmentation factor, 45kDa, alpha polypeptide	DFFA	-0.7824	-0.918918
ILMN_1673820	6596	helicase-like transcription factor	HLTF	-0.7824	-0.689689
ILMN_3286067	391578	MAF1 homolog (S. cerevisiae) pseudogene	LOC391578	-0.7824	-0.782782
ILMN_2345319	9581	prolyl endopeptidase-like	PREPL	-0.7824	-0.77077
ILMN_1677080	56912	intraflagellar transport 46 homolog (Chlamydomonas)	IFT46	-0.7824	-0.883883
ILMN_1796256	645460	hypothetical LOC645460	FLJ44342	-0.7824	-0.786786
ILMN_3241904	100134000	similar to mannosidase, alpha, class 1C, member 1	LOC100134000	-0.7824	-0.884884
ILMN_1718594	219432	olfactory receptor, family 4, subfamily C, member 6	OR4C6	-0.7824	-0.945945
ILMN_3308230	574465	microRNA 515-2	MIR515-2	-0.7824	-0.797797
ILMN_1666972	6524	solute carrier family 5 (sodium/glucose cotransporter), member 2	SLC5A2	-0.7824	-0.763763
ILMN_3227529	729236	ribosomal protein S13 pseudogene 2	RPS13P2	-0.7824	-0.825825
ILMN_1803312	27292	DIM1 dimethyladenosine transferase 1-like (S. cerevisiae)	DIMT1L	-0.7824	-0.95095
[truncated: 570 more rows]

## Sheet: Profile-2-PCA
Table S2 Profile-2 PCA data
Probe ID	EntrezID	Name	Symbol	logChange	Correlation
ILMN_1756715	10900	RUN domain containing 3A	RUNDC3A	3.0855	0.989989
ILMN_1659024	9911	transmembrane and coiled-coil domain family 2	TMCC2	2.9625	0.981981
ILMN_1759155	439996	interferon-induced protein with tetratricopeptide repeats 1B	IFIT1B	2.6265	0.958958
ILMN_1796409	713	complement component 1, q subcomponent, B chain	C1QB	2.601	0.997997
ILMN_1710186	6361	chemokine (C-C motif) ligand 17	CCL17	2.3685	0.99099
ILMN_1727567	10215	oligodendrocyte lineage transcription factor 2	OLIG2	2.2545	0.983983
ILMN_2410826	4938	2'-5'-oligoadenylate synthetase 1, 40/46kDa	OAS1	2.208	0.996996
ILMN_1713458	3050	hemoglobin, zeta	HBZ	2.199	0.951951
ILMN_1785902	714	complement component 1, q subcomponent, C chain	C1QC	2.16	0.99099
ILMN_1707695	3434	interferon-induced protein with tetratricopeptide repeats 1	IFIT1	2.112	0.998998
ILMN_2231051	255394	t-complex 11 (mouse)-like 2	TCP11L2	2.0745	0.99099
ILMN_2100209	9560	chemokine (C-C motif) ligand 4-like 1	CCL4L1	1.9875	0.94094
ILMN_1783593	6357	chemokine (C-C motif) ligand 13	CCL13	1.98	0.997997
ILMN_1745397	4940	2'-5'-oligoadenylate synthetase 3, 100kDa	OAS3	1.8885	0.994994
ILMN_1723912	10964	interferon-induced protein 44-like	IFI44L	1.8735	0.997997
ILMN_1704376	342035	gliomedin	GLDN	1.863	0.955955
ILMN_1674063	4939	2'-5'-oligoadenylate synthetase 2, 69/71kDa	OAS2	1.8495	0.995995
ILMN_1808405	3117	major histocompatibility complex, class II, DQ alpha 1	HLA-DQA1	1.842	0.999999
ILMN_1760062	10561	interferon-induced protein 44	IFI44	1.8105	0.997997
ILMN_1694027	143686	sestrin 3	SESN3	1.8015	0.987987
ILMN_3235832	728835	similar to cytokine	LOC728835	1.7925	0.951951
ILMN_2101034	147968	calpain 12	CAPN12	1.7745	0.958958
ILMN_1674811	8638	2'-5'-oligoadenylate synthetase-like	OASL	1.755	0.998998
ILMN_1736729	4939	2'-5'-oligoadenylate synthetase 2, 69/71kDa	OAS2	1.743	0.941941
ILMN_2347798	2537	interferon, alpha-inducible protein 6	IFI6	1.7325	0.997997
ILMN_1745607	2	alpha-2-macroglobulin	A2M	1.728	0.879879
ILMN_1697491	79899	proline rich 5 like	PRR5L	1.725	0.994994
ILMN_1804350	644852	hypothetical LOC644852	LOC644852	1.7145	0.94094
ILMN_1657871	91543	radical S-adenosyl methionine domain containing 2	RSAD2	1.713	0.995995
ILMN_1739428	3433	interferon-induced protein with tetratricopeptide repeats 2	IFIT2	1.7025	0.993993
ILMN_1660786	204851	homeodomain interacting protein kinase 1	HIPK1	1.6815	0.953953
ILMN_1749722	57674	ring finger protein 213	RNF213	1.6695	0.909909
ILMN_1662358	4599	myxovirus (influenza virus) resistance 1, interferon-inducible protein p78 (mouse)	MX1	1.665	0.997997
ILMN_2188862	9518	growth differentiation factor 15	GDF15	1.653	0.985985
ILMN_1800512	3162	heme oxygenase (decycling) 1	HMOX1	1.6515	0.999999
ILMN_3237617	26831	RNA, U5A small nuclear 1	RNU5A-1	1.6425	0.981981
ILMN_2278242	23305	acyl-CoA synthetase long-chain family member 6	ACSL6	1.6425	0.963963
ILMN_2336335	220972	membrane-associated ring finger (C3HC4) 8	40610	1.638	0.982982
ILMN_2390310	84981	chromosome 17 open reading frame 91	C17orf91	1.638	0.99099
ILMN_1699331	3434	interferon-induced protein with tetratricopeptide repeats 1	IFIT1	1.635	0.984984
ILMN_2054019	9636	ISG15 ubiquitin-like modifier	ISG15	1.629	0.991991
ILMN_1701789	3437	interferon-induced protein with tetratricopeptide repeats 3	IFIT3	1.6215	0.997997
ILMN_3243714	642073	similar to HLA class II histocompatibility antigen, DRB1-1 beta chain precursor (MHC class I antigen DRB1*1) (DR-1) (DR1)	LOC642073	1.62	0.997997
ILMN_3240420	11274	ubiquitin specific peptidase 18	USP18	1.608	0.996996
ILMN_1664543	3437	interferon-induced protein with tetratricopeptide repeats 3	IFIT3	1.608	0.999999
ILMN_1675640	4938	2'-5'-oligoadenylate synthetase 1, 40/46kDa	OAS1	1.599	0.994994
ILMN_2349061	3665	interferon regulatory factor 7	IRF7	1.584	0.968968
ILMN_2197577	6702	small proline-rich protein 2C (pseudogene)	SPRR2C	1.575	0.946946
ILMN_1736831	260429	protease, serine, 33	PRSS33	1.5645	0.844844
ILMN_1716276	388372	chemokine (C-C motif) ligand 4-like 2	CCL4L2	1.5585	0.942942
ILMN_1743199	1959	early growth response 2	EGR2	1.554	0.992992
ILMN_1737418	23305	acyl-CoA synthetase long-chain family member 6	ACSL6	1.5525	0.956956
ILMN_2239754	3437	interferon-induced protein with tetratricopeptide repeats 3	IFIT3	1.5525	0.998998
ILMN_2231928	4600	myxovirus (influenza virus) resistance 2 (mouse)	MX2	1.5345	0.999999
ILMN_2058782	3429	interferon, alpha-inducible protein 27	IFI27	1.521	0.97097
ILMN_1676924	919	CD247 molecule	CD247	1.521	0.973973
ILMN_3249667	100133678	HLA class II histocompatibility antigen, DQ alpha 1 chain-like	LOC100133678	1.5135	0.999999
ILMN_1730295	27181	sialic acid binding Ig-like lectin 8	SIGLEC8	1.5135	0.986986
ILMN_2341626	220972	membrane-associated ring finger (C3HC4) 8	40610	1.512	0.988988
ILMN_2248970	4939	2'-5'-oligoadenylate synthetase 2, 69/71kDa	OAS2	1.5105	0.966966
ILMN_1762899	1958	early growth response 1	EGR1	1.5075	0.95095
ILMN_2377669	919	CD247 molecule	CD247	1.4925	0.966966
ILMN_1805750	10410	interferon induced transmembrane protein 3	IFITM3	1.4415	0.999999
ILMN_1806059	6701	small proline-rich protein 2B	SPRR2B	1.4145	0.968968
ILMN_3309453	26835	RNA, U4 small nuclear 1	RNU4-1	1.395	0.964964
ILMN_1729749	51191	hect domain and RLD 5	HERC5	1.38	0.999999
ILMN_2189007	119016	ArfGAP with GTPase domain, ankyrin repeat and PH domain 4	AGAP4	1.368	0.894894
ILMN_1758619	6295	S-antigen; retina and pineal gland (arrestin)	SAG	1.344	0.993993
ILMN_1776181	330	baculoviral IAP repeat containing 3	BIRC3	1.332	0.997997
ILMN_1782741	124599	CD300 molecule-like family member b	CD300LB	1.329	0.985985
ILMN_1787514	147968	calpain 12	CAPN12	1.3275	0.953953
ILMN_1737918	712	complement component 1, q subcomponent, A chain	C1QA	1.326	0.988988
ILMN_1776333	219899	tubulin folding cofactor E-like	TBCEL	1.3245	0.989989
ILMN_1787509	85441	peroxisomal proliferator-activated receptor A interacting complex 285	PRIC285	1.3215	0.978978
ILMN_1741021	9023	cholesterol 25-hydroxylase	CH25H	1.32	0.991991
ILMN_1802205	388	ras homolog gene family, member B	RHOB	1.3155	0.99099
ILMN_2211018	6704	small proline-rich protein 2E	SPRR2E	1.3065	0.792792
ILMN_1687384	2537	interferon, alpha-inducible protein 6	IFI6	1.3065	0.997997
ILMN_1669523	2353	FBJ murine osteosarcoma viral oncogene homolog	FOS	1.302	0.969969
ILMN_1788764	669	2,3-bisphosphoglycerate mutase	BPGM	1.2885	0.981981
ILMN_2103107	27299	ADAM-like, decysin 1	ADAMDEC1	1.2855	0.758758
ILMN_1653125	5187	period homolog 1 (Drosophila)	PER1	1.2765	0.867867
ILMN_1761464	972	CD74 molecule, major histocompatibility complex, class II invariant chain	CD74	1.275	0.998998
ILMN_2352921	669	2,3-bisphosphoglycerate mutase	BPGM	1.2735	0.961961
ILMN_1651316	969	CD69 molecule	CD69	1.2675	0.992992
ILMN_1749984	440313	hypothetical LOC440313	LOC440313	1.2585	0.909909
ILMN_1801616	2012	epithelial membrane protein 1	EMP1	1.2555	0.987987
ILMN_1695382	1831	TSC22 domain family, member 3	TSC22D3	1.2525	0.949949
ILMN_1736863	55281	transmembrane protein 140	TMEM140	1.2405	0.988988
ILMN_1688240	162466	phosphatase, orphan 1	PHOSPHO1	1.2375	0.935935
ILMN_1720048	6347	chemokine (C-C motif) ligand 2	CCL2	1.236	0.981981
ILMN_1651498	10912	growth arrest and DNA-damage-inducible, gamma	GADD45G	1.23	0.988988
ILMN_2188333	969	CD69 molecule	CD69	1.23	0.997997
ILMN_2316878	5800	protein tyrosine phosphatase, receptor type, O	PTPRO	1.2255	0.886886
ILMN_2376723	1030	cyclin-dependent kinase inhibitor 2B (p15, inhibits CDK4)	CDKN2B	1.218	0.997997
ILMN_1764709	9935	v-maf musculoaponeurotic fibrosarcoma oncogene homolog B (avian)	MAFB	1.2105	0.925925
ILMN_1751607	2354	FBJ murine osteosarcoma viral oncogene homolog B	FOSB	1.2075	0.986986
ILMN_1661266	3119	major histocompatibility complex, class II, DQ beta 1	HLA-DQB1	1.203	0.99099
ILMN_2388547	94240	epithelial stromal interaction 1 (breast)	EPSTI1	1.1955	0.99099
ILMN_1656415	1031	cyclin-dependent kinase inhibitor 2C (p18, inhibits CDK4)	CDKN2C	1.1925	0.92092
ILMN_2278265	196743	polyamine oxidase (exo-N4-amino)	PAOX	1.185	0.985985
ILMN_1752592	3126	major histocompatibility complex, class II, DR beta 4	HLA-DRB4	1.185	0.998998
ILMN_1749368	8357	histone cluster 1, H3h	HIST1H3H	1.182	0.973973
ILMN_1654639	55008	hect domain and RLD 6	HERC6	1.1775	0.995995
ILMN_1709333	4939	2'-5'-oligoadenylate synthetase 2, 69/71kDa	OAS2	1.1745	0.88088
ILMN_1761199	11309	solute carrier organic anion transporter family, member 2B1	SLCO2B1	1.1715	0.996996
ILMN_2144426	8337	histone cluster 2, H2aa3	HIST2H2AA3	1.17	0.96096
ILMN_1811470	26499	pleckstrin 2	PLEK2	1.1685	0.953953
ILMN_1772780	255394	t-complex 11 (mouse)-like 2	TCP11L2	1.167	0.985985
ILMN_1674367	6705	small proline-rich protein 2F	SPRR2F	1.152	0.858858
ILMN_1801307	8743	tumor necrosis factor (ligand) superfamily, member 10	TNFSF10	1.1505	0.999999
ILMN_1670570	4601	MAX interactor 1	MXI1	1.149	0.989989
ILMN_3181347	100129827	hypothetical LOC100129827	LOC100129827	1.1475	0.998998
ILMN_1700610	64581	C-type lectin domain family 7, member A	CLEC7A	1.143	0.924924
ILMN_1657554	64061	TSPY-like 2	TSPYL2	1.1325	0.817817
ILMN_2370573	54739	XIAP associated factor 1	XAF1	1.1325	0.993993
ILMN_1690253	79933	synaptopodin 2-like	SYNPO2L	1.131	0.848848
ILMN_3228688	730415	hypothetical protein LOC730415	LOC730415	1.1295	0.999999
ILMN_1804509	56896	dihydropyrimidinase-like 5	DPYSL5	1.1295	0.856856
ILMN_2078599	54	acid phosphatase 5, tartrate resistant	ACP5	1.1235	0.905905
ILMN_1743232	84953	MICAL C-terminal like	MICALCL	1.1205	0.938938
ILMN_1731224	83666	poly (ADP-ribose) polymerase family, member 9	PARP9	1.1175	0.998998
ILMN_1680652	8991	selenium binding protein 1	SELENBP1	1.1175	0.907907
ILMN_3242900	723790	histone cluster 2, H2aa4	HIST2H2AA4	1.1145	0.975975
ILMN_1733270	9332	CD163 molecule	CD163	1.1145	0.943943
ILMN_3243839	652751	similar to Alpha-tryptase precursor (Tryptase 1)	LOC652751	1.1085	0.865865
ILMN_1666690	93953	acidic repeat containing	ACRC	1.1085	0.98098
ILMN_2339294	10990	leukocyte immunoglobulin-like receptor, subfamily B (with TM and ITIM domains), member 5	LILRB5	1.1085	0.911911
ILMN_1659047	8337	histone cluster 2, H2aa3	HIST2H2AA3	1.1085	0.965965
ILMN_2203271	2359	formyl peptide receptor 3	FPR3	1.1085	0.916916
ILMN_1812581	9604	ring finger protein 14	RNF14	1.1055	0.996996
ILMN_1667224	56833	SLAM family member 8	SLAMF8	1.1025	0.93093
ILMN_1715068	366	aquaporin 9	AQP9	1.1025	0.866866
ILMN_1772964	6355	chemokine (C-C motif) ligand 8	CCL8	1.0995	0.937937
ILMN_1683179	6236	Ras-related associated with diabetes	RRAD	1.0965	0.803803
ILMN_1806787	27254	cold shock domain containing C2, RNA binding	CSDC2	1.0935	0.71071
ILMN_2070375	27197	G protein-coupled receptor 82	GPR82	1.0935	0.884884
ILMN_1719143	10930	apolipoprotein B mRNA editing enzyme, catalytic polypeptide-like 2	APOBEC2	1.0935	0.794794
ILMN_1657932	4588	mucin 6, oligomeric mucus/gel-forming	MUC6	1.0935	0.906906
ILMN_2066066	3128	major histocompatibility complex, class II, DR beta 6 (pseudogene)	HLA-DRB6	1.092	0.997997
ILMN_1742929	8820	HESX homeobox 1	HESX1	1.0905	0.988988
ILMN_1681721	8638	2'-5'-oligoadenylate synthetase-like	OASL	1.0905	0.982982
ILMN_1743046	388007	serpin peptidase inhibitor, clade A (alpha-1 antiproteinase, antitrypsin), member 13 (pseudogene)	SERPINA13	1.089	0.855855
ILMN_2174884	23039	exportin 7	XPO7	1.0875	0.93093
ILMN_1772218	3113	major histocompatibility complex, class II, DP alpha 1	HLA-DPA1	1.0875	0.996996
ILMN_2087656	11309	solute carrier organic anion transporter family, member 2B1	SLCO2B1	1.0845	0.971971
ILMN_1758626	3423	iduronate 2-sulfatase	IDS	1.0845	0.998998
ILMN_1798448	3423	iduronate 2-sulfatase	IDS	1.083	0.944944
ILMN_1709092	150000	ATP-binding cassette, sub-family C (CFTR/MRP), member 13, pseudogene	ABCC13	1.077	0.943943
ILMN_1651358	3046	hemoglobin, epsilon 1	HBE1	1.0635	0.986986
ILMN_1715680	252969	nei endonuclease VIII-like 2 (E. coli)	NEIL2	1.059	0.732732
ILMN_1725320	6614	sialic acid binding Ig-like lectin 1, sialoadhesin	SIGLEC1	1.059	0.923923
ILMN_2391912	6397	SEC14-like 1 (S. cerevisiae)	SEC14L1	1.059	0.962962
ILMN_1658247	4938	2'-5'-oligoadenylate synthetase 1, 40/46kDa	OAS1	1.0545	0.999999
ILMN_1715169	3123	major histocompatibility complex, class II, DR beta 1	HLA-DRB1	1.0545	0.997997
ILMN_1744239	10116	fem-1 homolog b (C. elegans)	FEM1B	1.053	0.972972
ILMN_1717714	1029	cyclin-dependent kinase inhibitor 2A (melanoma, p16, inhibits CDK4)	CDKN2A	1.0515	0.903903
ILMN_1708348	101	ADAM metallopeptidase domain 8	ADAM8	1.05	0.971971
ILMN_3200140	645638	WDNM1-like pseudogene	LOC645638	1.0455	0.948948
ILMN_2302075	124540	musashi homolog 2 (Drosophila)	MSI2	1.0455	0.955955
ILMN_1693702	114932	Morf4 family associated protein 1-like 1	MRFAP1L1	1.0425	0.97097
ILMN_1686573	1672	defensin, beta 1	DEFB1	1.0425	0.911911
ILMN_2379644	972	CD74 molecule, major histocompatibility complex, class II invariant chain	CD74	1.0425	0.999999
ILMN_1815895	649143	similar to HLA class II histocompatibility antigen, DRB1-9 beta chain precursor (MHC class I antigen DRB1*9) (DR-9) (DR9)	LOC649143	1.041	0.994994
ILMN_1811258	5971	v-rel reticuloendotheliosis viral oncogene homolog B	RELB	1.035	0.876876
ILMN_2338452	5265	serpin peptidase inhibitor, clade A (alpha-1 antiproteinase, antitrypsin), member 1	SERPINA1	1.0335	0.979979
ILMN_1720113	5800	protein tyrosine phosphatase, receptor type, O	PTPRO	1.032	0.921921
ILMN_1705458	25893	tripartite motif containing 58	TRIM58	1.0305	0.94094
ILMN_1798181	3665	interferon regulatory factor 7	IRF7	1.0305	0.983983
ILMN_2157441	3122	major histocompatibility complex, class II, DR alpha	HLA-DRA	1.029	0.998998
ILMN_1806710	83715	espin	ESPN	1.026	0.887887
ILMN_2404154	5265	serpin peptidase inhibitor, clade A (alpha-1 antiproteinase, antitrypsin), member 1	SERPINA1	1.026	0.992992
ILMN_1712684	56975	family with sequence similarity 20, member C	FAM20C	1.0245	0.886886
ILMN_1670028	9663	lipin 2	LPIN2	1.0215	0.989989
ILMN_1663866	7045	transforming growth factor, beta-induced, 68kDa	TGFBI	1.0215	0.944944
ILMN_1677466	1848	dual specificity phosphatase 6	DUSP6	1.0185	0.849849
ILMN_1665210	441426	non-protein coding RNA 268	NCRNA00268	1.0155	0.939939
ILMN_1706483	79098	chromosome 1 open reading frame 116	C1orf116	1.0155	0.953953
ILMN_1761733	3109	major histocompatibility complex, class II, DM beta	HLA-DMB	1.0155	0.971971
ILMN_2066060	3128	major histocompatibility complex, class II, DR beta 6 (pseudogene)	HLA-DRB6	1.0125	0.993993
ILMN_3235325	677768	small Cajal body-specific RNA 13	SCARNA13	1.008	0.98098
ILMN_1767810	642639	similar to Contactin-associated protein-like 3 precursor (Cell recognition molecule Caspr3)	LOC642639	1.0065	0.975975
ILMN_1680139	23764	v-maf musculoaponeurotic fibrosarcoma oncogene homolog F (avian)	MAFF	1.0065	0.924924
ILMN_2379599	9332	CD163 molecule	CD163	1.005	0.937937
ILMN_1768973	8338	histone cluster 2, H2ac	HIST2H2AC	1.005	0.963963
ILMN_1713088	124540	musashi homolog 2 (Drosophila)	MSI2	1.0035	0.961961
ILMN_2348487	84658	egf-like module containing, mucin-like, hormone receptor-like 3	EMR3	0.993	0.977977
ILMN_1807894	23428	solute carrier family 7 (amino acid transporter light chain, L system), member 8	SLC7A8	0.9915	0.974974
ILMN_1749070	3115	major histocompatibility complex, class II, DP beta 1	HLA-DPB1	0.99	0.889889
ILMN_1651354	6696	secreted phosphoprotein 1	SPP1	0.987	0.783783
ILMN_2053527	83666	poly (ADP-ribose) polymerase family, member 9	PARP9	0.9855	0.996996
ILMN_2342835	9934	purinergic receptor P2Y, G-protein coupled, 14	P2RY14	0.9855	0.879879
ILMN_1689200	27294	dihydrodiol dehydrogenase (dimeric)	DHDH	0.984	0.955955
ILMN_1757406	3006	histone cluster 1, H1c	HIST1H1C	0.984	0.944944
ILMN_1674633	7328	ubiquitin-conjugating enzyme E2H	UBE2H	0.981	0.97097
ILMN_2169801	7177	tryptase alpha/beta 1	TPSAB1	0.981	0.825825
ILMN_1718558	64761	poly (ADP-ribose) polymerase family, member 12	PARP12	0.9765	0.993993
ILMN_1774604	25953	paroxysmal nonkinesigenic dyskinesia	PNKD	0.9765	0.918918
ILMN_1689655	3122	major histocompatibility complex, class II, DR alpha	HLA-DRA	0.9765	0.99099
ILMN_2254635	3687	integrin, alpha X (complement component 3 receptor 4 subunit)	ITGAX	0.975	0.968968
ILMN_1697499	3127	major histocompatibility complex, class II, DR beta 5	HLA-DRB5	0.9735	0.997997
ILMN_2067852	7779	solute carrier family 30 (zinc transporter), member 1	SLC30A1	0.972	0.955955
ILMN_1778723	120425	adhesion molecule, interacts with CXADR antigen 1	AMICA1	0.969	0.999999
ILMN_3243238	64499	tryptase beta 2 (gene/pseudogene)	TPSB2	0.9675	0.832832
ILMN_1804593	253012	HEPACAM family member 2	HEPACAM2	0.966	0.775775
ILMN_2329927	9619	ATP-binding cassette, sub-family G (WHITE), member 1	ABCG1	0.966	0.853853
ILMN_1684316	10150	muscleblind-like 2 (Drosophila)	MBNL2	0.9645	0.977977
ILMN_1697529	9921	ring finger protein 10	RNF10	0.9645	0.97097
ILMN_1723198	1030	cyclin-dependent kinase inhibitor 2B (p15, inhibits CDK4)	CDKN2B	0.9615	0.996996
ILMN_1655077	639	PR domain containing 1, with ZNF domain	PRDM1	0.9615	0.997997
ILMN_2147993	7571	zinc finger protein 23 (KOX 16)	ZNF23	0.96	0.966966
ILMN_1689088	81035	collectin sub-family member 12	COLEC12	0.9585	0.87087
ILMN_2370336	51338	membrane-spanning 4-domains, subfamily A, member 4	MS4A4A	0.9585	0.786786
ILMN_1657144	200205	IBA57, iron-sulfur cluster assembly homolog (S. cerevisiae)	IBA57	0.957	0.818818
ILMN_1722622	9332	CD163 molecule	CD163	0.9555	0.94094
ILMN_1676256	7177	tryptase alpha/beta 1	TPSAB1	0.9555	0.834834
ILMN_1666902	221188	G protein-coupled receptor 114	GPR114	0.9525	0.994994
ILMN_1793730	81501	transmembrane 7 superfamily member 4	TM7SF4	0.9525	0.835835
ILMN_1728799	2203	fructose-1,6-bisphosphatase 1	FBP1	0.9525	0.996996
ILMN_1736567	972	CD74 molecule, major histocompatibility complex, class II invariant chain	CD74	0.9525	0.997997
ILMN_1794976	440672	nudix (nucleoside diphosphate linked moiety X)-type motif 4 pseudogene 1	NUDT4P1	0.951	0.992992
ILMN_2376108	5698	proteasome (prosome, macropain) subunit, beta type, 9 (large multifunctional peptidase 2)	PSMB9	0.951	0.99099
ILMN_1779043	59285	calcium channel, voltage-dependent, gamma subunit 6	CACNG6	0.945	0.998998
ILMN_2374449	6696	secreted phosphoprotein 1	SPP1	0.945	0.749749
ILMN_3242591	100133049	hypothetical LOC100133049	LOC100133049	0.9435	0.992992
ILMN_1689004	51330	tumor necrosis factor receptor superfamily, member 12A	TNFRSF12A	0.942	0.923923
ILMN_1678422	79132	DEXH (Asp-Glu-X-His) box polypeptide 58	DHX58	0.9375	0.968968
ILMN_1713266	54855	family with sequence similarity 46, member C	FAM46C	0.9375	0.973973
ILMN_3305378	729839	DTW domain containing 2 pseudogene	LOC729839	0.936	0.937937
ILMN_1654398	23179	ral guanine nucleotide dissociation stimulator-like 1	RGL1	0.936	0.9009
ILMN_3243928	91351	DEAD (Asp-Glu-Ala-Asp) box polypeptide 60-like	DDX60L	0.9345	0.998998
ILMN_1711459	23582	cyclin D-type binding-protein 1	CCNDBP1	0.9345	0.917917
ILMN_1815445	3423	iduronate 2-sulfatase	IDS	0.933	0.991991
ILMN_1739230	650684	hypothetical protein LOC650684	LOC650684	0.927	0.966966
ILMN_1732609	80256	KIAA1539	KIAA1539	0.924	0.956956
ILMN_1721651	646463	ubiquitin-conjugating enzyme E2H pseudogene 1	UBE2HP1	0.9225	0.974974
ILMN_1745262	161253	RAS (RAD and GEM)-like GTP binding 2	REM2	0.9225	0.943943
ILMN_2321578	27334	purinergic receptor P2Y, G-protein coupled, 10	P2RY10	0.9225	0.973973
ILMN_3308138	26834	RNA, U4 small nuclear 2	RNU4-2	0.9225	0.929929
ILMN_1695404	4061	lymphocyte antigen 6 complex, locus E	LY6E	0.9225	0.991991
ILMN_1784774	27334	purinergic receptor P2Y, G-protein coupled, 10	P2RY10	0.9195	0.965965
ILMN_1805561	6563	solute carrier family 14 (urea transporter), member 1 (Kidd blood group)	SLC14A1	0.918	0.918918
ILMN_1730117	79838	transmembrane channel-like 5	TMC5	0.9165	0.991991
ILMN_1655612	27106	arrestin domain containing 2	ARRDC2	0.9165	0.95095
ILMN_1755873	84658	egf-like module containing, mucin-like, hormone receptor-like 3	EMR3	0.915	0.941941
ILMN_2173975	64108	receptor (chemosensory) transporter protein 4	RTP4	0.915	0.928928
ILMN_1681101	55016	membrane-associated ring finger (C3HC4) 1	40603	0.915	0.858858
ILMN_1681644	330	baculoviral IAP repeat containing 3	BIRC3	0.9135	0.911911
ILMN_1727150	10170	dehydrogenase/reductase (SDR family) member 9	DHRS9	0.909	0.923923
ILMN_2323992	64581	C-type lectin domain family 7, member A	CLEC7A	0.9075	0.875875
ILMN_1742618	54739	XIAP associated factor 1	XAF1	0.9075	0.996996
ILMN_1814305	54809	sterile alpha motif domain containing 9	SAMD9	0.906	0.998998
ILMN_2229261	400709	sialic acid binding Ig-like lectin 16 (gene/pseudogene)	SIGLEC16	0.9045	0.855855
ILMN_1731928	4063	lymphocyte antigen 9	LY9	0.9045	0.747747
ILMN_2091846	2497	ferritin, heavy polypeptide 1 pseudogene 2	FTH1P2	0.903	0.9009
ILMN_1791423	401052	hypothetical LOC401052	LOC401052	0.9015	0.995995
ILMN_1797251	116255	GATA1	GATA1	0.9	0.943943
ILMN_1767446	57484	ring finger protein 150	RNF150	0.8925	0.956956
ILMN_1782939	213	albumin	ALB	0.891	0.998998
ILMN_1797001	23586	DEAD (Asp-Glu-Ala-Asp) box polypeptide 58	DDX58	0.8895	0.999999
ILMN_1712475	9956	heparan sulfate (glucosamine) 3-O-sulfotransferase 2	HS3ST2	0.8895	0.746746
ILMN_1764557	161247	fat storage-inducing transmembrane protein 1	FITM1	0.888	0.858858
ILMN_1801246	8519	interferon induced transmembrane protein 1 (9-27)	IFITM1	0.888	0.975975
ILMN_2396020	1848	dual specificity phosphatase 6	DUSP6	0.888	0.994994
ILMN_1701032	7035	tissue factor pathway inhibitor (lipoprotein-associated coagulation inhibitor)	TFPI	0.8865	0.937937
ILMN_2376205	4050	lymphotoxin beta (TNF superfamily, member 3)	LTB	0.8865	0.991991
ILMN_1660732	5521	protein phosphatase 2, regulatory subunit B, beta	PPP2R2B	0.885	0.873873
ILMN_1709486	8406	sushi-repeat containing protein, X-linked	SRPX	0.8835	0.852852
ILMN_2091454	3042	hemoglobin, mu	HBM	0.8835	0.946946
ILMN_1794017	29950	SERTA domain containing 1	SERTAD1	0.8805	0.983983
ILMN_1746888	26577	procollagen C-endopeptidase enhancer 2	PCOLCE2	0.8805	0.773773
ILMN_1667408	2035	erythrocyte membrane protein band 4.1 (elliptocytosis 1, RH-linked)	EPB41	0.879	0.906906
ILMN_1778087	244	annexin A8-like 2	ANXA8L2	0.8775	0.994994
ILMN_1745021	7779	solute carrier family 30 (zinc transporter), member 1	SLC30A1	0.876	0.946946
ILMN_1695435	653610	similar to Histone H2A.o (H2A/o) (H2A.2) (H2a-615)	LOC653610	0.8715	0.939939
ILMN_1738220	340206	triggering receptor expressed on myeloid cells-like 3	TREML3	0.8715	0.998998
ILMN_3308335	26827	RNA, U6 small nuclear 1	RNU6-1	0.87	0.989989
ILMN_1708323	212	aminolevulinate, delta-, synthase 2	ALAS2	0.87	0.904904
ILMN_1656938	731486	hypothetical protein LOC731486	LOC731486	0.867	0.992992
ILMN_1690365	373856	ubiquitin specific peptidase 41	USP41	0.8655	0.982982
ILMN_1791147	83719	yippee-like 3 (Drosophila)	YPEL3	0.8655	0.952952
ILMN_1806754	2731	glycine dehydrogenase (decarboxylating)	GLDC	0.8655	0.875875
ILMN_3276971	642469	hypothetical LOC642469	LOC642469	0.8625	0.749749
ILMN_3229324	6446	serum/glucocorticoid regulated kinase 1	SGK1	0.861	0.967967
ILMN_1678833	1230	chemokine (C-C motif) receptor 1	CCR1	0.861	0.978978
ILMN_1799467	219285	sterile alpha motif domain containing 9-like	SAMD9L	0.858	0.967967
ILMN_1765801	2548	glucosidase, alpha; acid	GAA	0.858	0.875875
ILMN_1713751	8728	ADAM metallopeptidase domain 19	ADAM19	0.855	0.933933
ILMN_1808157	154661	RUN domain containing 3B	RUNDC3B	0.8535	0.968968
ILMN_1704079	55544	RNA binding motif protein 38	RBM38	0.8535	0.858858
ILMN_1652825	3587	interleukin 10 receptor, alpha	IL10RA	0.852	0.984984
ILMN_1803945	10866	HLA complex P5 (non-protein coding)	HCP5	0.8505	0.835835
ILMN_1730710	140	adenosine A3 receptor	ADORA3	0.8505	0.993993
ILMN_1751120	8365	histone cluster 1, H4h	HIST1H4H	0.849	0.883883
ILMN_1807919	7145	tensin 1	TNS1	0.849	0.92092
ILMN_1763322	1232	chemokine (C-C motif) receptor 3	CCR3	0.8475	0.982982
ILMN_2120695	7102	tetraspanin 7	TSPAN7	0.846	0.892892
ILMN_1695947	6330	sodium channel, voltage-gated, type IV, beta	SCN4B	0.846	0.935935
ILMN_1712423	51763	inositol polyphosphate-5-phosphatase K	INPP5K	0.8445	0.949949
ILMN_1657361	23492	chromobox homolog 7	CBX7	0.843	0.913913
ILMN_3310351	100302741	RNA, U6 small nuclear 15	RNU6-15	0.84	0.984984
ILMN_1724533	23643	lymphocyte antigen 96	LY96	0.84	0.928928
ILMN_3238452	653450	family with sequence similarity 21, member D	FAM21D	0.8385	0.986986
ILMN_3243621	170082	transcription elongation factor A (SII) N-terminal and central domain containing	TCEANC	0.8385	0.997997
ILMN_1797895	2867	free fatty acid receptor 2	FFAR2	0.8385	0.97097
ILMN_1816925	728473	hypothetical LOC728473	LOC728473	0.837	0.955955
ILMN_1764030	6368	chemokine (C-C motif) ligand 23	CCL23	0.837	0.991991
ILMN_1794074	4601	MAX interactor 1	MXI1	0.837	0.923923
ILMN_1731418	3431	SP110 nuclear body protein	SP110	0.837	0.999999
ILMN_1727577	2736	GLI family zinc finger 2	GLI2	0.837	0.932932
ILMN_1676280	63899	NOP2/Sun domain family, member 3	NSUN3	0.834	0.971971
ILMN_1699574	8829	neuropilin 1	NRP1	0.834	0.925925
ILMN_1702487	6446	serum/glucocorticoid regulated kinase 1	SGK1	0.831	0.945945
ILMN_1671509	6348	chemokine (C-C motif) ligand 3	CCL3	0.828	0.889889
ILMN_1666089	116448	oligodendrocyte transcription factor 1	OLIG1	0.8235	0.987987
ILMN_1684497	84795	pyridine nucleotide-disulphide oxidoreductase domain 2	PYROXD2	0.8235	0.893893
ILMN_1753619	399937	SPRY domain containing 5 pseudogene	SPRYD5P	0.8205	0.922922
ILMN_1796737	201501	zinc finger and BTB domain containing 7C	ZBTB7C	0.8205	0.971971
ILMN_1784046	8847	deleted in lymphocytic leukemia 2 (non-protein coding)	DLEU2	0.8205	0.914914
ILMN_3308728	693220	microRNA 635	MIR635	0.816	0.905905
ILMN_2285802	6397	SEC14-like 1 (S. cerevisiae)	SEC14L1	0.816	0.959959
ILMN_1805395	4054	latent transforming growth factor beta binding protein 3	LTBP3	0.816	0.84084
ILMN_1762861	3134	major histocompatibility complex, class I, F	HLA-F	0.816	0.966966
ILMN_1748272	257397	TGF-beta activated kinase 1/MAP3K7 binding protein 3	TAB3	0.8145	0.984984
ILMN_2151281	23710	GABA(A) receptor-associated protein like 1	GABARAPL1	0.8145	0.979979
ILMN_2152465	5305	phosphatidylinositol-5-phosphate 4-kinase, type II, alpha	PIP4K2A	0.8145	0.947947
ILMN_2376204	4050	lymphotoxin beta (TNF superfamily, member 3)	LTB	0.813	0.986986
ILMN_1766054	19	ATP-binding cassette, sub-family A (ABC1), member 1	ABCA1	0.813	0.894894
ILMN_1696160	7228	transfer RNA glutamine 1 (anticodon CUG)	TRNAQ1	0.8115	0.968968
ILMN_1779241	1428	crystallin, mu	CRYM	0.8115	0.916916
ILMN_1658624	80700	UBX domain protein 6	UBXN6	0.8085	0.945945
ILMN_1728698	51573	glycerophosphodiester phosphodiesterase 1	GDE1	0.807	0.914914
ILMN_1655525	201163	folliculin	FLCN	0.8055	0.993993
ILMN_2289093	57714	KIAA1618	KIAA1618	0.8055	0.985985
ILMN_1703142	51257	membrane-associated ring finger (C3HC4) 2	40604	0.804	0.959959
ILMN_1757288	55220	kelch domain containing 8A	KLHDC8A	0.8025	0.841841
ILMN_1692785	9903	kelch-like 21 (Drosophila)	KLHL21	0.8025	0.952952
ILMN_1694539	9064	mitogen-activated protein kinase kinase kinase 6	MAP3K6	0.8025	0.996996
ILMN_1804895	286006	chromosome 7 open reading frame 53	C7orf53	0.801	0.932932
ILMN_1678961	55691	FERM domain containing 4A	FRMD4A	0.801	0.987987
ILMN_1720027	7571	zinc finger protein 23 (KOX 16)	ZNF23	0.798	0.969969
ILMN_1676254	8897	myotubularin related protein 3	MTMR3	0.7965	0.945945
ILMN_3203189	100133591	dual specificity mitogen-activated protein kinase kinase 3-like	LOC100133591	0.795	0.819819
ILMN_2196642	84871	ATP/GTP binding protein-like 4	AGBL4	0.795	0.913913
ILMN_2303170	55796	muscleblind-like 3 (Drosophila)	MBNL3	0.795	0.954954
ILMN_1768812	53826	FXYD domain containing ion transport regulator 6	FXYD6	0.795	0.864864
ILMN_2146418	51232	cysteine rich transmembrane BMP regulator 1 (chordin-like)	CRIM1	0.795	0.897897
ILMN_1651496	3017	histone cluster 1, H2bd	HIST1H2BD	0.795	0.975975
ILMN_1683678	26010	spermatogenesis associated, serine-rich 2-like	SPATS2L	0.7935	0.863863
ILMN_2133100	9663	lipin 2	LPIN2	0.7935	0.993993
ILMN_1774127	6769	SH3 and cysteine rich domain	STAC	0.7935	0.975975
ILMN_1746604	3572	interleukin 6 signal transducer (gp130, oncostatin M receptor)	IL6ST	0.792	0.993993
ILMN_1694475	54676	GTP binding protein 2	GTPBP2	0.7905	0.829829
ILMN_1779648	92815	histone cluster 3, H2a	HIST3H2A	0.7875	0.971971
ILMN_1712914	10501	sema domain, transmembrane domain (TM), and cytoplasmic domain, (semaphorin) 6B	SEMA6B	0.7875	0.959959
ILMN_1653766	6369	chemokine (C-C motif) ligand 24	CCL24	0.7875	0.719719
ILMN_1671351	257397	TGF-beta activated kinase 1/MAP3K7 binding protein 3	TAB3	0.786	0.964964
ILMN_3257030	2508	ferritin, heavy polypeptide 1 pseudogene 16	FTH1P16	0.7845	0.885885
ILMN_1780601	2015	egf-like module containing, mucin-like, hormone receptor-like 1	EMR1	0.7845	0.964964
ILMN_1769229	597	BCL2-related protein A1	BCL2A1	0.7845	0.878878
ILMN_2336094	55714	odz, odd Oz/ten-m homolog 3 (Drosophila)	ODZ3	0.783	0.955955
ILMN_1744295	1029	cyclin-dependent kinase inhibitor 2A (melanoma, p16, inhibits CDK4)	CDKN2A	0.783	0.764764
ILMN_1769219	25823	tryptase gamma 1	TPSG1	0.7815	0.734734
ILMN_1673586	6533	solute carrier family 6 (neurotransmitter transporter, taurine), member 6	SLC6A6	0.7815	0.966966
ILMN_1802358	642787	hypothetical protein LOC642787	LOC642787	0.78	0.986986
ILMN_1686889	619208	chromosome 6 open reading frame 225	C6orf225	0.78	0.883883
ILMN_1801205	10457	glycoprotein (transmembrane) nmb	GPNMB	0.78	0.943943
ILMN_1756374	6847	synaptonemal complex protein 1	SYCP1	0.78	0.897897
ILMN_1724422	6402	selectin L	SELL	0.78	0.92092
ILMN_1672661	3431	SP110 nuclear body protein	SP110	0.78	0.995995
ILMN_1752877	5252	PHD finger protein 1	PHF1	0.7785	0.879879
ILMN_1670800	651745	hypothetical protein LOC651745	LOC651745	0.777	0.972972
ILMN_1759766	404217	cortexin 1	CTXN1	0.777	0.874874
ILMN_1781373	64135	interferon induced with helicase C domain 1	IFIH1	0.777	0.991991
ILMN_2305225	65009	NDRG family member 4	NDRG4	0.7755	0.961961
ILMN_1689046	54502	RNA binding motif protein 47	RBM47	0.7755	0.851851
ILMN_1678808	22863	ATG14 autophagy related 14 homolog (S. cerevisiae)	ATG14	0.7755	0.906906
ILMN_1745148	57169	zinc finger, NFX1-type containing 1	ZNFX1	0.774	0.942942
ILMN_2296860	326342	egf-like module containing, mucin-like, hormone receptor-like 4 pseudogene	EMR4P	0.7725	0.972972
ILMN_1717393	139411	patched domain containing 1	PTCHD1	0.7725	0.845845
ILMN_1735432	23479	iron-sulfur cluster scaffold homolog (E. coli)	ISCU	0.7725	0.944944
ILMN_1784602	1026	cyclin-dependent kinase inhibitor 1A (p21, Cip1)	CDKN1A	0.7725	0.905905
ILMN_1787212	1026	cyclin-dependent kinase inhibitor 1A (p21, Cip1)	CDKN1A	0.7725	0.69069
ILMN_1690304	440482	ankyrin repeat domain 20 family, member A5, pseudogene	ANKRD20A5P	0.771	0.891891
ILMN_2404049	55544	RNA binding motif protein 38	RBM38	0.771	0.879879
ILMN_1692267	8703	UDP-Gal:betaGlcNAc beta 1,4- galactosyltransferase, polypeptide 3	B4GALT3	0.771	0.961961
ILMN_3214389	100133583	HLA class II histocompatibility antigen, DQ beta 1 chain-like	LOC100133583	0.7695	0.974974
ILMN_1663444	64130	lin-7 homolog B (C. elegans)	LIN7B	0.7695	0.85085
ILMN_1682245	3456	interferon, beta 1, fibroblast	IFNB1	0.7695	0.968968
ILMN_2094942	55016	membrane-associated ring finger (C3HC4) 1	40603	0.768	0.777777
ILMN_2244547	55500	ethanolamine kinase 1	ETNK1	0.7665	0.956956
ILMN_1691339	51267	C-type lectin domain family 1, member A	CLEC1A	0.7635	0.788788
ILMN_3238196	27128	cytohesin 4	CYTH4	0.7635	0.992992
ILMN_1701947	2857	G protein-coupled receptor 34	GPR34	0.7635	0.887887
ILMN_1754798	8844	kinase suppressor of ras 1	KSR1	0.762	0.889889
ILMN_1717261	3125	major histocompatibility complex, class II, DR beta 3	HLA-DRB3	0.762	0.995995
ILMN_2388263	253012	HEPACAM family member 2	HEPACAM2	0.7605	0.704704
ILMN_1733535	167465	zinc finger protein 366	ZNF366	0.7605	0.87087
ILMN_2246882	11262	SP140 nuclear body protein	SP140	0.7605	0.952952
ILMN_2173835	2498	ferritin, heavy polypeptide 1 pseudogene 3	FTH1P3	0.7605	0.917917
ILMN_1689086	1075	cathepsin C	CTSC	0.7605	0.97097
ILMN_3240594	100151683	RNA, U4atac small nuclear (U12-dependent splicing)	RNU4ATAC	0.759	0.988988
ILMN_1680937	8347	histone cluster 1, H2bc	HIST1H2BC	0.759	0.807807
ILMN_3305938	6446	serum/glucocorticoid regulated kinase 1	SGK1	0.759	0.914914
ILMN_2046730	6281	S100 calcium binding protein A10	S100A10	0.759	0.907907
ILMN_1700541	2192	fibulin 1	FBLN1	0.759	0.931931
ILMN_2415144	3431	SP110 nuclear body protein	SP110	0.7545	0.999999
ILMN_1745688	3242	4-hydroxyphenylpyruvate dioxygenase	HPD	0.7545	0.794794
ILMN_1733259	140	adenosine A3 receptor	ADORA3	0.7545	0.98098
ILMN_1784985	285368	proline-rich transmembrane protein 3	PRRT3	0.753	0.847847
ILMN_2280707	54498	spermine oxidase	SMOX	0.753	0.711711
ILMN_1795419	27013	cyclin Pas1/PHO80 domain containing 1	CNPPD1	0.753	0.891891
ILMN_1777565	6891	transporter 2, ATP-binding cassette, sub-family B (MDR/TAP)	TAP2	0.7515	0.957957
ILMN_2208903	1043	CD52 molecule	CD52	0.7515	0.966966
ILMN_1798327	344838	progestin and adipoQ receptor family member IX	PAQR9	0.7485	0.846846
ILMN_2158003	80726	KIAA1683	KIAA1683	0.7485	0.939939
ILMN_1657892	51311	toll-like receptor 8	TLR8	0.7485	0.858858
ILMN_1786444	4023	lipoprotein lipase	LPL	0.7485	0.8008
ILMN_1675421	389293	iron-sulfur cluster assembly 1 homolog (S. cerevisiae) pseudogene 1	ISCA1P1	0.747	0.821821
ILMN_1763455	284415	V-set and transmembrane domain containing 1	VSTM1	0.747	0.966966
ILMN_1788489	8968	histone cluster 1, H3f	HIST1H3F	0.747	0.964964
ILMN_3275771	642567	similar to ferritin, heavy polypeptide 1	LOC642567	0.7455	0.866866
ILMN_1677318	220972	membrane-associated ring finger (C3HC4) 8	40610	0.7455	0.997997
ILMN_1664828	164668	apolipoprotein B mRNA editing enzyme, catalytic polypeptide-like 3H	APOBEC3H	0.7455	0.862862
ILMN_1686109	6368	chemokine (C-C motif) ligand 23	CCL23	0.7455	0.997997
ILMN_2407389	10457	glycoprotein (transmembrane) nmb	GPNMB	0.744	0.941941
ILMN_3239965	3620	indoleamine 2,3-dioxygenase 1	IDO1	0.744	0.919919
ILMN_1808202	91300	chromosome 19 open reading frame 22	C19orf22	0.7425	0.93093
ILMN_3227315	729009	ferritin, heavy polypeptide 1 pseudogene 20	FTH1P20	0.741	0.919919
ILMN_1756146	11152	WD repeat domain 45	WDR45	0.7395	0.918918
ILMN_1805175	7039	transforming growth factor, alpha	TGFA	0.7395	0.995995
ILMN_1799030	146225	CKLF-like MARVEL transmembrane domain containing 2	CMTM2	0.738	0.972972
ILMN_1781514	27253	protocadherin 17	PCDH17	0.7365	0.966966
ILMN_2409062	23479	iron-sulfur cluster scaffold homolog (E. coli)	ISCU	0.7365	0.971971
ILMN_1719627	11000	solute carrier family 27 (fatty acid transporter), member 3	SLC27A3	0.7365	0.994994
ILMN_1672741	6453	intersectin 1 (SH3 domain protein)	ITSN1	0.7365	0.977977
ILMN_1661994	2104	estrogen-related receptor gamma	ESRRG	0.7365	0.934934
ILMN_1756407	642398	hypothetical LOC642398	LOC642398	0.735	0.958958
ILMN_3287125	340970	ring finger protein 18-like pseudogene	LOC340970	0.735	0.938938
ILMN_1653498	10261	immunoglobulin superfamily, member 6	IGSF6	0.7335	0.909909
ILMN_1805773	420	ADP-ribosyltransferase 4 (Dombrock blood group)	ART4	0.7335	0.914914
ILMN_3216794	644860	hypothetical LOC644860	LOC644860	0.732	0.921921
ILMN_1781374	7286	tuftelin 1	TUFT1	0.732	0.913913
ILMN_1659913	3669	interferon stimulated exonuclease gene 20kDa	ISG20	0.7305	0.871871
ILMN_2085012	28959	transmembrane protein 176B	TMEM176B	0.729	0.994994
ILMN_1758623	3017	histone cluster 1, H2bd	HIST1H2BD	0.729	0.942942
ILMN_1767193	1378	complement component (3b/4b) receptor 1 (Knops blood group)	CR1	0.729	0.972972
ILMN_1753370	25841	ankyrin repeat and BTB (POZ) domain containing 2	ABTB2	0.7275	0.881881
ILMN_1742431	651309	AAGG6488	LOC651309	0.7245	0.988988
ILMN_2197659	6563	solute carrier family 14 (urea transporter), member 1 (Kidd blood group)	SLC14A1	0.7245	0.916916
ILMN_1796712	6281	S100 calcium binding protein A10	S100A10	0.7245	0.883883
ILMN_1758895	1513	cathepsin K	CTSK	0.7245	0.952952
ILMN_1714253	181	agouti related protein homolog (mouse)	AGRP	0.7245	0.99099
ILMN_1786328	25853	DDB1 and CUL4 associated factor 12	DCAF12	0.723	0.924924
ILMN_1718063	3988	lipase A, lysosomal acid, cholesterol esterase	LIPA	0.723	0.779779
ILMN_3256478	100129034	hypothetical LOC100129034	LOC100129034	0.7215	0.983983
ILMN_1748473	55303	GTPase, IMAP family member 4	GIMAP4	0.7215	0.878878
ILMN_1802646	2051	EPH receptor B6	EPHB6	0.7215	0.795795
ILMN_1695865	440258	similar to p40	LOC440258	0.72	0.924924
ILMN_1660544	91947	arrestin domain containing 4	ARRDC4	0.72	0.902902
ILMN_1758398	2987	guanylate kinase 1	GUK1	0.72	0.869869
ILMN_2184064	91947	arrestin domain containing 4	ARRDC4	0.7185	0.688688
ILMN_1803318	8499	protein tyrosine phosphatase, receptor type, f polypeptide (PTPRF), interacting protein (liprin), alpha 2	PPFIA2	0.7185	0.832832
ILMN_3245292	100133567	similar to RAPGEF2 protein	LOC100133567	0.717	0.991991
ILMN_1747589	317772	histone cluster 2, H2ab	HIST2H2AB	0.717	0.936936
ILMN_1666924	65018	PTEN induced putative kinase 1	PINK1	0.717	0.973973
ILMN_1757723	64771	chromosome 6 open reading frame 106	C6orf106	0.717	0.878878
ILMN_1669592	51257	membrane-associated ring finger (C3HC4) 2	40604	0.717	0.978978
ILMN_1747355	6349	chemokine (C-C motif) ligand 3-like 1	CCL3L1	0.717	0.902902
ILMN_1802457	4149	MYC associated factor X	MAX	0.717	0.949949
ILMN_1798971	7855	frizzled family receptor 5	FZD5	0.7155	0.965965
ILMN_1745112	399665	family with sequence similarity 102, member A	FAM102A	0.714	0.86086
ILMN_1689172	342371	ataxin 1-like	ATXN1L	0.714	0.986986
ILMN_1684227	115330	G protein-coupled receptor 146	GPR146	0.714	0.868868
ILMN_1706287	399746	ARP3 actin-related protein 3 homolog B (yeast) pseudogene 5	ACTR3BP5	0.7125	0.976976
ILMN_1660364	27128	cytohesin 4	CYTH4	0.7125	0.986986
ILMN_2196078	114836	SLAM family member 6	SLAMF6	0.7095	0.977977
ILMN_2303166	55796	muscleblind-like 3 (Drosophila)	MBNL3	0.7095	0.932932
ILMN_1652161	25953	paroxysmal nonkinesigenic dyskinesia	PNKD	0.7095	0.963963
ILMN_2041161	10260	DENN/MADD domain containing 4A	DENND4A	0.7095	0.991991
ILMN_1764650	202459	oligosaccharyltransferase complex subunit-like	OSTCL	0.708	0.977977
ILMN_1777683	54507	ADAMTS-like 4	ADAMTSL4	0.708	0.792792
ILMN_1776788	153222	chromosome 5 open reading frame 41	C5orf41	0.7065	0.975975
ILMN_3286389	728047	golgin subfamily A member 8-like protein 2-like	LOC728047	0.705	0.958958
ILMN_1679782	282991	biogenesis of lysosomal organelles complex-1, subunit 2	BLOC1S2	0.7035	0.984984
ILMN_3240901	201501	zinc finger and BTB domain containing 7C	ZBTB7C	0.7035	0.837837
ILMN_1776125	7206	transfer RNA lysine 1 (anticodon UUU)	TRNAK1	0.7035	0.998998
ILMN_2334243	200186	CREB	CREB1	0.702	0.92092
ILMN_1718982	7439	bestrophin 1	BEST1	0.7005	0.979979
ILMN_1790534	5606	mitogen-activated protein kinase kinase 3	MAP2K3	0.7005	0.962962
ILMN_1781285	1843	dual specificity phosphatase 1	DUSP1	0.7005	0.981981
ILMN_1743943	441737	similar to hCG2006901	LOC441737	0.699	0.857857
ILMN_1694208	10107	tripartite motif containing 10	TRIM10	0.699	0.885885
ILMN_3268380	100130846	hypothetical LOC100130846	LOC100130846	0.6975	0.935935
ILMN_1767470	59342	serine carboxypeptidase 1	SCPEP1	0.6975	0.896896
ILMN_2399363	50856	C-type lectin domain family 4, member A	CLEC4A	0.696	0.87087
ILMN_1768391	10123	ADP-ribosylation factor-like 4C	ARL4C	0.696	0.932932
ILMN_1669208	222642	translocator protein 2	TSPO2	0.6945	0.749749
ILMN_1778668	6876	transgelin	TAGLN	0.6945	0.981981
ILMN_1795181	55601	DEAD (Asp-Glu-Ala-Asp) box polypeptide 60	DDX60	0.693	0.995995
ILMN_2140990	8536	calcium/calmodulin-dependent protein kinase I	CAMK1	0.693	0.969969
ILMN_1712095	4303	forkhead box O4	FOXO4	0.693	0.931931
ILMN_2390974	3300	DnaJ (Hsp40) homolog, subfamily B, member 2	DNAJB2	0.693	0.929929
ILMN_3228852	729839	DTW domain containing 2 pseudogene	LOC729839	0.6915	0.962962
ILMN_1754920	352999	chromosome 6 open reading frame 58	C6orf58	0.6915	0.887887
ILMN_1806456	80127	chromosome 14 open reading frame 45	C14orf45	0.6915	0.917917
ILMN_1810785	26994	ring finger protein 11	RNF11	0.6915	0.956956
ILMN_1791534	731682	similar to HLA class II histocompatibility antigen, DQ(1) alpha chain precursor (DC-4 alpha chain)	LOC731682	0.6885	0.941941
ILMN_2041222	284085	keratin 18 pseudogene 55	KRT18P55	0.6885	0.965965
ILMN_2334296	10068	interleukin 18 binding protein	IL18BP	0.6885	0.986986
ILMN_2048607	122416	ankyrin repeat domain 9	ANKRD9	0.687	0.961961
ILMN_1667711	11145	phospholipase A2, group XVI	PLA2G16	0.687	0.977977
ILMN_1656335	6016	Ras-like without CAAX 1	RIT1	0.687	0.964964
ILMN_1663080	3955	LFNG O-fucosylpeptide 3-beta-N-acetylglucosaminyltransferase	LFNG	0.687	0.996996
ILMN_3290640	345645	proteasome (prosome, macropain) 26S subunit, ATPase, 1 pseudogene 4	PSMC1P4	0.6855	0.925925
ILMN_2195821	153222	chromosome 5 open reading frame 41	C5orf41	0.6855	0.952952
ILMN_1653762	140767	neurensin 1	NRSN1	0.6855	0.829829
ILMN_1664111	117584	ring finger and FYVE-like domain containing 1	RFFL	0.6855	0.962962
ILMN_1730025	23305	acyl-CoA synthetase long-chain family member 6	ACSL6	0.6855	0.752752
ILMN_1740572	6948	transcobalamin II	TCN2	0.6855	0.918918
ILMN_2073446	79098	chromosome 1 open reading frame 116	C1orf116	0.684	0.891891
ILMN_1718831	55219	transmembrane protein 57	TMEM57	0.684	0.964964
ILMN_3204533	642909	C-terminal binding protein 2 pseudogene	LOC642909	0.6825	0.908908
ILMN_3259146	100129681	NPC-A-7	LOC100129681	0.681	0.973973
ILMN_1717207	64386	matrix metallopeptidase 25	MMP25	0.681	0.941941
ILMN_1813455	3431	SP110 nuclear body protein	SP110	0.681	0.978978
ILMN_1762080	133746	junction mediating and regulatory protein, p53 cofactor	JMY	0.6795	0.925925
ILMN_1722025	80315	cytoplasmic polyadenylation element binding protein 4	CPEB4	0.6795	0.964964
ILMN_1773363	4261	class II, major histocompatibility complex, transactivator	CIITA	0.6795	0.93093
ILMN_1774427	57658	calcium binding and coiled-coil domain 1	CALCOCO1	0.678	0.909909
ILMN_1778321	11182	solute carrier family 2 (facilitated glucose transporter), member 6	SLC2A6	0.678	0.866866
ILMN_1727689	7127	tumor necrosis factor, alpha-induced protein 2	TNFAIP2	0.678	0.922922
ILMN_1691364	6772	signal transducer and activator of transcription 1, 91kDa	STAT1	0.678	0.995995
ILMN_1809384	66002	cytochrome P450, family 4, subfamily F, polypeptide 12	CYP4F12	0.6765	0.783783
ILMN_1751079	6890	transporter 1, ATP-binding cassette, sub-family B (MDR/TAP)	TAP1	0.6765	0.936936
ILMN_1656300	2675	GDNF family receptor alpha 2	GFRA2	0.6765	0.952952
ILMN_1760247	970	CD70 molecule	CD70	0.6765	0.825825
ILMN_1733863	124402	family with sequence similarity 100, member A	FAM100A	0.675	0.839839
ILMN_2134538	2503	ferritin, heavy polypeptide 1 pseudogene 11	FTH1P11	0.675	0.888888
ILMN_3238486	730924	similar to Pancreatic alpha-amylase precursor (PA) (1,4-alpha-D-glucan glucanohydrolase)	LOC730924	0.6735	0.946946
ILMN_3235234	727924	hypothetical LOC727924	LOC727924	0.6735	0.969969
ILMN_1804491	647315	similar to microtubule-associated protein 6 isoform 1	LOC647315	0.6735	0.907907
ILMN_2281502	10170	dehydrogenase/reductase (SDR family) member 9	DHRS9	0.6735	0.837837
ILMN_1657234	6364	chemokine (C-C motif) ligand 20	CCL20	0.6735	0.979979
ILMN_1811616	80820	endonuclease/exonuclease/phosphatase family domain containing 1	EEPD1	0.672	0.894894
ILMN_1732923	57568	signal-induced proliferation-associated 1 like 2	SIPA1L2	0.672	0.931931
ILMN_2367258	54498	spermine oxidase	SMOX	0.672	0.758758
ILMN_1661343	8740	tumor necrosis factor (ligand) superfamily, member 14	TNFSF14	0.672	0.98098
ILMN_1748915	6283	S100 calcium binding protein A12	S100A12	0.672	0.78078
ILMN_1656310	3620	indoleamine 2,3-dioxygenase 1	IDO1	0.672	0.876876
ILMN_2105573	414062	chemokine (C-C motif) ligand 3-like 3	CCL3L3	0.6705	0.869869
ILMN_1735038	115123	membrane-associated ring finger (C3HC4) 3	40605	0.6705	0.911911
ILMN_1760981	649181	hypothetical protein LOC649181	LOC649181	0.669	0.919919
ILMN_1764383	57192	mucolipin 1	MCOLN1	0.669	0.997997
ILMN_1741430	4109	melanoma antigen family A, 10	MAGEA10	0.669	0.888888
ILMN_1743032	1520	cathepsin S	CTSS	0.669	0.896896
ILMN_1783156	650832	similar to mitogen-activated protein kinase kinase 3 isoform A	LOC650832	0.6675	0.947947
ILMN_1672024	389293	iron-sulfur cluster assembly 1 homolog (S. cerevisiae) pseudogene 1	ISCA1P1	0.6675	0.864864
ILMN_1798360	57007	chemokine (C-X-C motif) receptor 7	CXCR7	0.6675	0.91091
ILMN_2096322	51094	adiponectin receptor 1	ADIPOR1	0.6675	0.966966
ILMN_2404135	8780	RIO kinase 3 (yeast)	RIOK3	0.6675	0.979979
ILMN_3249538	677794	small nucleolar RNA, H/ACA box 2B	SNORA2B	0.666	0.983983
ILMN_1791792	57103	chromosome 12 open reading frame 5	C12orf5	0.666	0.795795
ILMN_1782352	27287	VENT homeobox	VENTX	0.666	0.95095
ILMN_1724066	5330	phospholipase C, beta 2	PLCB2	0.666	0.994994
ILMN_1668526	387751	GTPase, very large interferon inducible pseudogene 1	GVINP1	0.6645	0.909909
ILMN_1683390	201163	folliculin	FLCN	0.6645	0.992992
ILMN_1729487	2766	guanosine monophosphate reductase	GMPR	0.6645	0.849849
ILMN_2347145	1634	decorin	DCN	0.6645	0.932932
ILMN_1705330	648863	similar to cell division cycle 42	LOC648863	0.663	0.997997
ILMN_1783864	390349	similar to small nuclear ribonucleoprotein D2	LOC390349	0.663	0.824824
ILMN_1653466	57801	hairy and enhancer of split 4 (Drosophila)	HES4	0.663	0.914914
ILMN_1680015	30813	visual system homeobox 1	VSX1	0.663	0.978978
ILMN_2083946	7039	transforming growth factor, alpha	TGFA	0.663	0.954954
ILMN_3231127	642569	tripartite motif containing 53, pseudogene	TRIM53P	0.6615	0.909909
ILMN_1791511	55365	transmembrane protein 176A	TMEM176A	0.6615	0.984984
ILMN_2170814	27074	lysosomal-associated membrane protein 3	LAMP3	0.6585	0.956956
ILMN_1701195	7941	phospholipase A2, group VII (platelet-activating factor acetylhydrolase, plasma)	PLA2G7	0.6585	0.858858
ILMN_1671686	2039	erythrocyte membrane protein band 4.9 (dematin)	EPB49	0.6585	0.803803
ILMN_3199911	100133058	similar to hCG1644482	LOC100133058	0.657	0.936936
ILMN_2387865	80333	Kv channel interacting protein 4	KCNIP4	0.657	0.939939
ILMN_1770667	51696	headcase homolog (Drosophila)	HECA	0.657	0.995995
ILMN_3278879	100131391	hypothetical protein LOC100131391	LOC100131391	0.6555	0.744744
ILMN_3256712	100130828	hypothetical LOC100130828	LOC100130828	0.6555	0.973973
ILMN_2118129	142683	intelectin 2	ITLN2	0.6555	0.929929
ILMN_1685327	6651	SON DNA binding protein	SON	0.6555	0.823823
ILMN_1796316	4318	matrix metallopeptidase 9 (gelatinase B, 92kDa gelatinase, 92kDa type IV collagenase)	MMP9	0.6555	0.725725
ILMN_2365196	11235	programmed cell death 10	PDCD10	0.654	0.739739
ILMN_1745964	3656	interleukin-1 receptor-associated kinase 2	IRAK2	0.654	0.97097
ILMN_1693338	1545	cytochrome P450, family 1, subfamily B, polypeptide 1	CYP1B1	0.654	0.938938
ILMN_2352926	669	2,3-bisphosphoglycerate mutase	BPGM	0.654	0.77077
ILMN_3240058	100134102	hypothetical protein LOC100134102	LOC100134102	0.6525	0.905905
ILMN_3238699	100133739	similar to hCG2038920	LOC100133739	0.6525	0.862862
ILMN_3243190	326342	egf-like module containing, mucin-like, hormone receptor-like 4 pseudogene	EMR4P	0.6525	0.844844
ILMN_1726704	6248	regulatory solute carrier protein, family 1, member 1	RSC1A1	0.6525	0.943943
ILMN_1742410	598	BCL2-like 1	BCL2L1	0.6525	0.988988
ILMN_3279707	644248	hypothetical LOC644248	LOC644248	0.651	0.993993
ILMN_1699206	85462	FH2 domain containing 1	FHDC1	0.651	0.866866
ILMN_1677624	11249	neurexophilin 2	NXPH2	0.651	0.886886
ILMN_1794782	9619	ATP-binding cassette, sub-family G (WHITE), member 1	ABCG1	0.651	0.959959
ILMN_1746968	5252	PHD finger protein 1	PHF1	0.6495	0.876876
ILMN_1802701	650137	seven transmembrane helix receptor	LOC650137	0.648	0.955955
ILMN_1758066	84677	Down syndrome critical region gene 8	DSCR8	0.648	0.804804
ILMN_1716359	80704	solute carrier family 19, member 3	SLC19A3	0.648	0.961961
ILMN_1701111	56261	glycerophosphocholine phosphodiesterase GDE1 homolog (S. cerevisiae)	GPCPD1	0.648	0.988988
ILMN_3250257	94	activin A receptor type II-like 1	ACVRL1	0.648	0.807807
ILMN_2046315	11345	GABA(A) receptor-associated protein-like 2	GABARAPL2	0.6465	0.774774
ILMN_1681777	357	shroom family member 2	SHROOM2	0.6465	0.85085
ILMN_3286444	100131044	hypothetical LOC100131044	LOC100131044	0.645	0.861861
ILMN_1802286	653883	similar to Zinc finger protein 90 (Zfp-90) (Zinc finger protein NK10)	LOC653883	0.645	0.83083
ILMN_1676407	646100	hypothetical protein LOC646100	LOC646100	0.645	0.914914
ILMN_1676665	404093	CUE domain containing 1	CUEDC1	0.645	0.959959
ILMN_3289247	400750	heat shock 70kDa protein 5 (glucose-regulated protein, 78kDa) pseudogene	LOC400750	0.645	0.843843
ILMN_1745851	389676	hypothetical LOC389676	LOC389676	0.645	0.972972
ILMN_2085441	200350	forkhead box D4-like 1	FOXD4L1	0.645	0.825825
ILMN_1700967	151963	Mab-21 domain containing 2	MB21D2	0.645	0.915915
ILMN_1742203	143241	DPY30 domain containing 1	DYDC1	0.645	0.973973
ILMN_1802674	135138	PARK2 co-regulated	PACRG	0.645	0.768768
ILMN_1804938	131601	transmembrane protein, adipocyte asscociated 1	TPRA1	0.645	0.801801
ILMN_2408112	131450	CD200 receptor 1	CD200R1	0.645	0.858858
ILMN_1719986	113791	phosphoinositide-3-kinase interacting protein 1	PIK3IP1	0.645	0.986986
ILMN_1670539	92017	sorting nexin 29	SNX29	0.645	0.817817
ILMN_2193591	81622	unc-93 homolog B1 (C. elegans)	UNC93B1	0.645	0.978978
ILMN_1763000	55803	ArfGAP with dual PH domains 2	ADAP2	0.645	0.847847
ILMN_1678919	55432	YOD1 OTU deubiquinating enzyme 1 homolog (S. cerevisiae)	YOD1	0.645	0.954954
ILMN_1691731	54625	poly (ADP-ribose) polymerase family, member 14	PARP14	0.645	0.983983
ILMN_1738179	27086	forkhead box P1	FOXP1	0.645	0.907907
ILMN_1813019	11080	DnaJ (Hsp40) homolog, subfamily B, member 4	DNAJB4	0.645	0.858858
ILMN_1803811	10221	tribbles homolog 1 (Drosophila)	TRIB1	0.645	0.952952
ILMN_1753663	10124	ADP-ribosylation factor-like 4A	ARL4A	0.645	0.958958
ILMN_2329290	10107	tripartite motif containing 10	TRIM10	0.645	0.823823
ILMN_2193980	10058	ATP-binding cassette, sub-family B (MDR/TAP), member 6	ABCB6	0.645	0.828828
ILMN_2258409	9934	purinergic receptor P2Y, G-protein coupled, 14	P2RY14	0.645	0.92092
ILMN_1750321	9881	tetratricopeptide repeat and ankyrin repeat containing 1	TRANK1	0.645	0.907907
ILMN_1772155	9745	zinc finger protein 536	ZNF536	0.645	0.987987
ILMN_3243924	9127	purinergic receptor P2X, ligand-gated ion channel, 6	P2RX6	0.645	0.875875
ILMN_1658702	8970	histone cluster 1, H2bj	HIST1H2BJ	0.645	0.853853
ILMN_1813685	8934	RAB7, member RAS oncogene family-like 1	RAB7L1	0.645	0.952952
ILMN_1768534	8553	basic helix-loop-helix family, member e40	BHLHE40	0.645	0.993993
ILMN_1651950	8460	tyrosylprotein sulfotransferase 1	TPST1	0.645	0.875875
ILMN_1815238	5606	mitogen-activated protein kinase kinase 3	MAP2K3	0.645	0.868868
ILMN_1701007	5446	paraoxonase 3	PON3	0.645	0.939939
ILMN_1690473	4793	nuclear factor of kappa light polypeptide gene enhancer in B-cells inhibitor, beta	NFKBIB	0.645	0.879879
ILMN_1654566	3305	heat shock 70kDa protein 1-like	HSPA1L	0.645	0.967967
ILMN_1706013	2503	ferritin, heavy polypeptide 1 pseudogene 11	FTH1P11	0.645	0.914914
ILMN_1746525	2497	ferritin, heavy polypeptide 1 pseudogene 2	FTH1P2	0.645	0.93093
ILMN_1682775	1906	endothelin 1	EDN1	0.645	0.921921
ILMN_2276952	1831	TSC22 domain family, member 3	TSC22D3	0.645	0.903903
ILMN_1800354	1471	cystatin C	CST3	0.645	0.995995
ILMN_3242335	711	chromosome 3 open reading frame 51	C3orf51	0.645	0.815815
ILMN_2319077	355	Fas (TNF receptor superfamily, member 6)	FAS	0.645	0.79079
ILMN_2333219	43	acetylcholinesterase	ACHE	0.645	0.755755
ILMN_3237270	100133609	similar to membrane-associated ring finger (C3HC4) 3	LOC100133609	0.644	0.902902
ILMN_3193517	100130445	hypothetical protein LOC100130445	LOC100130445	0.644	0.821821
ILMN_1799098	652846	similar to Annexin A8 (Annexin VIII) (Vascular anticoagulant-beta) (VAC-beta)	LOC652846	0.644	0.972972
ILMN_1652170	649159	non-protein coding RNA 273	NCRNA00273	0.644	0.922922
ILMN_1847415	646708	DnaJ (Hsp40) homolog, subfamily C, member 5 pseudogene	LOC646708	0.644	0.811811
ILMN_3287986	400061	NSA2 ribosome biogenesis homolog (S. cerevisiae) pseudogene	LOC400061	0.644	0.972972
ILMN_1656088	339512	chromosome 1 open reading frame 110	C1orf110	0.644	0.882882
ILMN_1791721	337978	keratin associated protein 21-2	KRTAP21-2	0.644	0.958958
ILMN_1701267	283755	hect domain and RLD 2 pseudogene 3	HERC2P3	0.644	0.844844
ILMN_2205785	254268	AKNA domain containing 1	AKNAD1	0.644	0.911911
ILMN_2217574	220832	fatty acid binding protein 5 pseudogene 3	FABP5P3	0.644	0.799799
ILMN_1740409	219865	olfactory receptor, family 8, subfamily G, member 5	OR8G5	0.644	0.828828
ILMN_1683494	201799	transmembrane protein 154	TMEM154	0.644	0.898898
ILMN_1814952	201163	folliculin	FLCN	0.644	0.999999
ILMN_1684447	161357	MAM domain containing glycosylphosphatidylinositol anchor 2	MDGA2	0.644	0.755755
ILMN_1790471	152302	cell death-inducing DFFA-like effector c pseudogene	CIDECP	0.644	0.93093
ILMN_1741917	126014	osteoclast associated, immunoglobulin-like receptor	OSCAR	0.644	0.964964
ILMN_1815552	123803	N-terminal asparagine amidase	NTAN1	0.644	0.942942
ILMN_1708016	116151	chromosome 20 open reading frame 108	C20orf108	0.644	0.785785
ILMN_1742332	115207	potassium channel tetramerisation domain containing 12	KCTD12	0.644	0.749749
ILMN_3304405	92482	BBSome interacting protein 1	BBIP1	0.644	0.843843
ILMN_2168992	84085	F-box protein 30	FBXO30	0.644	0.999999
ILMN_1794560	83460	transmembrane protein 93	TMEM93	0.644	0.879879
ILMN_1701643	81544	glycerophosphodiester phosphodiesterase domain containing 5	GDPD5	0.644	0.88088
ILMN_1775444	80042	hypothetical protein FLJ12078	FLJ12078	0.644	0.942942
ILMN_1740864	79865	triggering receptor expressed on myeloid cells-like 2	TREML2	0.644	0.888888
ILMN_1787308	79837	phosphatidylinositol-5-phosphate 4-kinase, type II, gamma	PIP4K2C	0.644	0.955955
ILMN_1723048	57165	gap junction protein, gamma 2, 47kDa	GJC2	0.644	0.857857
ILMN_1730504	56895	1-acylglycerol-3-phosphate O-acyltransferase 4 (lysophosphatidic acid acyltransferase, delta)	AGPAT4	0.644	0.831831
ILMN_1783606	55904	myeloid/lymphoid or mixed-lineage leukemia 5 (trithorax homolog, Drosophila)	MLL5	0.644	0.919919
ILMN_3240187	55831	transmembrane protein 111	TMEM111	0.644	0.911911
ILMN_1781769	51554	chemokine (C-C motif) receptor-like 1	CCRL1	0.644	0.777777
ILMN_1709204	50856	C-type lectin domain family 4, member A	CLEC4A	0.644	0.922922
ILMN_1806310	29974	APOBEC1 complementation factor	A1CF	0.644	0.905905
ILMN_2188521	25945	poliovirus receptor-related 3	PVRL3	0.644	0.829829
ILMN_1792455	25907	transmembrane protein 158 (gene/pseudogene)	TMEM158	0.644	0.956956
ILMN_1659106	23612	pleckstrin homology-like domain, family A, member 3	PHLDA3	0.644	0.949949
ILMN_1774134	23476	bromodomain containing 4	BRD4	0.644	0.874874
ILMN_1762139	23418	crumbs homolog 1 (Drosophila)	CRB1	0.644	0.841841
ILMN_2199614	23143	leucine-rich repeats and calponin homology (CH) domain containing 1	LRCH1	0.644	0.832832
ILMN_1693009	10875	fibrinogen-like 2	FGL2	0.644	0.902902
ILMN_1733276	10800	cysteinyl leukotriene receptor 1	CYSLTR1	0.644	0.819819
ILMN_1745471	10379	interferon regulatory factor 9	IRF9	0.644	0.996996
ILMN_1814611	10255	HLA complex group 9 (non-protein coding)	HCG9	0.644	0.913913
ILMN_1726597	9750	family with sequence similarity 65, member B	FAM65B	0.644	0.997997
ILMN_3247261	9693	Rap guanine nucleotide exchange factor (GEF) 2	RAPGEF2	0.644	0.975975
ILMN_1668236	9312	potassium voltage-gated channel, Shab-related subfamily, member 2	KCNB2	0.644	0.902902
ILMN_2409290	9236	cell cycle progression 1	CCPG1	0.644	0.909909
ILMN_1755537	9086	eukaryotic translation initiation factor 1A, Y-linked	EIF1AY	0.644	0.755755
ILMN_1804618	8818	dolichyl-phosphate mannosyltransferase polypeptide 2, regulatory subunit	DPM2	0.644	0.97097
ILMN_2193706	8739	harakiri, BCL2 interacting protein (contains only BH3 domain)	HRK	0.644	0.993993
ILMN_1739297	8693	UDP-N-acetyl-alpha-D-galactosamine:polypeptide N-acetylgalactosaminyltransferase 4 (GalNAc-T4)	GALNT4	0.644	0.914914
ILMN_1792689	8334	histone cluster 1, H2ac	HIST1H2AC	0.644	0.997997
ILMN_1733581	8131	nitrogen permease regulator-like 3 (S. cerevisiae)	NPRL3	0.644	0.853853
ILMN_1731048	7096	toll-like receptor 1	TLR1	0.644	0.73073
ILMN_1682919	5051	platelet-activating factor acetylhydrolase 2, 40kDa	PAFAH2	0.644	0.934934
ILMN_1790228	5045	furin (paired basic amino acid cleaving enzyme)	FURIN	0.644	0.903903
ILMN_1659688	3959	lectin, galactoside-binding, soluble, 3 binding protein	LGALS3BP	0.644	0.968968
ILMN_2086077	3726	jun B proto-oncogene	JUNB	0.644	0.993993
ILMN_1659075	3111	major histocompatibility complex, class II, DO alpha	HLA-DOA	0.644	0.889889
ILMN_1737252	3084	neuregulin 1	NRG1	0.644	0.878878
ILMN_1709681	2562	gamma-aminobutyric acid (GABA) A receptor, beta 3	GABRB3	0.644	0.905905
ILMN_2159730	2560	gamma-aminobutyric acid (GABA) A receptor, beta 1	GABRB1	0.644	0.723723
ILMN_1709233	2153	coagulation factor V (proaccelerin, labile factor)	F5	0.644	0.927927
ILMN_1748124	1831	TSC22 domain family, member 3	TSC22D3	0.644	0.983983
ILMN_1663119	1824	desmocollin 2	DSC2	0.644	0.922922
ILMN_1676984	1649	DNA-damage-inducible transcript 3	DDIT3	0.644	0.91091
ILMN_1742601	1378	complement component (3b/4b) receptor 1 (Knops blood group)	CR1	0.644	0.898898
ILMN_1654118	598	BCL2-like 1	BCL2L1	0.644	0.859859
ILMN_2148459	567	beta-2-microglobulin	B2M	0.644	0.995995
ILMN_1810691	108	adenylate cyclase 2 (brain)	ADCY2	0.644	0.904904
ILMN_1719677	148932	MOB1, Mps One Binder kinase activator-like 2C (yeast)	MOBKL2C	0.6435	0.858858
ILMN_1742444	7365	UDP glucuronosyltransferase 2 family, polypeptide B10	UGT2B10	0.6435	0.903903
ILMN_2084031	283659	protogenin	PRTG	0.642	0.881881
ILMN_1737416	267004	piggyBac transposable element derived 3	PGBD3	0.642	0.934934
ILMN_1775405	10124	ADP-ribosylation factor-like 4A	ARL4A	0.642	0.947947
ILMN_3246815	100133899	hypothetical protein LOC100133899	LOC100133899	0.641	0.903903
ILMN_3230388	100130855	hypothetical LOC100130855	LOC100130855	0.641	0.931931
ILMN_3297754	729523	similar to beta-defensin 130	LOC729523	0.641	0.852852
ILMN_3241985	654322	small nucleolar RNA, H/ACA box 13	SNORA13	0.641	0.898898
ILMN_3307940	649446	hypothetical LOC649446	FLJ35776	0.641	0.901901
ILMN_3209806	642458	similar to hCG2002450	LOC642458	0.641	0.835835
ILMN_2200562	595101	PI-3-kinase-related kinase SMG-1 pseudogene	LOC595101	0.641	0.84084
ILMN_2329429	474344	GTPase, IMAP family member 6	GIMAP6	0.641	0.742742
ILMN_3311015	407003	microRNA 219-2	MIR219-2	0.641	0.836836
ILMN_1780711	390530	immunoglobulin heavy variable 1/OR21-1 (non-functional)	IGHV1OR21-1	0.641	0.892892
ILMN_3283977	390424	ATP synthase, H transporting, mitochondrial Fo complex, subunit C1 (subunit 9) pseudogene 5	ATP5G1P5	0.641	0.95095
ILMN_2377829	340719	nanos homolog 1 (Drosophila)	NANOS1	0.641	0.961961
ILMN_2068522	252946	family with sequence similarity 197, Y-linked, member 2, pseudogene	FAM197Y2P	0.641	0.968968
ILMN_1729962	196296	doublecortin domain containing 5	DCDC5	0.641	0.832832
ILMN_1674046	170371	chromosome 10 open reading frame 128	C10orf128	0.641	0.989989
ILMN_3242330	140876	family with sequence similarity 65, member C	FAM65C	0.641	0.747747
ILMN_1787127	124935	solute carrier family 43, member 2	SLC43A2	0.641	0.953953
ILMN_1804448	124540	musashi homolog 2 (Drosophila)	MSI2	0.641	0.973973
ILMN_1788095	84926	SPRY domain containing 3	SPRYD3	0.641	0.88088
ILMN_2146389	84466	multiple EGF-like-domains 10	MEGF10	0.641	0.952952
ILMN_2365248	84329	hydrogen voltage-gated channel 1	HVCN1	0.641	0.979979
ILMN_1778136	84225	zinc finger, MYND-type containing 15	ZMYND15	0.641	0.781781
ILMN_1775268	57520	HECT, C2 and WW domain containing E3 ubiquitin protein ligase 2	HECW2	0.641	0.739739
ILMN_1800302	57408	leucine-rich repeats and transmembrane domains 1	LRTM1	0.641	0.821821
ILMN_2392080	55827	DDB1 and CUL4 associated factor 6	DCAF6	0.641	0.947947
ILMN_1708728	55766	H2A histone family, member J	H2AFJ	0.641	0.959959
ILMN_1711818	55124	piwi-like 2 (Drosophila)	PIWIL2	0.641	0.787787
ILMN_1728236	55106	schlafen family member 12	SLFN12	0.641	0.783783
ILMN_1790885	54207	potassium channel, subfamily K, member 10	KCNK10	0.641	0.898898
ILMN_2049536	51393	transient receptor potential cation channel, subfamily V, member 2	TRPV2	0.641	0.928928
ILMN_1728581	51161	chromosome 3 open reading frame 18	C3orf18	0.641	0.885885
ILMN_2160428	11141	interleukin 1 receptor accessory protein-like 1	IL1RAPL1	0.641	0.914914
ILMN_1701906	10871	CD300c molecule	CD300C	0.641	0.999999
ILMN_1652826	10234	leucine rich repeat containing 17	LRRC17	0.641	0.858858
ILMN_2292387	10010	TRAF family member-associated NFKB activator	TANK	0.641	0.839839
ILMN_1764036	9934	purinergic receptor P2Y, G-protein coupled, 14	P2RY14	0.641	0.979979
ILMN_1798543	9262	serine/threonine kinase 17b	STK17B	0.641	0.961961
ILMN_1814985	9260	PDZ and LIM domain 7 (enigma)	PDLIM7	0.641	0.913913
ILMN_1655414	8740	tumor necrosis factor (ligand) superfamily, member 14	TNFSF14	0.641	0.959959
ILMN_1690682	8705	UDP-Gal:betaGlcNAc beta 1,3-galactosyltransferase, polypeptide 4	B3GALT4	0.641	0.895895
ILMN_1755897	7364	UDP glucuronosyltransferase 2 family, polypeptide B7	UGT2B7	0.641	0.827827
ILMN_1778977	7305	TYRO protein tyrosine kinase binding protein	TYROBP	0.641	0.987987
ILMN_2341132	7139	troponin T type 2 (cardiac)	TNNT2	0.641	0.732732
ILMN_2061318	6884	TAF13 RNA polymerase II, TATA box binding protein (TBP)-associated factor, 18kDa	TAF13	0.641	0.953953
ILMN_1659027	6513	solute carrier family 2 (facilitated glucose transporter), member 1	SLC2A1	0.641	0.918918
ILMN_1718769	6453	intersectin 1 (SH3 domain protein)	ITSN1	0.641	0.805805
ILMN_2218856	6349	chemokine (C-C motif) ligand 3-like 1	CCL3L1	0.641	0.849849
ILMN_2404512	5664	presenilin 2 (Alzheimer disease 4)	PSEN2	0.641	0.79079
ILMN_1809352	5617	prolactin	PRL	0.641	0.889889
ILMN_2289433	5295	phosphoinositide-3-kinase, regulatory subunit 1 (alpha)	PIK3R1	0.641	0.908908
ILMN_1768505	3597	interleukin 13 receptor, alpha 1	IL13RA1	0.641	0.817817
ILMN_1745374	3430	interferon-induced protein 35	IFI35	0.641	0.976976
ILMN_1745963	2350	folate receptor 2 (fetal)	FOLR2	0.641	0.954954
ILMN_1738401	2296	forkhead box C1	FOXC1	0.641	0.963963
ILMN_3297126	1890	thymidine phosphorylase	TYMP	0.641	0.853853
ILMN_2109708	1890	thymidine phosphorylase	TYMP	0.641	0.969969
ILMN_1740015	929	CD14 molecule	CD14	0.641	0.831831
ILMN_1812073	525	ATPase, H transporting, lysosomal 56/58kDa, V1 subunit B1	ATP6V1B1	0.641	0.935935
ILMN_2041101	303	annexin A2 pseudogene 1	ANXA2P1	0.641	0.952952
ILMN_1733963	152	adrenergic, alpha-2C-, receptor	ADRA2C	0.641	0.869869
ILMN_1731433	26	amiloride binding protein 1 (amine oxidase (copper-containing))	ABP1	0.641	0.943943
ILMN_3236463	285296	unc-93 homolog B3 pseudogene (C. elegans)	UNC93B3	0.6405	0.972972
ILMN_1768031	162989	death effector domain containing 2	DEDD2	0.6405	0.975975
ILMN_1814282	64782	apoptosis enhancing nuclease	AEN	0.6405	0.979979
ILMN_1807596	51271	ubiquitin associated protein 1	UBAP1	0.6405	0.925925
ILMN_2337789	51257	membrane-associated ring finger (C3HC4) 2	40604	0.6405	0.921921
ILMN_1695945	4212	Meis homeobox 2	MEIS2	0.6405	0.962962
ILMN_2251279	11152	WD repeat domain 45	WDR45	0.639	0.934934
ILMN_2410975	79065	ATG9 autophagy related 9 homolog A (S. cerevisiae)	ATG9A	0.6375	0.888888
ILMN_2049727	51526	chromosome 20 open reading frame 111	C20orf111	0.6375	0.985985
ILMN_1764826	7030	transcription factor binding to IGHM enhancer 3	TFE3	0.6375	0.866866
ILMN_3246237	100133519	similar to FAM21A protein	LOC100133519	0.637	0.882882
ILMN_3226579	728599	cytokine induced apoptosis inhibitor 1 pseudogene	CIAPIN1P	0.637	0.815815
ILMN_1776535	649722	similar to dual specificity phosphatase 5	LOC649722	0.637	0.894894
ILMN_1684634	647135	SLIT-ROBO Rho GTPase activating protein 2 pseudogene 2	SRGAP2P2	0.637	0.931931
ILMN_1768411	645444	hypothetical protein LOC645444	LOC645444	0.637	0.976976
ILMN_3278438	441018	hypothetical LOC441018	LOC441018	0.637	0.833833
ILMN_2084912	440053	similar to zinc finger protein 75	LOC440053	0.637	0.798798
ILMN_2226691	402573	chromosome 7 open reading frame 61	C7orf61	0.637	0.8008
ILMN_1723909	402176	ribosomal protein L21 pseudogene 44	RPL21P44	0.637	0.709709
ILMN_1685010	326342	egf-like module containing, mucin-like, hormone receptor-like 4 pseudogene	EMR4P	0.637	0.9009
ILMN_2052495	284944	dynein heavy chain-like 1	DNHL1	0.637	0.75075
ILMN_1750003	131450	CD200 receptor 1	CD200R1	0.637	0.91091
ILMN_2367418	126014	osteoclast associated, immunoglobulin-like receptor	OSCAR	0.637	0.993993
ILMN_1675937	122416	ankyrin repeat domain 9	ANKRD9	0.637	0.916916
ILMN_1663793	116449	cytokine-dependent hematopoietic cell linker	CLNK	0.637	0.811811
ILMN_1655549	89790	sialic acid binding Ig-like lectin 10	SIGLEC10	0.637	0.958958
ILMN_1692698	79805	vasohibin 2	VASH2	0.637	0.811811
ILMN_1730794	56256	SERTA domain containing 4	SERTAD4	0.637	0.766766
ILMN_1750549	55361	phosphatidylinositol 4-kinase type 2 alpha	PI4K2A	0.637	0.863863
ILMN_2087303	55113	XK, Kell blood group complex subunit-related family, member 8	XKR8	0.637	0.933933
ILMN_1812688	54978	chromosome 2 open reading frame 18	C2orf18	0.637	0.855855
ILMN_1801934	29946	SERTA domain containing 3	SERTAD3	0.637	0.988988
ILMN_2160764	26959	HMG-box transcription factor 1	HBP1	0.637	0.998998
ILMN_1701455	26270	F-box protein 6	FBXO6	0.637	0.96096
ILMN_1705241	23424	tudor domain containing 7	TDRD7	0.637	0.811811
ILMN_2139761	22998	LIM and calponin homology domains 1	LIMCH1	0.637	0.811811
ILMN_2415303	10462	C-type lectin domain family 10, member A	CLEC10A	0.637	0.818818
ILMN_1746864	9595	cytohesin 1 interacting protein	CYTIP	0.637	0.979979
ILMN_1730928	8851	cyclin-dependent kinase 5, regulatory subunit 1 (p35)	CDK5R1	0.637	0.982982
ILMN_1801313	6478	seven in absentia homolog 2 (Drosophila)	SIAH2	0.637	0.921921
ILMN_1778360	5834	phosphorylase, glycogen; brain	PYGB	0.637	0.866866
ILMN_2385866	5252	PHD finger protein 1	PHF1	0.637	0.909909
ILMN_1705678	4009	LIM homeobox transcription factor 1, alpha	LMX1A	0.637	0.968968
ILMN_1721113	3107	major histocompatibility complex, class I, C	HLA-C	0.637	0.919919
ILMN_1657769	1983	eukaryotic translation initiation factor 5	EIF5	0.637	0.941941
ILMN_2050761	1977	eukaryotic translation initiation factor 4E	EIF4E	0.637	0.955955
ILMN_1782560	942	CD86 molecule	CD86	0.637	0.859859
ILMN_1672097	942	CD86 molecule	CD86	0.637	0.888888
ILMN_1670305	710	serpin peptidase inhibitor, clade G (C1 inhibitor), member 1	SERPING1	0.637	0.782782
ILMN_1723480	684	bone marrow stromal cell antigen 2	BST2	0.637	0.98098
ILMN_1727852	643339	hypothetical LOC643339	LOC643339	0.636	0.92092
ILMN_1696911	2501	ferritin, heavy polypeptide 1 pseudogene 8	FTH1P8	0.636	0.904904
ILMN_3266197	100130171	hematological and neurological expressed 1 protein-like	LOC100130171	0.635	0.997997
ILMN_3246935	677841	small nucleolar RNA, H/ACA box 74B	SNORA74B	0.635	0.9009
ILMN_3246869	677763	small Cajal body-specific RNA 21	SCARNA21	0.635	0.842842
ILMN_1707434	653778	similar to solute carrier family 25, member 37	LOC653778	0.635	0.89089
ILMN_1743288	652570	similar to male sterility domain containing 1	LOC652570	0.635	0.997997
ILMN_3219806	643384	unc-93 homolog B4 pseudogene (C. elegans)	UNC93B4	0.635	0.998998
ILMN_1808485	642974	hypothetical protein LOC642974	LOC642974	0.635	0.885885
ILMN_1668629	401115	chromosome 4 open reading frame 48	C4orf48	0.635	0.981981
ILMN_3202024	392437	ferritin, light polypeptide pseudogene 2	FTLP2	0.635	0.997997
ILMN_3289257	388707	ribosomal protein SA pseudogene 18	RPSAP18	0.635	0.962962
ILMN_1708242	344988	SAR1 homolog A (S. cerevisiae) pseudogene 3	SAR1AP3	0.635	0.976976
ILMN_1736036	326342	egf-like module containing, mucin-like, hormone receptor-like 4 pseudogene	EMR4P	0.635	0.987987
ILMN_3248874	319103	small nucleolar RNA, C/D box 8	SNORD8	0.635	0.687687
ILMN_2142185	161198	C-type lectin domain family 14, member A	CLEC14A	0.635	0.941941
ILMN_1743316	144717	family with sequence similarity 109, member A	FAM109A	0.635	0.944944
ILMN_1813430	140691	tripartite motif containing 69	TRIM69	0.635	0.924924
ILMN_1805863	124997	WD repeat domain 81	WDR81	0.635	0.802802
ILMN_1789394	117144	cation channel, sperm associated 1	CATSPER1	0.635	0.914914
ILMN_1662174	94103	ORM1-like 3 (S. cerevisiae)	ORMDL3	0.635	0.846846
ILMN_1746276	80314	enhancer of polycomb homolog 1 (Drosophila)	EPC1	0.635	0.855855
ILMN_1746135	79142	PHD finger protein 23	PHF23	0.635	0.903903
ILMN_1808326	64067	neuronal PAS domain protein 3	NPAS3	0.635	0.964964
ILMN_1694810	56666	pannexin 2	PANX2	0.635	0.927927
ILMN_1783672	55532	solute carrier family 30, member 10	SLC30A10	0.635	0.976976
ILMN_1728349	55362	transmembrane protein 63B	TMEM63B	0.635	0.784784
ILMN_3224926	54502	RNA binding motif protein 47	RBM47	0.635	0.814814
ILMN_2183216	51567	tyrosyl-DNA phosphodiesterase 2	TDP2	0.635	0.957957
ILMN_1705047	51311	toll-like receptor 8	TLR8	0.635	0.817817
ILMN_1720083	30844	EH-domain containing 4	EHD4	0.635	0.964964
ILMN_1808251	29044	chromosome 9 open reading frame 38	C9orf38	0.635	0.838838
ILMN_1715181	27106	arrestin domain containing 2	ARRDC2	0.635	0.972972
ILMN_1685415	26959	HMG-box transcription factor 1	HBP1	0.635	0.989989
ILMN_1696654	24138	interferon-induced protein with tetratricopeptide repeats 5	IFIT5	0.635	0.968968
ILMN_1781966	23762	oxysterol binding protein 2	OSBP2	0.635	0.758758
ILMN_1658743	23582	cyclin D-type binding-protein 1	CCNDBP1	0.635	0.853853
ILMN_1663489	23304	ubiquitin protein ligase E3 component n-recognin 2	UBR2	0.635	0.959959
ILMN_1687978	22822	pleckstrin homology-like domain, family A, member 1	PHLDA1	0.635	0.855855
ILMN_1665855	10877	complement factor H-related 4	CFHR4	0.635	0.817817
ILMN_1663569	10841	formiminotransferase cyclodeaminase	FTCD	0.635	0.851851
ILMN_1717052	10809	StAR-related lipid transfer (START) domain containing 10	STARD10	0.635	0.999999
ILMN_1704797	10462	C-type lectin domain family 10, member A	CLEC10A	0.635	0.906906
ILMN_1738300	9498	solute carrier family 4, sodium bicarbonate cotransporter, member 8	SLC4A8	0.635	0.867867
ILMN_1696991	9149	dual-specificity tyrosine-(Y)-phosphorylation regulated kinase 1B	DYRK1B	0.635	0.836836
ILMN_1716195	8339	histone cluster 1, H2bg	HIST1H2BG	0.635	0.869869
ILMN_1709584	7001	peroxiredoxin 2	PRDX2	0.635	0.836836
ILMN_1772809	6521	solute carrier family 4, anion exchanger, member 1 (erythrocyte membrane protein band 3, Diego blood group)	SLC4A1	0.635	0.71071
ILMN_1726698	5720	proteasome (prosome, macropain) activator subunit 1 (PA28 alpha)	PSME1	0.635	0.852852
ILMN_1786021	5565	protein kinase, AMP-activated, beta 2 non-catalytic subunit	PRKAB2	0.635	0.966966
ILMN_1690077	5494	protein phosphatase, Mg2 /Mn2 dependent, 1A	PPM1A	0.635	0.969969
ILMN_1662944	5444	paraoxonase 1	PON1	0.635	0.825825
ILMN_1684982	5166	pyruvate dehydrogenase kinase, isozyme 4	PDK4	0.635	0.718718
ILMN_1751943	4311	membrane metallo-endopeptidase	MME	0.635	0.973973
ILMN_1706546	4149	MYC associated factor X	MAX	0.635	0.978978
ILMN_2047618	3753	potassium voltage-gated channel, Isk-related family, member 1	KCNE1	0.635	0.917917
ILMN_1769201	1999	E74-like factor 3 (ets domain transcription factor, epithelial-specific )	ELF3	0.635	0.815815
ILMN_1689400	1195	CDC-like kinase 1	CLK1	0.635	0.991991
ILMN_2242463	1075	cathepsin C	CTSC	0.635	0.902902
ILMN_1713006	997	cell division cycle 34 homolog (S. cerevisiae)	CDC34	0.635	0.887887
ILMN_2359601	818	calcium/calmodulin-dependent protein kinase II gamma	CAMK2G	0.635	0.852852
ILMN_2403534	246	arachidonate 15-lipoxygenase	ALOX15	0.635	0.726726
ILMN_1674926	374872	chromosome 19 open reading frame 35	C19orf35	0.6345	0.949949
ILMN_2214117	64579	N-deacetylase/N-sulfotransferase (heparan glucosaminyl) 4	NDST4	0.6345	0.835835
ILMN_1757644	7328	ubiquitin-conjugating enzyme E2H	UBE2H	0.6345	0.996996
ILMN_1719286	5476	cathepsin A	CTSA	0.6345	0.989989
ILMN_1728742	10826	chromosome 5 open reading frame 4	C5orf4	0.633	0.908908
ILMN_1808677	7367	UDP glucuronosyltransferase 2 family, polypeptide B17	UGT2B17	0.633	0.946946
ILMN_1732575	6397	SEC14-like 1 (S. cerevisiae)	SEC14L1	0.633	0.808808
ILMN_1798372	305	annexin A2 pseudogene 3	ANXA2P3	0.633	0.972972
ILMN_1739840	56262	leucine rich repeat containing 8 family, member A	LRRC8A	0.6315	0.806806
ILMN_1686623	1436	colony stimulating factor 1 receptor	CSF1R	0.6315	0.876876
ILMN_1787441	149483	coiled-coil domain containing 17	CCDC17	0.63	0.768768
ILMN_2290628	3603	interleukin 16	IL16	0.63	0.927927
ILMN_1751789	3176	histamine N-methyltransferase	HNMT	0.63	0.944944
ILMN_3308188	100302190	microRNA 1976	MIR1976	0.629	0.934934
ILMN_3238694	100132107	hypothetical LOC100132107	LOC100132107	0.629	0.996996
ILMN_3285742	100131786	hypothetical protein LOC100131786	LOC100131786	0.629	0.678678
ILMN_3289779	100131471	presenilins-associated rhomboid-like protein, mitochondrial-like	LOC100131471	0.629	0.846846
ILMN_3286809	100131139	similar to double homeobox A	LOC100131139	0.629	0.683683
ILMN_3261122	100128406	AML-associated zinc finger protein	AZFP	0.629	0.951951
ILMN_3253787	100128274	putative p150	LOC100128274	0.629	0.752752
ILMN_3253598	100128236	FGF-2 activity-associated protein 3	GAFA3	0.629	0.972972
ILMN_3242315	780854	small nucleolar RNA, C/D box 3D	SNORD3D	0.629	0.83083
ILMN_3241034	780853	small nucleolar RNA, C/D box 3C	SNORD3C	0.629	0.726726
ILMN_3239574	780851	small nucleolar RNA, C/D box 3A	SNORD3A	0.629	0.801801
ILMN_1873278	731895	similar to transmembrane protein 28	LOC731895	0.629	0.809809
ILMN_1801864	730455	similar to N-terminal Asn amidase	LOC730455	0.629	0.976976
ILMN_3224977	728773	poly(A) binding protein, cytoplasmic 1 pseudogene 2	PABPC1P2	0.629	0.816816
ILMN_1740200	728216	hypothetical LOC728216	LOC728216	0.629	0.927927
ILMN_3285276	727827	hypothetical LOC727827	LOC727827	0.629	0.859859
ILMN_3235096	677811	small nucleolar RNA, H/ACA box 28	SNORA28	0.629	0.96096
ILMN_3238435	677800	small nucleolar RNA, H/ACA box 12	SNORA12	0.629	0.96096
ILMN_2112988	654817	neutrophil cytosolic factor 1C pseudogene	NCF1C	0.629	0.994994
ILMN_1802808	654103	similar to solute carrier family 25, member 37	LOC654103	0.629	0.873873
ILMN_1697309	653361	neutrophil cytosolic factor 1	NCF1	0.629	0.985985
ILMN_1714155	653264	hypothetical LOC653264	LOC653264	0.629	0.879879
ILMN_2095610	653145	annexin A8	ANXA8	0.629	0.866866
ILMN_3240301	652776	similar to Probable mitochondrial import receptor subunit TOM40 homolog (Translocase of outer membrane 40 kDa subunit homolog) (Haymaker protein) (p38.5)	LOC652776	0.629	0.871871
ILMN_1652680	652616	similar to neutrophil cytosolic factor 1	LOC652616	0.629	0.997997
ILMN_1799110	651961	immunoglobulin light chain variable region	LOC651961	0.629	0.843843
ILMN_1714510	651302	zinc finger protein 389	ZNF389	0.629	0.938938
ILMN_1756091	650662	chromosome 14 open reading frame 184	C14orf184	0.629	0.931931
ILMN_2103003	650137	seven transmembrane helix receptor	LOC650137	0.629	0.859859
ILMN_1755910	648366	similar to SLIT-ROBO Rho GTPase-activating protein 2 (srGAP2) (Formin-binding protein 2)	LOC648366	0.629	0.965965
ILMN_1709054	648237	similar to ribosomal protein L10	LOC648237	0.629	0.991991
ILMN_1675830	644950	histone H3.3-like	LOC644950	0.629	0.886886
ILMN_1710362	644591	peptidylprolyl isomerase A (cyclophilin A)-like 4G	PPIAL4G	0.629	0.743743
ILMN_1654588	644577	hypothetical protein LOC644577	LOC644577	0.629	0.935935
ILMN_1654064	644334	band 4.1-like protein 5-like	LOC644334	0.629	0.897897
ILMN_1707181	644284	hypothetical protein LOC644284	LOC644284	0.629	0.949949
ILMN_1776137	643837	hypothetical LOC643837	LOC643837	0.629	0.923923
ILMN_1673608	643605	CTD (carboxy-terminal domain, RNA polymerase II, polypeptide A) small phosphatase like 2 pseudogene	LOC643605	0.629	0.849849
ILMN_3243466	643418	lipase, family member N	LIPN	0.629	0.783783
ILMN_3202002	643332	ribonuclease, RNase A family, 2 (liver, eosinophil-derived neurotoxin) pseudogene	ECRP	0.629	0.869869
ILMN_3248621	643187	hypothetical LOC643187	LOC643187	0.629	0.946946
ILMN_1765686	642362	similar to tripartite motif protein 39	LOC642362	0.629	0.862862
ILMN_1736817	642118	similar to TAF11 RNA polymerase II, TATA box binding protein (TBP)-associated factor	LOC642118	0.629	0.894894
ILMN_1664955	642109	similar to FRG1 protein (FSHD region gene 1 protein)	LOC642109	0.629	0.919919
ILMN_2196588	497661	chromosome 18 open reading frame 32	C18orf32	0.629	0.958958
ILMN_3203801	442041	zinc finger protein 532 pseudogene	LOC442041	0.629	0.928928
ILMN_3207490	441896	ribosomal protein L7 pseudogene 8	RPL7P8	0.629	0.979979
ILMN_3248688	441420	myosin VB pseudogene 1	MYO5BP1	0.629	0.945945
ILMN_1761281	441019	hypothetical gene supported by X97260; BC070289	LOC441019	0.629	0.928928
ILMN_1737806	440034	hypothetical LOC440034	DKFZp686K1684	0.629	0.887887
ILMN_2166716	425054	variable charge, X-linked 3B	VCX3B	0.629	0.818818
ILMN_1688168	401358	similar to zinc finger protein 595	LOC401358	0.629	0.933933
ILMN_3247023	401237	hypothetical locus LOC401237	FLJ22536	0.629	0.909909
ILMN_1762639	400569	mediator complex subunit 11	MED11	0.629	0.906906
ILMN_2149952	400511	hypothetical LOC400511	FLJ45256	0.629	0.74074
ILMN_2133784	399967	prostate and testis expressed 2	PATE2	0.629	0.813813
ILMN_2401779	399665	family with sequence similarity 102, member A	FAM102A	0.629	0.978978
ILMN_3288717	392437	ferritin, light polypeptide pseudogene 2	FTLP2	0.629	0.968968
ILMN_1810462	387642	chromosome 10 open reading frame 115	C10orf115	0.629	0.92092
ILMN_2042343	359821	mitochondrial ribosomal protein L42 pseudogene 5	MRPL42P5	0.629	0.756756
ILMN_2411998	326342	egf-like module containing, mucin-like, hormone receptor-like 4 pseudogene	EMR4P	0.629	0.948948
ILMN_1751062	286133	scavenger receptor class A, member 5 (putative)	SCARA5	0.629	0.867867
ILMN_1718311	285955	speedy homolog E1 (Xenopus laevis)	SPDYE1	0.629	0.714714
ILMN_1808241	285848	patatin-like phospholipase domain containing 1	PNPLA1	0.629	0.987987
ILMN_2349610	285381	DPH3, KTI11 homolog (S. cerevisiae)	DPH3	0.629	0.972972
ILMN_1662807	285189	plasminogen-like A	PLGLA	0.629	0.824824
ILMN_1733453	284988	ras homolog gene family, member Q pseudogene 3	RHOQP3	0.629	0.925925
ILMN_1657398	284757	hypothetical protein LOC284757	LOC284757	0.629	0.901901
ILMN_1801610	284207	meteorin, glial cell differentiation regulator-like	METRNL	0.629	0.822822
ILMN_1688775	284207	meteorin, glial cell differentiation regulator-like	METRNL	0.629	0.947947
ILMN_1783057	283755	hect domain and RLD 2 pseudogene 3	HERC2P3	0.629	0.945945
ILMN_1667201	282809	POC1 centriolar protein homolog B (Chlamydomonas)	POC1B	0.629	0.961961
ILMN_2109416	256236	napsin B aspartic peptidase pseudogene	NAPSB	0.629	0.742742
ILMN_1691606	254773	lysozyme G-like 2	LYG2	0.629	0.696696
ILMN_1664826	254170	F-box protein 33	FBXO33	0.629	0.99099
ILMN_2410742	221037	jumonji domain containing 1C	JMJD1C	0.629	0.966966
ILMN_1743785	219557	chromosome 7 open reading frame 62	C7orf62	0.629	0.828828
ILMN_1726624	219539	yippee-like 4 (Drosophila)	YPEL4	0.629	0.797797
ILMN_3242271	202309	GRB2-binding adaptor protein, transmembrane	GAPT	0.629	0.73073
ILMN_1736819	202134	family with sequence similarity 153, member B	FAM153B	0.629	0.912912
ILMN_1686712	196515	AF-1 specific protein phosphatase	FLJ30092	0.629	0.872872
ILMN_1795139	170591	S100 calcium binding protein Z	S100Z	0.629	0.989989
ILMN_3247182	165186	family with sequence similarity 179, member A	FAM179A	0.629	0.968968
ILMN_1689431	164284	adenomatosis polyposis coli down-regulated 1-like	APCDD1L	0.629	0.861861
ILMN_1776936	163782	KN motif and ankyrin repeat domains 4	KANK4	0.629	0.915915
ILMN_1706342	155061	zinc finger protein 746	ZNF746	0.629	0.969969
ILMN_2041463	152405	chromosome 3 open reading frame 30	C3orf30	0.629	0.738738
ILMN_1673417	150159	solute carrier family 9, subfamily B (cation proton antiporter 2), member 1	SLC9B1	0.629	0.915915
ILMN_1698298	140733	MACRO domain containing 2	MACROD2	0.629	0.997997
ILMN_2397776	140459	ankyrin repeat and SOCS box containing 6	ASB6	0.629	0.783783
ILMN_1765674	130540	amyotrophic lateral sclerosis 2 (juvenile) chromosome region, candidate 12	ALS2CR12	0.629	0.908908
ILMN_1764986	128312	histone cluster 3, H2bb	HIST3H2BB	0.629	0.747747
ILMN_1664177	127002	ataxin 7-like 2	ATXN7L2	0.629	0.755755
ILMN_1658498	126969	solute carrier family 44, member 3	SLC44A3	0.629	0.992992
ILMN_1766487	126364	leucine rich repeat containing 25	LRRC25	0.629	0.874874
ILMN_1753795	122809	suppressor of cytokine signaling 4	SOCS4	0.629	0.908908
ILMN_1739985	117289	T-cell activation RhoGTPase activating protein	TAGAP	0.629	0.957957
ILMN_1786357	116985	ArfGAP with RhoGAP domain, ankyrin repeat and PH domain 1	ARAP1	0.629	0.858858
ILMN_1670322	115548	FCH domain only 2	FCHO2	0.629	0.991991
ILMN_1699644	115123	membrane-associated ring finger (C3HC4) 3	40605	0.629	0.968968
ILMN_1655796	115123	membrane-associated ring finger (C3HC4) 3	40605	0.629	0.914914
ILMN_1793572	114035	chromosome 21 open reading frame 81	C21orf81	0.629	0.944944
ILMN_1680730	92086	gamma-glutamyltransferase light chain 1	GGTLC1	0.629	0.846846
ILMN_1705848	90736	family with sequence similarity 104, member B	FAM104B	0.629	0.9009
ILMN_1737561	88523	CG016	LOC88523	0.629	0.975975
ILMN_1751803	84967	LSM10, U7 small nuclear RNA associated	LSM10	0.629	0.953953
ILMN_1807201	84923	family with sequence similarity 104, member A	FAM104A	0.629	0.996996
ILMN_2262044	84875	poly (ADP-ribose) polymerase family, member 10	PARP10	0.629	0.983983
ILMN_1787265	84858	zinc finger protein 503	ZNF503	0.629	0.976976
ILMN_1775861	84301	DNA-damage inducible 1 homolog 2 (S. cerevisiae)	DDI2	0.629	0.979979
ILMN_1668270	84243	zinc finger, DHHC-type containing 18	ZDHHC18	0.629	0.825825
ILMN_2075927	83931	serine/threonine kinase 40	STK40	0.629	0.964964
ILMN_1696466	83853	rhophilin associated tail protein 1-like	ROPN1L	0.629	0.998998
ILMN_1731453	80817	centrosomal protein 44kDa	CEP44	0.629	0.92092
ILMN_1765825	80344	DDB1 and CUL4 associated factor 11	DCAF11	0.629	0.848848
ILMN_1780397	80342	TRAF3 interacting protein 3	TRAF3IP3	0.629	0.958958
ILMN_1672295	80149	zinc finger CCCH-type containing 12A	ZC3H12A	0.629	0.833833
ILMN_1707591	79931	TNFAIP3 interacting protein 3	TNIP3	0.629	0.759759
ILMN_2373062	79651	rhomboid 5 homolog 2 (Drosophila)	RHBDF2	0.629	0.911911
ILMN_1654851	79137	family with sequence similarity 134, member A	FAM134A	0.629	0.867867
ILMN_1781691	66008	trafficking protein, kinesin binding 2	TRAK2	0.629	0.865865
ILMN_1753165	65125	WNK lysine deficient protein kinase 1	WNK1	0.629	0.821821
ILMN_3238803	64926	RAS protein activator like 3	RASAL3	0.629	0.967967
ILMN_1714093	64795	required for meiotic nuclear division 5 homolog A (S. cerevisiae)	RMND5A	0.629	0.828828
ILMN_3240321	64782	apoptosis enhancing nuclease	AEN	0.629	0.935935
ILMN_1762594	64127	nucleotide-binding oligomerization domain containing 2	NOD2	0.629	0.697697
ILMN_1700633	63874	abhydrolase domain containing 4	ABHD4	0.629	0.798798
ILMN_1686906	58476	tumor protein p53 inducible nuclear protein 2	TP53INP2	0.629	0.715715
ILMN_1728478	58191	chemokine (C-X-C motif) ligand 16	CXCL16	0.629	0.783783
ILMN_2198516	57561	arrestin domain containing 3	ARRDC3	0.629	0.819819
ILMN_1814315	57326	pre-B-cell leukemia homeobox interacting protein 1	PBXIP1	0.629	0.97097
ILMN_1795561	57118	calcium/calmodulin-dependent protein kinase ID	CAMK1D	0.629	0.987987
ILMN_1699121	57101	anoctamin 2	ANO2	0.629	0.873873
ILMN_1662578	56913	core 1 synthase, glycoprotein-N-acetylgalactosamine 3-beta-galactosyltransferase, 1	C1GALT1	0.629	0.997997
ILMN_1757845	56907	spire homolog 1 (Drosophila)	SPIRE1	0.629	0.896896
ILMN_1661373	56894	1-acylglycerol-3-phosphate O-acyltransferase 3	AGPAT3	0.629	0.799799
ILMN_1727798	56180	motile sperm domain containing 1	MOSPD1	0.629	0.968968
ILMN_1686981	55959	sulfatase 2	SULF2	0.629	0.957957
ILMN_1777990	55747	family with sequence similarity 21, member B	FAM21B	0.629	0.975975
ILMN_2123730	55633	TBC1 domain family, member 22B	TBC1D22B	0.629	0.838838
ILMN_1692664	55615	proline rich 5 (renal)	PRR5	0.629	0.853853
ILMN_1710597	55573	CDV3 homolog (mouse)	CDV3	0.629	0.874874
ILMN_1769383	55340	GTPase, IMAP family member 5	GIMAP5	0.629	0.824824
ILMN_1674696	55301	oleoyl-ACP hydrolase	OLAH	0.629	0.937937
ILMN_1755350	55124	piwi-like 2 (Drosophila)	PIWIL2	0.629	0.693693
ILMN_2070792	54988	acyl-CoA synthetase medium-chain family member 5	ACSM5	0.629	0.827827
ILMN_1766966	54988	acyl-CoA synthetase medium-chain family member 5	ACSM5	0.629	0.87087
ILMN_1743911	51629	solute carrier family 25, member 39	SLC25A39	0.629	0.859859
ILMN_2366642	51481	variable charge, X-linked 3A	VCX3A	0.629	0.742742
ILMN_1801464	51479	ankyrin repeat and FYVE domain containing 1	ANKFY1	0.629	0.873873
ILMN_1797531	51422	protein kinase, AMP-activated, gamma 2 non-catalytic subunit	PRKAG2	0.629	0.728728
ILMN_2085862	51296	solute carrier family 15, member 3	SLC15A3	0.629	0.835835
ILMN_1809483	51171	hydroxysteroid (17-beta) dehydrogenase 14	HSD17B14	0.629	0.938938
ILMN_1736954	51043	zinc finger and BTB domain containing 7B	ZBTB7B	0.629	0.888888
ILMN_2351466	50863	neurotrimin	NTM	0.629	0.741741
ILMN_2170595	50484	ribonucleotide reductase M2 B (TP53 inducible)	RRM2B	0.629	0.964964
ILMN_2351611	29979	ubiquilin 1	UBQLN1	0.629	0.98098
ILMN_1795963	29948	oxidative stress induced growth inhibitor 1	OSGIN1	0.629	0.991991
ILMN_1656111	29116	myosin regulatory light chain interacting protein	MYLIP	0.629	0.964964
ILMN_1806533	27115	phosphodiesterase 7B	PDE7B	0.629	0.677677
ILMN_3245678	26871	RNA, U1 small nuclear 1	RNU1-1	0.629	0.869869
ILMN_3240220	26866	RNA, U1 small nuclear 8	RNU1-8	0.629	0.886886
ILMN_1690200	26682	olfactory receptor, family 4, subfamily F, member 4	OR4F4	0.629	0.898898
ILMN_1810560	26471	nuclear protein, transcriptional regulator, 1	NUPR1	0.629	0.819819
ILMN_1753805	25865	protein kinase D2	PRKD2	0.629	0.948948
ILMN_1680132	23705	cell adhesion molecule 1	CADM1	0.629	0.906906
ILMN_1804117	23625	family with sequence similarity 89, member B	FAM89B	0.629	0.909909
ILMN_1692539	23616	SH3-domain binding protein 1	SH3BP1	0.629	0.973973
ILMN_1791847	23604	death-associated protein kinase 2	DAPK2	0.629	0.99099
ILMN_1788283	23406	coactosin-like 1 (Dictyostelium)	COTL1	0.629	0.993993
ILMN_2348448	23380	SLIT-ROBO Rho GTPase activating protein 2	SRGAP2	0.629	0.947947
ILMN_1669409	11326	V-set and immunoglobulin domain containing 4	VSIG4	0.629	0.824824
ILMN_1752247	11214	A kinase (PRKA) anchor protein 13	AKAP13	0.629	0.973973
ILMN_1664303	10553	HIV-1 Tat interactive protein 2, 30kDa	HTATIP2	0.629	0.988988
ILMN_3234089	10443	NEDD4 binding protein 2-like 2	N4BP2L2	0.629	0.972972
ILMN_2384181	10170	dehydrogenase/reductase (SDR family) member 9	DHRS9	0.629	0.991991
ILMN_1746788	10107	tripartite motif containing 10	TRIM10	0.629	0.785785
ILMN_1799028	10098	tetraspanin 5	TSPAN5	0.629	0.888888
ILMN_1790810	10021	hyperpolarization activated cyclic nucleotide-gated potassium channel 4	HCN4	0.629	0.738738
ILMN_1667906	10002	nuclear receptor subfamily 2, group E, member 3	NR2E3	0.629	0.796796
ILMN_1803277	9961	major vault protein	MVP	0.629	0.929929
ILMN_2079786	9891	NUAK family, SNF1-like kinase, 1	NUAK1	0.629	0.891891
ILMN_1657497	9856	KIAA0319	KIAA0319	0.629	0.875875
ILMN_1700231	9807	inositol hexakisphosphate kinase 1	IP6K1	0.629	0.881881
ILMN_1785141	9645	microtubule associated monoxygenase, calponin and LIM domain containing 2	MICAL2	0.629	0.793793
ILMN_1763104	9618	TNF receptor-associated factor 4	TRAF4	0.629	0.944944
ILMN_1712082	9245	glucosaminyl (N-acetyl) transferase 3, mucin type	GCNT3	0.629	0.77077
ILMN_1770850	9240	paraneoplastic antigen MA1	PNMA1	0.629	0.72072
ILMN_2380605	8897	myotubularin related protein 3	MTMR3	0.629	0.917917
ILMN_2302757	8857	Fc fragment of IgG binding protein	FCGBP	0.629	0.822822
ILMN_1751464	8744	tumor necrosis factor (ligand) superfamily, member 9	TNFSF9	0.629	0.961961
ILMN_1675656	8495	PTPRF interacting protein, binding protein 2 (liprin beta 2)	PPFIBP2	0.629	0.709709
ILMN_1745499	8409	ubiquitously-expressed transcript	UXT	0.629	0.808808
ILMN_1735052	8408	unc-51-like kinase 1 (C. elegans)	ULK1	0.629	0.942942
ILMN_1705144	8408	unc-51-like kinase 1 (C. elegans)	ULK1	0.629	0.914914
ILMN_1687947	8344	histone cluster 1, H2be	HIST1H2BE	0.629	0.777777
ILMN_1712887	8273	solute carrier family 10 (sodium/bile acid cotransporter family), member 3	SLC10A3	0.629	0.939939
ILMN_1775486	8082	sarcospan (Kras oncogene-associated gene)	SSPN	0.629	0.843843
ILMN_1770085	7832	BTG family, member 2	BTG2	0.629	0.844844
ILMN_2379835	7341	SMT3 suppressor of mif two 3 homolog 1 (S. cerevisiae)	SUMO1	0.629	0.803803
ILMN_2241679	7323	ubiquitin-conjugating enzyme E2D 3	UBE2D3	0.629	0.983983
ILMN_2415634	7273	titin	TTN	0.629	0.995995
ILMN_1758378	7248	tuberous sclerosis 1	TSC1	0.629	0.969969
ILMN_1681890	6990	dynein, light chain, Tctex-type 3	DYNLT3	0.629	0.747747
ILMN_1690921	6773	signal transducer and activator of transcription 2, 113kDa	STAT2	0.629	0.991991
ILMN_2050911	6583	solute carrier family 22 (organic cation/ergothioneine transporter), member 4	SLC22A4	0.629	0.926926
ILMN_2333670	6035	ribonuclease, RNase A family, 1 (pancreatic)	RNASE1	0.629	0.748748
ILMN_2386982	5590	protein kinase C, zeta	PRKCZ	0.629	0.961961
ILMN_1751398	5521	protein phosphatase 2, regulatory subunit B, beta	PPP2R2B	0.629	0.898898
ILMN_1791569	5361	plexin A1	PLXNA1	0.629	0.892892
ILMN_1672606	4938	2'-5'-oligoadenylate synthetase 1, 40/46kDa	OAS1	0.629	0.935935
ILMN_2405297	4853	notch 2	NOTCH2	0.629	0.867867
ILMN_1799062	4791	nuclear factor of kappa light polypeptide gene enhancer in B-cells 2 (p49/p100)	NFKB2	0.629	0.741741
ILMN_1738523	4615	myeloid differentiation primary response gene (88)	MYD88	0.629	0.975975
ILMN_1763828	4520	metal-regulatory transcription factor 1	MTF1	0.629	0.965965
ILMN_1686664	4502	metallothionein 2A	MT2A	0.629	0.816816
ILMN_1690880	4253	CTAGE family, member 5	CTAGE5	0.629	0.691691
ILMN_1736829	4193	Mdm2 p53 binding protein homolog (mouse)	MDM2	0.629	0.964964
ILMN_1803988	4170	myeloid cell leukemia sequence 1 (BCL2-related)	MCL1	0.629	0.97097
ILMN_1687863	4047	lanosterol synthase (2,3-oxidosqualene-lanosterol cyclase)	LSS	0.629	0.728728
ILMN_1780334	3759	potassium inwardly-rectifying channel, subfamily J, member 2	KCNJ2	0.629	0.904904
ILMN_1872462	3736	potassium voltage-gated channel, shaker-related subfamily, member 1 (episodic ataxia with myokymia)	KCNA1	0.629	0.875875
ILMN_1715674	3705	inositol-tetrakisphosphate 1-kinase	ITPK1	0.629	0.952952
ILMN_1763390	3670	ISL LIM homeobox 1	ISL1	0.629	0.924924
ILMN_1765649	3661	interferon regulatory factor 3	IRF3	0.629	0.871871
ILMN_1791759	3627	chemokine (C-X-C motif) ligand 10	CXCL10	0.629	0.933933
ILMN_2184373	3576	interleukin 8	IL8	0.629	0.75075
ILMN_1700810	3324	heat shock protein 90kDa alpha (cytosolic), class A member 2	HSP90AA2	0.629	0.903903
ILMN_1673795	3295	hydroxysteroid (17-beta) dehydrogenase 4	HSD17B4	0.629	0.803803
ILMN_1674908	3215	homeobox B5	HOXB5	0.629	0.905905
ILMN_1790881	3176	histamine N-methyltransferase	HNMT	0.629	0.941941
ILMN_1694476	3145	hydroxymethylbilane synthase	HMBS	0.629	0.806806
ILMN_1679532	2913	glutamate receptor, metabotropic 3	GRM3	0.629	0.826826
ILMN_1654060	2872	MAP kinase interacting serine/threonine kinase 2	MKNK2	0.629	0.728728
ILMN_1684865	2845	G protein-coupled receptor 22	GPR22	0.629	0.982982
ILMN_2148785	2633	guanylate binding protein 1, interferon-inducible	GBP1	0.629	0.871871
ILMN_1737949	2588	galactosamine (N-acetyl)-6-sulfate sulfatase	GALNS	0.629	0.998998
ILMN_1664922	2317	filamin B, beta	FLNB	0.629	0.996996
ILMN_1762531	2254	fibroblast growth factor 9 (glia-activating factor)	FGF9	0.629	0.828828
ILMN_1814397	2038	erythrocyte membrane protein band 4.2	EPB42	0.629	0.887887
ILMN_1685318	2020	engrailed homeobox 2	EN2	0.629	0.95095
ILMN_1815733	1983	eukaryotic translation initiation factor 5	EIF5	0.629	0.886886
ILMN_1696521	1956	epidermal growth factor receptor	EGFR	0.629	0.816816
ILMN_1703852	1948	ephrin-B2	EFNB2	0.629	0.785785
ILMN_1690939	1890	thymidine phosphorylase	TYMP	0.629	0.918918
ILMN_1743204	1850	dual specificity phosphatase 8	DUSP8	0.629	0.96096
ILMN_1781356	1831	TSC22 domain family, member 3	TSC22D3	0.629	0.79079
ILMN_1770424	1670	defensin, alpha 5, Paneth cell-specific	DEFA5	0.629	0.866866
ILMN_1755926	1622	diazepam binding inhibitor (GABA receptor modulator, acyl-CoA binding protein)	DBI	0.629	0.911911
ILMN_1694757	1514	cathepsin L1	CTSL1	0.629	0.835835
ILMN_2260313	1412	crystallin, beta A2	CRYBA2	0.629	0.766766
ILMN_2388112	1378	complement component (3b/4b) receptor 1 (Knops blood group)	CR1	0.629	0.959959
ILMN_1778308	1286	collagen, type IV, alpha 4	COL4A4	0.629	0.815815
ILMN_1673030	1240	chemokine-like receptor 1	CMKLR1	0.629	0.941941
ILMN_1795754	1193	chloride intracellular channel 2	CLIC2	0.629	0.935935
ILMN_1696347	1075	cathepsin C	CTSC	0.629	0.931931
ILMN_1792885	1075	cathepsin C	CTSC	0.629	0.81081
ILMN_1726230	910	CD1b molecule	CD1B	0.629	0.993993
ILMN_1787529	719	complement component 3a receptor 1	C3AR1	0.629	0.85085
ILMN_2045419	665	BCL2/adenovirus E1B 19kDa interacting protein 3-like	BNIP3L	0.629	0.887887
ILMN_1737314	604	B-cell CLL/lymphoma 6	BCL6	0.629	0.997997
ILMN_1725427	567	beta-2-microglobulin	B2M	0.629	0.996996
ILMN_1663257	528	ATPase, H transporting, lysosomal 42kDa, V1 subunit C1	ATP6V1C1	0.629	0.919919
ILMN_1731783	476	ATPase, Na /K transporting, alpha 1 polypeptide	ATP1A1	0.629	0.852852
ILMN_1808132	355	Fas (TNF receptor superfamily, member 6)	FAS	0.629	0.943943
ILMN_2409167	302	annexin A2	ANXA2	0.629	0.972972
ILMN_1711899	302	annexin A2	ANXA2	0.629	0.97097
ILMN_1783443	246	arachidonate 15-lipoxygenase	ALOX15	0.629	0.943943
ILMN_2367126	212	aminolevulinate, delta-, synthase 2	ALAS2	0.629	0.924924
ILMN_1747227	134	adenosine A1 receptor	ADORA1	0.629	0.853853
ILMN_1671703	59	actin, alpha 2, smooth muscle, aorta	ACTA2	0.629	0.91091
ILMN_1805104	18	4-aminobutyrate aminotransferase	ABAT	0.629	0.94094
ILMN_1743055	9	N-acetyltransferase 1 (arylamine N-acetyltransferase)	NAT1	0.629	0.853853
ILMN_1776383	644652	hypothetical LOC644652	LOC644652	0.6285	0.912912
ILMN_1733221	349236	chromosome 9 open reading frame 164	C9orf164	0.6285	0.948948
ILMN_1783621	129607	cytidine monophosphate (UMP-CMP) kinase 2, mitochondrial	CMPK2	0.6285	0.864864
ILMN_1680777	5606	mitogen-activated protein kinase kinase 3	MAP2K3	0.6285	0.917917
ILMN_1810584	3554	interleukin 1 receptor, type I	IL1R1	0.6285	0.888888
ILMN_1658071	481	ATPase, Na /K transporting, beta 1 polypeptide	ATP1B1	0.6285	0.869869
ILMN_3241598	100134563	hypothetical LOC100134563	LOC100134563	0.627	0.984984
ILMN_1772796	140735	dynein, light chain, LC8-type 2	DYNLL2	0.627	0.894894
ILMN_1739008	79065	ATG9 autophagy related 9 homolog A (S. cerevisiae)	ATG9A	0.627	0.87087
ILMN_1657760	51760	synaptotagmin XVII	SYT17	0.627	0.89089
ILMN_1777519	3695	integrin, beta 7	ITGB7	0.627	0.984984
ILMN_2159694	3126	major histocompatibility complex, class II, DR beta 4	HLA-DRB4	0.627	0.989989
ILMN_3289364	442160	ribosomal protein L21 pseudogene 62	RPL21P62	0.6255	0.835835
ILMN_1693826	84868	hepatitis A virus cellular receptor 2	HAVCR2	0.6255	0.89089
ILMN_1787526	84281	chromosome 2 open reading frame 88	C2orf88	0.6255	0.932932
ILMN_2222317	11080	DnaJ (Hsp40) homolog, subfamily B, member 4	DNAJB4	0.6255	0.935935
ILMN_2094416	5343	plasminogen-like B1	PLGLB1	0.6255	0.984984
ILMN_2323427	2035	erythrocyte membrane protein band 4.1 (elliptocytosis 1, RH-linked)	EPB41	0.6255	0.952952
ILMN_3234989	100133920	hypothetical LOC100133920	LOC100133920	0.625	0.789789
ILMN_3217295	100132919	hypothetical protein LOC100132919	LOC100132919	0.625	0.761761
ILMN_3291614	100131544	similar to zinc finger, NFX1-type containing 1	LOC100131544	0.625	0.881881
ILMN_3245968	728924	hypothetical LOC728924	LOC728924	0.625	0.984984
ILMN_1842240	728626	hypothetical protein LOC728626	LOC728626	0.625	0.953953
ILMN_1780861	653506	similar to meteorin, glial cell differentiation regulator-like	LOC653506	0.625	0.988988
ILMN_1798530	652651	Ig heavy chain V-III region VH26-like	LOC652651	0.625	0.976976
ILMN_1770767	647707	similar to CTAGE family, member 5	LOC647707	0.625	0.967967
ILMN_3235657	647135	SLIT-ROBO Rho GTPase activating protein 2 pseudogene 2	SRGAP2P2	0.625	0.911911
ILMN_3246019	645534	carboxy-terminal domain RNA polymerase II polypeptide A small phosphatase 2-like	LOC645534	0.625	0.851851
ILMN_1774211	643853	transmembrane protein with metallophosphoesterase domain	TMPPE	0.625	0.977977
ILMN_1702519	643466	hypothetical protein LOC643466	LOC643466	0.625	0.926926
ILMN_1782178	642946	non-protein coding RNA 292	NCRNA00292	0.625	0.986986
ILMN_1658631	642321	hypothetical protein LOC642321	LOC642321	0.625	0.768768
ILMN_3286154	642127	similar to TAF11 RNA polymerase II, TATA box binding protein (TBP)-associated factor	LOC642127	0.625	0.837837
ILMN_3277321	392264	zinc finger protein 532 pseudogene	LOC392264	0.625	0.98098
ILMN_1652417	389760	COBW-like placental protein	CBWD3	0.625	0.932932
ILMN_1772482	386757	solute carrier family 6 (neurotransmitter transporter, creatine), member 10, pseudogene	SLC6A10P	0.625	0.926926
ILMN_1679558	283874	hypothetical protein LOC283874	LOC283874	0.625	0.93093
ILMN_1691899	221491	chromosome 6 open reading frame 1	C6orf1	0.625	0.987987
ILMN_2099277	203100	HtrA serine peptidase 4	HTRA4	0.625	0.844844
ILMN_1700728	200634	keratinocyte associated protein 3	KRTCAP3	0.625	0.807807
ILMN_1787199	196446	chromosome 12 open reading frame 28	C12orf28	0.625	0.982982
ILMN_2113938	163590	torsin A interacting protein 2	TOR1AIP2	0.625	0.852852
ILMN_2070044	152926	protein phosphatase, Mg2 /Mn2 dependent, 1K	PPM1K	0.625	0.843843
ILMN_2170080	152302	cell death-inducing DFFA-like effector c pseudogene	CIDECP	0.625	0.98098
ILMN_3306963	151649	protein phosphatase 2C-like domain containing 1	PP2D1	0.625	0.899899
ILMN_1724873	128360	olfactory receptor, family 10, subfamily T, member 2	OR10T2	0.625	0.996996
ILMN_2150196	126364	leucine rich repeat containing 25	LRRC25	0.625	0.973973
ILMN_1698728	121512	FYVE, RhoGEF and PH domain containing 4	FGD4	0.625	0.817817
ILMN_1797359	117852	tripartite motif containing 78, pseudogene	TRIM78P	0.625	0.817817
ILMN_1767337	94097	sideroflexin 5	SFXN5	0.625	0.89089
ILMN_1694671	90637	zinc finger, AN1-type domain 2A	ZFAND2A	0.625	0.94094
ILMN_1660451	90627	StAR-related lipid transfer (START) domain containing 13	STARD13	0.625	0.891891
ILMN_1672834	85464	slingshot homolog 2 (Drosophila)	SSH2	0.625	0.916916
ILMN_1710844	84875	poly (ADP-ribose) polymerase family, member 10	PARP10	0.625	0.993993
ILMN_1815168	84329	hydrogen voltage-gated channel 1	HVCN1	0.625	0.924924
ILMN_2365307	80381	CD276 molecule	CD276	0.625	0.991991
ILMN_1748903	79727	lin-28 homolog A (C. elegans)	LIN28A	0.625	0.712712
ILMN_1736112	79658	Rho GTPase activating protein 10	ARHGAP10	0.625	0.935935
ILMN_2233493	65056	GC-rich promoter binding protein 1	GPBP1	0.625	0.994994
ILMN_1703123	64651	cysteine-serine-rich nuclear protein 1	CSRNP1	0.625	0.978978
ILMN_2205963	64115	chromosome 10 open reading frame 54	C10orf54	0.625	0.957957
ILMN_2102960	56204	KIAA1370	KIAA1370	0.625	0.966966
ILMN_2347193	55876	gasdermin B	GSDMB	0.625	0.894894
ILMN_2409754	55615	proline rich 5 (renal)	PRR5	0.625	0.675675
ILMN_1717326	55315	solute carrier family 29 (nucleoside transporters), member 3	SLC29A3	0.625	0.984984
ILMN_1721628	55150	chromosome 19 open reading frame 73	C19orf73	0.625	0.686686
ILMN_1689831	54508	hypothetical FLJ11235	FLJ11235	0.625	0.826826
ILMN_2048507	51274	Kruppel-like factor 3 (basic)	KLF3	0.625	0.949949
ILMN_1712678	51065	ribosomal protein S27-like	RPS27L	0.625	0.949949
ILMN_2383229	29974	APOBEC1 complementation factor	A1CF	0.625	0.979979
ILMN_1670096	29959	nuclear receptor binding protein 1	NRBP1	0.625	0.772772
ILMN_1813955	29946	SERTA domain containing 3	SERTAD3	0.625	0.983983
ILMN_3234654	27445	piccolo (presynaptic cytomatrix protein)	PCLO	0.625	0.929929
ILMN_1800626	27244	sestrin 1	SESN1	0.625	0.885885
ILMN_3246273	26869	RNA, U1 small nuclear 3	RNU1-3	0.625	0.787787
ILMN_3244646	26864	RNA, U1 small nuclear 9	RNU1-9	0.625	0.789789
ILMN_1705414	23587	chromosome 17 open reading frame 81	C17orf81	0.625	0.694694
ILMN_1803147	23418	crumbs homolog 1 (Drosophila)	CRB1	0.625	0.957957
ILMN_1737025	23228	phospholipase C-like 2	PLCL2	0.625	0.92092
ILMN_1791039	23168	Rtf1, Paf1/RNA polymerase II complex component, homolog (S. cerevisiae)	RTF1	0.625	0.731731
ILMN_2126038	11075	stathmin-like 2	STMN2	0.625	0.935935
ILMN_1758418	10673	tumor necrosis factor (ligand) superfamily, member 13b	TNFSF13B	0.625	0.929929
ILMN_1736180	10023	frequently rearranged in advanced T-cell lymphomas	FRAT1	0.625	0.942942
ILMN_1736796	9821	RB1-inducible coiled-coil 1	RB1CC1	0.625	0.995995
ILMN_2358919	9540	tumor protein p53 inducible protein 3	TP53I3	0.625	0.897897
ILMN_2221014	9530	BCL2-associated athanogene 4	BAG4	0.625	0.859859
ILMN_1805903	9046	docking protein 2, 56kDa	DOK2	0.625	0.662662
ILMN_2362681	8824	carboxylesterase 2	CES2	0.625	0.764764
ILMN_1732071	8349	histone cluster 2, H2be	HIST2H2BE	0.625	0.975975
ILMN_2043109	7152	topoisomerase (DNA) I pseudogene 2	TOP1P2	0.625	0.932932
ILMN_1772387	7097	toll-like receptor 2	TLR2	0.625	0.932932
ILMN_1726245	7048	transforming growth factor, beta receptor II (70/80kDa)	TGFBR2	0.625	0.888888
ILMN_1705468	5290	phosphoinositide-3-kinase, catalytic, alpha polypeptide	PIK3CA	0.625	0.985985
ILMN_1735712	3848	keratin 1	KRT1	0.625	0.86086
ILMN_2297765	3778	potassium large conductance calcium-activated channel, subfamily M, alpha member 1	KCNMA1	0.625	0.829829
ILMN_1711092	3745	potassium voltage-gated channel, Shab-related subfamily, member 1	KCNB1	0.625	0.962962
ILMN_1726306	3145	hydroxymethylbilane synthase	HMBS	0.625	0.821821
ILMN_1656670	3135	major histocompatibility complex, class I, G	HLA-G	0.625	0.982982
ILMN_1778401	3106	major histocompatibility complex, class I, B	HLA-B	0.625	0.805805
ILMN_2091100	2792	guanine nucleotide binding protein (G protein), gamma transducing activity polypeptide 1	GNGT1	0.625	0.944944
ILMN_2410783	2548	glucosidase, alpha; acid	GAA	0.625	0.929929
ILMN_1752728	2517	fucosidase, alpha-L- 1, tissue	FUCA1	0.625	0.788788
ILMN_1681703	2309	forkhead box O3	FOXO3	0.625	0.923923
ILMN_1844692	2309	forkhead box O3	FOXO3	0.625	0.883883
ILMN_3223126	1890	thymidine phosphorylase	TYMP	0.625	0.991991
ILMN_1777233	1870	E2F transcription factor 2	E2F2	0.625	0.926926
ILMN_2052208	1647	growth arrest and DNA-damage-inducible, alpha	GADD45A	0.625	0.973973
ILMN_1798475	1439	colony stimulating factor 2 receptor, beta, low-affinity (granulocyte-macrophage)	CSF2RB	0.625	0.69069
ILMN_1678493	1123	chimerin (chimaerin) 1	CHN1	0.625	0.938938
ILMN_2359945	1066	carboxylesterase 1	CES1	0.625	0.851851
ILMN_2326509	834	caspase 1, apoptosis-related cysteine peptidase (interleukin 1, beta, convertase)	CASP1	0.625	0.847847
ILMN_2376194	816	calcium/calmodulin-dependent protein kinase II beta	CAMK2B	0.625	0.85085
ILMN_1783060	788	solute carrier family 25 (carnitine/acylcarnitine translocase), member 20	SLC25A20	0.625	0.747747
ILMN_1773849	527	ATPase, H transporting, lysosomal 16kDa, V0 subunit c	ATP6V0C	0.625	0.927927
ILMN_2209417	495	ATPase, H /K exchanging, alpha polypeptide	ATP4A	0.625	0.845845
ILMN_1656285	25840	methyltransferase like 7A	METTL7A	0.624	0.939939
ILMN_1791211	9046	docking protein 2, 56kDa	DOK2	0.624	0.995995
ILMN_1737709	140801	ribosomal protein L10-like	RPL10L	0.6225	0.959959
ILMN_1731358	55205	zinc finger protein 532	ZNF532	0.6225	0.738738
ILMN_3283695	100131431	similar to mitochondrial cytochrome c oxidase subunit Vb	LOC100131431	0.621	0.806806
ILMN_3263018	100129958	keratin 8 pseudogene 44	KRT8P44	0.621	0.726726
ILMN_3309544	100126314	microRNA 877	MIR877	0.621	0.884884
ILMN_3305628	728678	similar to p40	LOC728678	0.621	0.764764
ILMN_3241036	677801	small nucleolar RNA, H/ACA box 14A	SNORA14A	0.621	0.965965
ILMN_1701716	649088	similar to Kinase suppressor of ras-1 (Kinase suppressor of ras)	LOC649088	0.621	0.758758
ILMN_1673372	644813	similar to Cip1-interacting zinc finger protein (Nuclear protein NP94)	LOC644813	0.621	0.926926
ILMN_1670524	644586	similar to Kinase suppressor of ras-1 (Kinase suppressor of ras)	LOC644586	0.621	0.974974
ILMN_1726723	642953	similar to SH3/ankyrin domain gene 2 isoform a	LOC642953	0.621	0.861861
ILMN_1686852	401002	single stranded DNA binding protein 3 pseudogene	LOC401002	0.621	0.766766
ILMN_1762189	387686	hypothetical LOC387686	LOC387686	0.621	0.892892
ILMN_1793919	343450	potassium channel, subfamily T, member 2	KCNT2	0.621	0.928928
ILMN_1739744	339879	asparagine-linked glycosylation 1 homolog pseudogene	LOC339879	0.621	0.829829
ILMN_1779195	284428	methyl-CpG binding domain protein 3-like 5	MBD3L5	0.621	0.882882
ILMN_3236231	284428	methyl-CpG binding domain protein 3-like 5	MBD3L5	0.621	0.927927
ILMN_1716265	283209	phosphoglucomutase 2-like 1	PGM2L1	0.621	0.789789
ILMN_1675191	202309	GRB2-binding adaptor protein, transmembrane	GAPT	0.621	0.796796
ILMN_1765061	165140	oxoeicosanoid (OXE) receptor 1	OXER1	0.621	0.897897
ILMN_1757137	152641	chromosome 4 open reading frame 38	C4orf38	0.621	0.873873
ILMN_1797432	146861	solute carrier family 35, member G3	SLC35G3	0.621	0.701701
ILMN_1690241	116071	basic leucine zipper transcription factor, ATF-like 2	BATF2	0.621	0.703703
ILMN_1726591	114769	caspase recruitment domain family, member 16	CARD16	0.621	0.905905
ILMN_1693494	113540	CKLF-like MARVEL transmembrane domain containing 1	CMTM1	0.621	0.895895
ILMN_1680726	94122	synaptotagmin-like 5	SYTL5	0.621	0.951951
ILMN_2180315	84971	ATG4 autophagy related 4 homolog D (S. cerevisiae)	ATG4D	0.621	0.767767
ILMN_1791637	83983	testis-specific serine kinase 6	TSSK6	0.621	0.988988
ILMN_1699085	83735	chromosome 8 open reading frame 16	C8orf16	0.621	0.936936
ILMN_1745533	81558	family with sequence similarity 117, member A	FAM117A	0.621	0.8008
ILMN_1728894	81318	olfactory receptor, family 4, subfamily A, member 5	OR4A5	0.621	0.811811
ILMN_1782070	80896	N-acetylneuraminate pyruvate lyase (dihydrodipicolinate synthase)	NPL	0.621	0.945945
ILMN_1714945	80271	inositol-trisphosphate 3-kinase C	ITPKC	0.621	0.951951
ILMN_3241996	79992	non-protein coding RNA 241	NCRNA00241	0.621	0.772772
ILMN_1691717	79651	rhomboid 5 homolog 2 (Drosophila)	RHBDF2	0.621	0.913913
ILMN_3307796	64376	IKAROS family zinc finger 5 (Pegasus)	IKZF5	0.621	0.891891
ILMN_2347298	64061	TSPY-like 2	TSPYL2	0.621	0.711711
ILMN_1787923	57104	patatin-like phospholipase domain containing 2	PNPLA2	0.621	0.888888
ILMN_1776314	57053	cholinergic receptor, nicotinic, alpha 10	CHRNA10	0.621	0.84084
ILMN_1753190	56959	chromosome 9 open reading frame 102	C9orf102	0.621	0.932932
ILMN_1735151	56648	eukaryotic translation initiation factor 5A2	EIF5A2	0.621	0.889889
ILMN_1667460	55959	sulfatase 2	SULF2	0.621	0.757757
ILMN_1802316	55512	sphingomyelin phosphodiesterase 3, neutral membrane (neutral sphingomyelinase II)	SMPD3	0.621	0.988988
ILMN_1758209	55075	uveal autoantigen with coiled-coil domains and ankyrin repeats	UACA	0.621	0.866866
ILMN_1701248	54209	triggering receptor expressed on myeloid cells 2	TREM2	0.621	0.767767
ILMN_1726342	51411	bridging integrator 2	BIN2	0.621	0.765765
ILMN_1712389	51192	chemokine-like factor	CKLF	0.621	0.999999
ILMN_2241953	29992	paired immunoglobin-like type 2 receptor alpha	PILRA	0.621	0.775775
ILMN_2227133	23070	FtsJ methyltransferase domain containing 2	FTSJD2	0.621	0.778778
ILMN_1703326	11251	G protein-coupled receptor 44	GPR44	0.621	0.977977
ILMN_1681008	10668	cell growth regulator with ring finger domain 1	CGRRF1	0.621	0.996996
ILMN_1707304	10661	Kruppel-like factor 1	KLF1	0.621	0.953953
ILMN_3190833	9034	chemokine (C-C motif) receptor-like 2	CCRL2	0.621	0.999999
ILMN_1701991	8867	synaptojanin 1	SYNJ1	0.621	0.861861
ILMN_1753524	8335	histone cluster 1, H2ab	HIST1H2AB	0.621	0.902902
ILMN_1663453	8329	histone cluster 1, H2ai	HIST1H2AI	0.621	0.978978
ILMN_1760509	8320	eomesodermin	EOMES	0.621	0.89089
ILMN_1714417	5664	presenilin 2 (Alzheimer disease 4)	PSEN2	0.621	0.99099
ILMN_1743619	4739	neural precursor cell expressed, developmentally down-regulated 9	NEDD9	0.621	0.872872
ILMN_1795119	4621	myosin, heavy chain 3, skeletal muscle, embryonic	MYH3	0.621	0.945945
ILMN_1730176	3687	integrin, alpha X (complement component 3 receptor 4 subunit)	ITGAX	0.621	0.875875
ILMN_2086095	3398	inhibitor of DNA binding 2, dominant negative helix-loop-helix protein	ID2	0.621	0.95095
ILMN_1668052	3170	forkhead box A2	FOXA2	0.621	0.689689
ILMN_1695311	3108	major histocompatibility complex, class II, DM alpha	HLA-DMA	0.621	0.91091
ILMN_1671039	2591	UDP-N-acetyl-alpha-D-galactosamine:polypeptide N-acetylgalactosaminyltransferase 3 (GalNAc-T3)	GALNT3	0.621	0.711711
ILMN_2121408	1839	heparin-binding EGF-like growth factor	HBEGF	0.621	0.98098
ILMN_1707467	1182	chloride channel 3	CLCN3	0.621	0.795795
ILMN_2396444	929	CD14 molecule	CD14	0.621	0.887887
ILMN_2123415	656	bone morphogenetic protein 8b	BMP8B	0.621	0.848848
ILMN_2405684	330	baculoviral IAP repeat containing 3	BIRC3	0.621	0.716716
ILMN_2320964	103	adenosine deaminase, RNA-specific	ADAR	0.621	0.883883
ILMN_2088124	201799	transmembrane protein 154	TMEM154	0.6195	0.89089
ILMN_1795703	51608	golgi to ER traffic protein 4 homolog (S. cerevisiae)	GET4	0.6195	0.926926
ILMN_3241426	100133773	hypothetical LOC100133773	LOC100133773	0.618	0.791791
ILMN_3248747	100131999	hypothetical protein LOC100131999	LOC100131999	0.618	0.847847
ILMN_3274299	100131891	hypothetical LOC100131891	LOC100131891	0.618	0.825825
ILMN_3239700	100124700	HOX transcript antisense RNA (non-protein coding)	HOTAIR	0.618	0.971971
ILMN_3233239	731789	hypothetical LOC731789	LOC731789	0.618	0.792792
ILMN_1658586	730012	similar to G protein-coupled receptor 161	LOC730012	0.618	0.807807
ILMN_1750178	653450	family with sequence similarity 21, member D	FAM21D	0.618	0.935935
ILMN_1714427	651118	similar to GTP-binding protein PTD004	LOC651118	0.618	0.795795
ILMN_1815210	646915	zinc finger protein 806	ZNF806	0.618	0.715715
ILMN_1682214	643584	similar to SET domain and mariner transposase fusion gene	LOC643584	0.618	0.85085
ILMN_1789314	641823	similar to SH3 domain binding protein CR16	LOC641823	0.618	0.865865
ILMN_1770994	440900	hypothetical LOC440900	LOC440900	0.618	0.848848
ILMN_3276319	440180	zinc finger, CCHC domain containing 7 pseudogene	LOC440180	0.618	0.895895
ILMN_1764070	388468	POTE ankyrin domain family, member C	POTEC	0.618	0.87087
ILMN_2396801	285848	patatin-like phospholipase domain containing 1	PNPLA1	0.618	0.888888
ILMN_2412768	204851	homeodomain interacting protein kinase 1	HIPK1	0.618	0.848848
ILMN_3240586	201164	phospholipase D family, member 6	PLD6	0.618	0.961961
ILMN_3246957	146850	phosphoinositide-3-kinase, regulatory subunit 6	PIK3R6	0.618	0.884884
ILMN_1670707	124783	chromosome 17 open reading frame 46	C17orf46	0.618	0.84084
ILMN_1705066	121551	BTB (POZ) domain containing 11	BTBD11	0.618	0.935935
ILMN_2229649	115207	potassium channel tetramerisation domain containing 12	KCTD12	0.618	0.735735
ILMN_2328363	113540	CKLF-like MARVEL transmembrane domain containing 1	CMTM1	0.618	0.765765
ILMN_1757129	92162	transmembrane protein 88	TMEM88	0.618	0.713713
ILMN_1758735	91662	NLR family, pyrin domain containing 12	NLRP12	0.618	0.945945
ILMN_1784822	89801	protein phosphatase 1, regulatory (inhibitor) subunit 3F	PPP1R3F	0.618	0.928928
ILMN_1694367	84546	small nucleolar RNA, C/D box 35B	SNORD35B	0.618	0.908908
ILMN_1703244	81631	microtubule-associated protein 1 light chain 3 beta	MAP1LC3B	0.618	0.997997
ILMN_1809566	80345	zinc finger and SCAN domain containing 16	ZSCAN16	0.618	0.789789
ILMN_2389376	80344	DDB1 and CUL4 associated factor 11	DCAF11	0.618	0.997997
ILMN_2095660	80008	transmembrane protein 156	TMEM156	0.618	0.857857
ILMN_1718405	65059	Ras association (RalGDS/AF-6) and pleckstrin homology domains 1	RAPH1	0.618	0.948948
ILMN_1779475	57055	deleted in azoospermia 2	DAZ2	0.618	0.903903
ILMN_1666206	55876	gasdermin B	GSDMB	0.618	0.919919
ILMN_1792076	55809	transcriptional regulating factor 1	TRERF1	0.618	0.989989
ILMN_1781859	54490	UDP glucuronosyltransferase 2 family, polypeptide B28	UGT2B28	0.618	0.758758
ILMN_1723910	51352	WT1 antisense RNA (non-protein coding)	WT1-AS	0.618	0.968968
ILMN_1683792	51056	leucine aminopeptidase 3	LAP3	0.618	0.95095
ILMN_1781010	50650	Rho guanine nucleotide exchange factor (GEF) 3	ARHGEF3	0.618	0.788788
ILMN_1735996	50507	NADPH oxidase 4	NOX4	0.618	0.75075
ILMN_1701052	27175	tubulin, gamma 2	TUBG2	0.618	0.847847
ILMN_1667609	26816	small nucleolar RNA, C/D box 35A	SNORD35A	0.618	0.857857
ILMN_3302919	26509	myoferlin	MYOF	0.618	0.725725
ILMN_2376160	25936	NSL1, MIND kinetochore complex component, homolog (S. cerevisiae)	NSL1	0.618	0.99099
ILMN_1756006	23130	ATG2 autophagy related 2 homolog A (S. cerevisiae)	ATG2A	0.618	0.779779
ILMN_1709396	11235	programmed cell death 10	PDCD10	0.618	0.812812
ILMN_1709101	11214	A kinase (PRKA) anchor protein 13	AKAP13	0.618	0.978978
ILMN_1676528	11118	butyrophilin, subfamily 3, member A2	BTN3A2	0.618	0.886886
ILMN_1668592	11037	stonin 1	STON1	0.618	0.761761
ILMN_1799614	10908	patatin-like phospholipase domain containing 6	PNPLA6	0.618	0.999999
ILMN_1696828	10636	regulator of G-protein signaling 14	RGS14	0.618	0.975975
ILMN_1724666	10207	InaD-like (Drosophila)	INADL	0.618	0.802802
ILMN_1743241	10124	ADP-ribosylation factor-like 4A	ARL4A	0.618	0.989989
ILMN_1680993	10107	tripartite motif containing 10	TRIM10	0.618	0.933933
ILMN_2120917	9646	Ctr9, Paf1/RNA polymerase II complex component, homolog (S. cerevisiae)	CTR9	0.618	0.966966
ILMN_2166534	9262	serine/threonine kinase 17b	STK17B	0.618	0.832832
ILMN_1724700	8780	RIO kinase 3 (yeast)	RIOK3	0.618	0.988988
ILMN_1754643	8220	DiGeorge syndrome critical region gene 14	DGCR14	0.618	0.865865
ILMN_1704335	8087	fragile X mental retardation, autosomal homolog 1	FXR1	0.618	0.767767
ILMN_2384241	7048	transforming growth factor, beta receptor II (70/80kDa)	TGFBR2	0.618	0.819819
ILMN_2061327	6884	TAF13 RNA polymerase II, TATA box binding protein (TBP)-associated factor, 18kDa	TAF13	0.618	0.842842
ILMN_1795183	6035	ribonuclease, RNase A family, 1 (pancreatic)	RNASE1	0.618	0.718718
ILMN_1808226	6004	regulator of G-protein signaling 16	RGS16	0.618	0.838838
ILMN_2069224	5816	parvalbumin	PVALB	0.618	0.835835
ILMN_1669172	5801	protein tyrosine phosphatase, receptor type, R	PTPRR	0.618	0.994994
ILMN_1809813	5228	placental growth factor	PGF	0.618	0.997997
ILMN_2339955	4929	nuclear receptor subfamily 4, group A, member 2	NR4A2	0.618	0.983983
ILMN_1795025	4799	nuclear transcription factor, X-box binding 1	NFX1	0.618	0.797797
ILMN_1674152	4793	nuclear factor of kappa light polypeptide gene enhancer in B-cells inhibitor, beta	NFKBIB	0.618	0.975975
ILMN_1677997	4150	MYC-associated zinc finger protein (purine-binding transcription factor)	MAZ	0.618	0.943943
ILMN_1704795	4140	MAP/microtubule affinity-regulating kinase 3	MARK3	0.618	0.884884
ILMN_2412214	3965	lectin, galactoside-binding, soluble, 9	LGALS9	0.618	0.948948
ILMN_1652065	3779	potassium large conductance calcium-activated channel, subfamily M, beta member 1	KCNMB1	0.618	0.648648
ILMN_1685009	3684	integrin, alpha M (complement component 3 receptor 3 subunit)	ITGAM	0.618	0.963963
ILMN_1701403	3092	huntingtin interacting protein 1	HIP1	0.618	0.789789
ILMN_1799708	2993	glycophorin A (MNS blood group)	GYPA	0.618	0.766766
ILMN_2078975	2913	glutamate receptor, metabotropic 3	GRM3	0.618	0.773773
ILMN_1688886	2262	glypican 5	GPC5	0.618	0.866866
ILMN_1673113	2150	coagulation factor II (thrombin) receptor-like 1	F2RL1	0.618	0.707707
ILMN_1752451	1512	cathepsin H	CTSH	0.618	0.77077
ILMN_2196347	1027	cyclin-dependent kinase inhibitor 1B (p27, Kip1)	CDKN1B	0.618	0.923923
ILMN_1791270	1008	cadherin 10, type 2 (T2-cadherin)	CDH10	0.618	0.832832
ILMN_2413508	976	CD97 molecule	CD97	0.618	0.984984
ILMN_2294784	639	PR domain containing 1, with ZNF domain	PRDM1	0.618	0.838838
ILMN_1669663	613	breakpoint cluster region	BCR	0.618	0.721721
ILMN_3240557	100133018	hypothetical protein LOC100133018	LOC100133018	0.617	0.905905
ILMN_3236746	100132184	similar to PDE4DIP protein	LOC100132184	0.617	0.842842
ILMN_3281365	100131767	hypothetical LOC100131767	LOC100131767	0.617	0.877877
ILMN_3199772	100131253	similar to fetal globin-inducing factor	LOC100131253	0.617	0.686686
ILMN_3252185	100129699	hypothetical LOC100129699	LOC100129699	0.617	0.88088
ILMN_3185118	100129053	lysine (K)-specific demethylase 4D-like pseudogene	LOC100129053	0.617	0.886886
ILMN_3254481	100128893	hypothetical LOC100128893	LOC100128893	0.617	0.973973
ILMN_3239704	100124539	small nucleolar RNA, H/ACA box 11B (retrotransposed)	SNORA11B	0.617	0.855855
ILMN_3242226	729384	tripartite motif containing 49-like 1	TRIM49L1	0.617	0.955955
ILMN_3230260	729348	LINE1 retrotransposable element	LOC729348	0.617	0.971971
ILMN_3305993	728602	ornithine decarboxylase antizyme 1 pseudogene	LOC728602	0.617	0.953953
ILMN_3209883	728047	golgin subfamily A member 8-like protein 2-like	LOC728047	0.617	0.926926
ILMN_1700627	653800	hypothetical LOC653800	LOC653800	0.617	0.847847
ILMN_1796743	652335	similar to LIM and senescent cell antigen-like domains 1	LOC652335	0.617	0.885885
ILMN_1749289	651821	similar to tyrosine hydroxylase 2	LOC651821	0.617	0.932932
ILMN_1678398	651686	similar to CG33103-PA, isoform A	LOC651686	0.617	0.858858
ILMN_3274143	649299	ribosomal protein L36a pseudogene 51	RPL36AP51	0.617	0.85085
ILMN_1701857	644373	hypothetical protein LOC644373	LOC644373	0.617	0.867867
ILMN_1791127	643857	similar to cadherin 12, type 2 preproprotein	LOC643857	0.617	0.941941
ILMN_1658155	643813	hypothetical protein LOC643813	LOC643813	0.617	0.867867
ILMN_1679060	642559	POU class 5 homeobox 1 pseudogene 3	POU5F1P3	0.617	0.992992
ILMN_1685125	642236	FSHD region gene 1 pseudogene	LOC642236	0.617	0.811811
ILMN_1693645	554208	hypothetical LOC554208	LOC554208	0.617	0.901901
ILMN_3199438	440366	hect domain and RLD 2 pseudogene 8	HERC2P8	0.617	0.808808
ILMN_1664499	440107	pleckstrin homology domain containing, family G (with RhoGef domain) member 7	PLEKHG7	0.617	0.834834
ILMN_3202883	440040	glutamate receptor, metabotropic 5 pseudogene	LOC440040	0.617	0.782782
ILMN_1721967	401427	olfactory receptor, family 2, subfamily A, member 7	OR2A7	0.617	0.852852
ILMN_1776842	400169	DKFZp451A211 protein	DKFZp451A211	0.617	0.787787
ILMN_2203748	391518	VENT homeobox pseudogene 7	VENTXP7	0.617	0.863863
ILMN_1717825	389000	solute carrier family 9, subfamily B (cation proton antiporter 2), member 1 pseudogene 2	SLC9B1P2	0.617	0.793793
ILMN_1757629	349149	gap junction protein, gamma 3, 30.2kDa	GJC3	0.617	0.701701
ILMN_1811927	343171	olfactory receptor, family 2, subfamily W, member 3	OR2W3	0.617	0.974974
ILMN_1718135	343068	PRAME family member 5	PRAMEF5	0.617	0.781781
ILMN_1783383	341019	doublecortin domain containing 1	DCDC1	0.617	0.689689
ILMN_1656409	286749	STON1-GTF2A1L readthrough	STON1-GTF2A1L	0.617	0.776776
ILMN_1737878	285696	hypothetical LOC285696	LOC285696	0.617	0.697697
ILMN_1790014	284207	meteorin, glial cell differentiation regulator-like	METRNL	0.617	0.999999
ILMN_1805062	283111	olfactory receptor, family 51, subfamily V, member 1	OR51V1	0.617	0.874874
ILMN_1807114	255620	unc-93 homolog B6 (C. elegans)	UNC93B6	0.617	0.861861
ILMN_1791253	222235	F-box and leucine-rich repeat protein 13	FBXL13	0.617	0.756756
ILMN_1682727	221895	JAZF zinc finger 1	JAZF1	0.617	0.796796
ILMN_1694166	221613	histone cluster 1, H2aa	HIST1H2AA	0.617	0.768768
ILMN_1809012	221136	similar to CG4835-PA	LOC221136	0.617	0.779779
ILMN_2198270	200232	chromosome 20 open reading frame 106	C20orf106	0.617	0.771771
ILMN_1760955	200159	chromosome 1 open reading frame 100	C1orf100	0.617	0.782782
ILMN_1770663	192666	keratin 24	KRT24	0.617	0.947947
ILMN_1769550	162394	schlafen family member 5	SLFN5	0.617	0.956956
ILMN_2070043	152926	protein phosphatase, Mg2 /Mn2 dependent, 1K	PPM1K	0.617	0.691691
ILMN_1784380	151636	deltex 3-like (Drosophila)	DTX3L	0.617	0.779779
ILMN_1693431	144811	chromosome 13 open reading frame 31	C13orf31	0.617	0.811811
ILMN_1702899	144100	pleckstrin homology domain containing, family A member 7	PLEKHA7	0.617	0.627627
ILMN_3240236	140771	Smith-Magenis syndrome chromosome region, candidate 5 (non-protein coding)	SMCR5	0.617	0.749749
ILMN_1809522	138151	NACC family member 2, BEN and BTB (POZ) domain containing	NACC2	0.617	0.881881
ILMN_1692591	138065	ring finger protein 183	RNF183	0.617	0.823823
ILMN_3251662	135114	histidine triad nucleotide binding protein 3	HINT3	0.617	0.966966
ILMN_1813307	114898	C1q and tumor necrosis factor related protein 2	C1QTNF2	0.617	0.94094
ILMN_3252556	114769	caspase recruitment domain family, member 16	CARD16	0.617	0.907907
ILMN_1715013	114625	erythroblast membrane-associated protein (Scianna blood group)	ERMAP	0.617	0.887887
ILMN_1674593	114132	sialic acid binding Ig-like lectin 11	SIGLEC11	0.617	0.873873
ILMN_1658231	112939	nucleus accumbens associated 1, BEN and BTB (POZ) domain containing	NACC1	0.617	0.765765
ILMN_1668566	93550	AN1, ubiquitin-like, homolog (Xenopus laevis)	ANUBL1	0.617	0.949949
ILMN_1653712	91373	UDP-N-acteylglucosamine pyrophosphorylase 1-like 1	UAP1L1	0.617	0.878878
ILMN_3239181	85450	inositol 1,4,5-trisphosphate receptor interacting protein	ITPRIP	0.617	0.982982
ILMN_1721411	84875	poly (ADP-ribose) polymerase family, member 10	PARP10	0.617	0.93093
ILMN_3239653	84839	retina and anterior neural fold homeobox 2	RAX2	0.617	0.835835
ILMN_1700232	84085	F-box protein 30	FBXO30	0.617	0.916916
ILMN_1663327	83595	SRY (sex determining region Y)-box 6	SOX6	0.617	0.841841
ILMN_1811823	81857	mediator complex subunit 25	MED25	0.617	0.835835
ILMN_2367165	80325	ankyrin repeat and BTB (POZ) domain containing 1	ABTB1	0.617	0.936936
ILMN_1726809	79365	basic helix-loop-helix family, member e41	BHLHE41	0.617	0.721721
ILMN_1722218	79143	membrane bound O-acyltransferase domain containing 7	MBOAT7	0.617	0.918918
ILMN_1772834	64900	lipin 3	LPIN3	0.617	0.964964
ILMN_2134110	58515	selenoprotein K	SELK	0.617	0.888888
ILMN_1677432	57522	SLIT-ROBO Rho GTPase activating protein 1	SRGAP1	0.617	0.716716
ILMN_1731991	57410	SCY1-like 1 (S. cerevisiae)	SCYL1	0.617	0.873873
ILMN_1751561	57118	calcium/calmodulin-dependent protein kinase ID	CAMK1D	0.617	0.964964
ILMN_1729973	56829	zinc finger CCCH-type, antiviral 1	ZC3HAV1	0.617	0.849849
ILMN_2345142	55959	sulfatase 2	SULF2	0.617	0.872872
ILMN_2251375	55734	zinc finger protein 64 homolog (mouse)	ZFP64	0.617	0.856856
ILMN_1680094	55363	hemogen	HEMGN	0.617	0.936936
ILMN_1734483	55108	BSD domain containing 1	BSDC1	0.617	0.899899
ILMN_1773650	54674	leucine rich repeat neuronal 3	LRRN3	0.617	0.929929
ILMN_1775380	54498	spermine oxidase	SMOX	0.617	0.739739
ILMN_1697554	54440	SAM and SH3 domain containing 3	SASH3	0.617	0.865865
ILMN_1702534	51744	CD244 molecule, natural killer cell receptor 2B4	CD244	0.617	0.909909
ILMN_1732534	51510	chromatin modifying protein 5	CHMP5	0.617	0.871871
ILMN_1778788	51421	angiomotin like 2	AMOTL2	0.617	0.898898
ILMN_1797310	51382	ATPase, H transporting, lysosomal 34kDa, V1 subunit D	ATP6V1D	0.617	0.942942
ILMN_1721833	51278	immediate early response 5	IER5	0.617	0.992992
ILMN_1796165	51218	glutaredoxin 5	GLRX5	0.617	0.904904
ILMN_2414027	51192	chemokine-like factor	CKLF	0.617	0.982982
ILMN_1680223	50640	patatin-like phospholipase domain containing 8	PNPLA8	0.617	0.953953
ILMN_3235922	29125	chromosome 11 open reading frame 21	C11orf21	0.617	0.954954
ILMN_1678928	28232	solute carrier organic anion transporter family, member 3A1	SLCO3A1	0.617	0.765765
ILMN_3236653	26863	RNA, U1 small nuclear 5	RNU1-5	0.617	0.805805
ILMN_1725485	26575	regulator of G-protein signaling 17	RGS17	0.617	0.72072
ILMN_2233050	26279	phospholipase A2, group IID	PLA2G2D	0.617	0.759759
ILMN_1739594	26027	acyl-CoA thioesterase 11	ACOT11	0.617	0.892892
ILMN_1729690	23759	peptidylprolyl isomerase (cyclophilin)-like 2	PPIL2	0.617	0.995995
ILMN_1756910	23659	phospholipase A2, group XV	PLA2G15	0.617	0.987987
ILMN_1655229	23657	solute carrier family 7 (anionic amino acid transporter light chain, xc- system), member 11	SLC7A11	0.617	0.896896
ILMN_1792951	22882	zinc fingers and homeoboxes 2	ZHX2	0.617	0.991991
ILMN_1658469	11257	TP53 target 1 (non-protein coding)	TP53TG1	0.617	0.996996
ILMN_1677574	11226	UDP-N-acetyl-alpha-D-galactosamine:polypeptide N-acetylgalactosaminyltransferase 6 (GalNAc-T6)	GALNT6	0.617	0.735735
ILMN_2408908	11183	mitogen-activated protein kinase kinase kinase kinase 5	MAP4K5	0.617	0.958958
ILMN_1673352	10581	interferon induced transmembrane protein 2 (1-8D)	IFITM2	0.617	0.997997
ILMN_1749792	10580	sorbin and SH3 domain containing 1	SORBS1	0.617	0.897897
ILMN_1685369	10569	SLU7 splicing factor homolog (S. cerevisiae)	SLU7	0.617	0.95095
ILMN_2369953	10124	ADP-ribosylation factor-like 4A	ARL4A	0.617	0.996996
ILMN_1777998	9938	Rho GTPase activating protein 25	ARHGAP25	0.617	0.929929
ILMN_1718046	9915	aryl-hydrocarbon receptor nuclear translocator 2	ARNT2	0.617	0.953953
ILMN_2392286	9807	inositol hexakisphosphate kinase 1	IP6K1	0.617	0.92092
ILMN_1781001	9021	suppressor of cytokine signaling 3	SOCS3	0.617	0.93093
ILMN_2215119	8871	synaptojanin 2	SYNJ2	0.617	0.938938
ILMN_1655983	8556	CDC14 cell division cycle 14 homolog A (S. cerevisiae)	CDC14A	0.617	0.711711
ILMN_2400326	8444	dual-specificity tyrosine-(Y)-phosphorylation regulated kinase 3	DYRK3	0.617	0.894894
ILMN_1759117	7504	X-linked Kx blood group (McLeod syndrome)	XK	0.617	0.871871
ILMN_1677756	7322	ubiquitin-conjugating enzyme E2D 2	UBE2D2	0.617	0.947947
ILMN_2246510	7248	tuberous sclerosis 1	TSC1	0.617	0.959959
ILMN_1797367	7248	tuberous sclerosis 1	TSC1	0.617	0.872872
ILMN_1721876	7077	TIMP metallopeptidase inhibitor 2	TIMP2	0.617	0.844844
ILMN_1733927	6923	transcription elongation factor B (SIII), polypeptide 2 (18kDa, elongin B)	TCEB2	0.617	0.937937
ILMN_1713491	6844	vesicle-associated membrane protein 2 (synaptobrevin 2)	VAMP2	0.617	0.806806
ILMN_2292723	6757	synovial sarcoma, X breakpoint 2	SSX2	0.617	0.736736
ILMN_2048478	6581	solute carrier family 22 (extraneuronal monoamine transporter), member 3	SLC22A3	0.617	0.774774
ILMN_1773245	6349	chemokine (C-C motif) ligand 3-like 1	CCL3L1	0.617	0.734734
ILMN_1753342	6303	spermidine/spermine N1-acetyltransferase 1	SAT1	0.617	0.998998
ILMN_1776519	5909	RAP1 GTPase activating protein	RAP1GAP	0.617	0.76076
ILMN_1684183	5883	RAD9 homolog A (S. pombe)	RAD9A	0.617	0.854854
ILMN_1696187	5836	phosphorylase, glycogen, liver	PYGL	0.617	0.893893
ILMN_2096759	5706	proteasome (prosome, macropain) 26S subunit, ATPase, 6	PSMC6	0.617	0.711711
ILMN_2410516	5494	protein phosphatase, Mg2 /Mn2 dependent, 1A	PPM1A	0.617	0.809809
ILMN_1682181	5260	phosphorylase kinase, gamma 1 (muscle)	PHKG1	0.617	0.969969
ILMN_1796642	4688	neutrophil cytosolic factor 2	NCF2	0.617	0.93093
ILMN_1660086	4629	myosin, heavy chain 11, smooth muscle	MYH11	0.617	0.754754
ILMN_1718766	4494	metallothionein 1F	MT1F	0.617	0.951951
ILMN_1770338	4071	transmembrane 4 L six family member 1	TM4SF1	0.617	0.812812
ILMN_1665647	4064	CD180 molecule	CD180	0.617	0.959959
ILMN_1741667	4018	lipoprotein, Lp(a)	LPA	0.617	0.969969
ILMN_1660436	3304	heat shock 70kDa protein 1B	HSPA1B	0.617	0.918918
ILMN_1741483	3257	Hermansky-Pudlak syndrome 1	HPS1	0.617	0.796796
ILMN_1670302	3101	hexokinase 3 (white cell)	HK3	0.617	0.995995
ILMN_1804064	2104	estrogen-related receptor gamma	ESRRG	0.617	0.833833
ILMN_1744665	2033	E1A binding protein p300	EP300	0.617	0.858858
ILMN_1778681	1879	early B-cell factor 1	EBF1	0.617	0.826826
ILMN_1738251	1814	dopamine receptor D3	DRD3	0.617	0.968968
ILMN_1735185	1477	cleavage stimulation factor, 3' pre-RNA, subunit 1, 50kDa	CSTF1	0.617	0.879879
ILMN_1722811	1027	cyclin-dependent kinase inhibitor 1B (p27, Kip1)	CDKN1B	0.617	0.858858
ILMN_1763027	816	calcium/calmodulin-dependent protein kinase II beta	CAMK2B	0.617	0.977977
ILMN_1710606	731	complement component 8, alpha polypeptide	C8A	0.617	0.754754
ILMN_1722718	650	bone morphogenetic protein 2	BMP2	0.617	0.962962
ILMN_1751276	627	brain-derived neurotrophic factor	BDNF	0.617	0.802802
ILMN_2353642	533	ATPase, H transporting, lysosomal 21kDa, V0 subunit b	ATP6V0B	0.617	0.93093
ILMN_1730291	481	ATPase, Na /K transporting, beta 1 polypeptide	ATP1B1	0.617	0.9009
ILMN_2405305	406	aryl hydrocarbon receptor nuclear translocator-like	ARNTL	0.617	0.826826
ILMN_2182704	329	baculoviral IAP repeat containing 2	BIRC2	0.617	0.903903
ILMN_1797796	276	amylase, alpha 1A (salivary)	AMY1A	0.617	0.821821
ILMN_1797875	241	arachidonate 5-lipoxygenase-activating protein	ALOX5AP	0.617	0.997997
ILMN_1695583	644094	proteasome (prosome, macropain) 26S subunit, ATPase, 1 pseudogene 12	PSMC1P12	0.6165	0.874874
ILMN_1698179	29114	transgelin 3	TAGLN3	0.6165	0.936936
ILMN_1782305	4929	nuclear receptor subfamily 4, group A, member 2	NR4A2	0.6165	0.952952
ILMN_1750278	2504	ferritin, heavy polypeptide 1 pseudogene 12	FTH1P12	0.6165	0.901901
ILMN_3239490	100134409	double homeobox protein 4-like	LOC100134409	0.615	0.861861
ILMN_3201643	100133019	similar to hCG1983765	LOC100133019	0.615	0.809809
ILMN_3285762	100131164	similar to anion exchanger	LOC100131164	0.615	0.796796
ILMN_3310643	100126299	vault RNA 2-1	VTRNA2-1	0.615	0.8008
ILMN_3282067	728111	high mobility group nucleosome binding domain 1 pseudogene 31	HMGN1P31	0.615	0.863863
ILMN_2106725	654816	neutrophil cytosolic factor 1B pseudogene	NCF1B	0.615	0.906906
ILMN_1765781	653394	phosphoglucomutase 5 pseudogene 1	PGM5P1	0.615	0.869869
ILMN_3243074	649903	similar to zinc finger protein 532	LOC649903	0.615	0.938938
ILMN_1685640	649446	hypothetical LOC649446	FLJ35776	0.615	0.867867
ILMN_1739233	648879	similar to protein expressed in prostate, ovary, testis, and placenta 14 isoform POTE-14A	LOC648879	0.615	0.968968
ILMN_2153787	645432	arrestin domain containing 5	ARRDC5	0.615	0.898898
ILMN_1735955	644033	similar to similar to RPL23AP7 protein	LOC644033	0.615	0.945945
ILMN_1791420	643700	hypothetical protein LOC643700	LOC643700	0.615	0.756756
ILMN_1673753	642033	similar to ATP-binding cassette, sub-family F, member 1 isoform b	LOC642033	0.615	0.979979
ILMN_1771747	641699	similar to retrotransposon gag domain containing 1	LOC641699	0.615	0.84084
ILMN_3239108	619562	small nucleolar RNA, H/ACA box 3	SNORA3	0.615	0.827827
ILMN_3215138	285804	hypothetical LOC285804	LOC285804	0.615	0.874874
ILMN_1755635	285150	hypothetical LOC285150	FLJ33534	0.615	0.876876
ILMN_2342066	284207	meteorin, glial cell differentiation regulator-like	METRNL	0.615	0.944944
ILMN_1760530	282991	biogenesis of lysosomal organelles complex-1, subunit 2	BLOC1S2	0.615	0.937937
ILMN_1752526	255488	ring finger protein 144B	RNF144B	0.615	0.932932
ILMN_3248928	254048	ubinuclein 2	UBN2	0.615	0.855855
ILMN_2197228	245935	defensin, beta 122 (pseudogene)	DEFB122	0.615	0.872872
ILMN_1733531	170487	chromosome 20 open reading frame 134	C20orf134	0.615	0.981981
ILMN_1747305	155038	GTPase, IMAP family member 8	GIMAP8	0.615	0.816816
ILMN_1728446	152024	hypothetical LOC152024	LOC152024	0.615	0.827827
ILMN_1653372	148229	ATPase, aminophospholipid transporter, class I, type 8B, member 3	ATP8B3	0.615	0.922922
ILMN_1748907	143630	ubiquilin-like	UBQLNL	0.615	0.848848
ILMN_1807067	140711	chromosome 20 open reading frame 118	C20orf118	0.615	0.936936
ILMN_2167223	125972	calreticulin 3	CALR3	0.615	0.942942
ILMN_1798612	124460	sorting nexin 20	SNX20	0.615	0.93093
ILMN_1780591	120114	FAT tumor suppressor homolog 3 (Drosophila)	FAT3	0.615	0.967967
ILMN_2313782	115201	ATG4 autophagy related 4 homolog A (S. cerevisiae)	ATG4A	0.615	0.918918
ILMN_1726906	84335	AKT1 substrate 1 (proline-rich)	AKT1S1	0.615	0.813813
ILMN_2279484	84281	chromosome 2 open reading frame 88	C2orf88	0.615	0.824824
ILMN_1737163	83442	SH3 domain binding glutamic acid-rich protein like 3	SH3BGRL3	0.615	0.962962
ILMN_1669995	81061	olfactory receptor, family 11, subfamily H, member 1	OR11H1	0.615	0.881881
ILMN_1758963	65220	NAD kinase	NADK	0.615	0.997997
ILMN_2281186	64283	190 kDa guanine nucleotide exchange factor	RGNEF	0.615	0.765765
ILMN_1705213	64114	transmembrane BAX inhibitor motif containing 1	TMBIM1	0.615	0.97097
ILMN_1762608	57724	ectopic P-granules autophagy protein 5 homolog (C. elegans)	EPG5	0.615	0.981981
ILMN_1651767	57591	megakaryoblastic leukemia (translocation) 1	MKL1	0.615	0.907907
ILMN_1755658	51225	ABI family, member 3	ABI3	0.615	0.734734
ILMN_1688158	51167	cytochrome b5 reductase 4	CYB5R4	0.615	0.828828
ILMN_1791912	51092	SID1 transmembrane family, member 2	SIDT2	0.615	0.954954
ILMN_2366710	29796	ubiquinol-cytochrome c reductase, complex III subunit X	UQCR10	0.615	0.947947
ILMN_2342554	29114	transgelin 3	TAGLN3	0.615	0.999999
ILMN_1654735	28232	solute carrier organic anion transporter family, member 3A1	SLCO3A1	0.615	0.974974
ILMN_1721132	27120	dickkopf-like 1	DKKL1	0.615	0.83083
ILMN_1671583	23608	makorin ring finger protein 1	MKRN1	0.615	0.98098
ILMN_2165975	23491	carboxylesterase 3	CES3	0.615	0.869869
ILMN_1739521	22871	neuroligin 1	NLGN1	0.615	0.732732
ILMN_3236045	10816	serine peptidase inhibitor, Kunitz type, 3	SPINT3	0.615	0.733733
ILMN_1797594	10725	nuclear factor of activated T-cells 5, tonicity-responsive	NFAT5	0.615	0.924924
ILMN_2066858	10673	tumor necrosis factor (ligand) superfamily, member 13b	TNFSF13B	0.615	0.881881
ILMN_2317751	9985	REC8 homolog (yeast)	REC8	0.615	0.806806
ILMN_2344373	9961	major vault protein	MVP	0.615	0.906906
ILMN_1795704	9778	KIAA0232	KIAA0232	0.615	0.906906
ILMN_1794190	9236	cell cycle progression 1	CCPG1	0.615	0.809809
ILMN_2405797	9185	RALBP1 associated Eps domain containing 2	REPS2	0.615	0.697697
ILMN_1773906	8031	nuclear receptor coactivator 4	NCOA4	0.615	0.999999
ILMN_1720829	7538	zinc finger protein 36, C3H type, homolog (mouse)	ZFP36	0.615	0.949949
ILMN_1755992	7352	uncoupling protein 3 (mitochondrial, proton carrier)	UCP3	0.615	0.996996
ILMN_2252160	7316	ubiquitin C	UBC	0.615	0.92092
ILMN_2192316	7150	topoisomerase (DNA) I	TOP1	0.615	0.94094
ILMN_1711566	7076	TIMP metallopeptidase inhibitor 1	TIMP1	0.615	0.777777
ILMN_2377185	6923	transcription elongation factor B (SIII), polypeptide 2 (18kDa, elongin B)	TCEB2	0.615	0.766766
ILMN_1759250	6891	transporter 2, ATP-binding cassette, sub-family B (MDR/TAP)	TAP2	0.615	0.993993
ILMN_1781628	6835	surfeit 2	SURF2	0.615	0.861861
ILMN_1690105	6772	signal transducer and activator of transcription 1, 91kDa	STAT1	0.615	0.942942
ILMN_2284998	6672	SP100 nuclear antigen	SP100	0.615	0.823823
ILMN_1705266	5970	v-rel reticuloendotheliosis viral oncogene homolog A (avian)	RELA	0.615	0.79079
ILMN_1718805	5523	protein phosphatase 2, regulatory subunit B'', alpha	PPP2R3A	0.615	0.852852
ILMN_1657317	5439	polymerase (RNA) II (DNA directed) polypeptide J, 13.3kDa	POLR2J	0.615	0.721721
ILMN_1804929	5021	oxytocin receptor	OXTR	0.615	0.944944
ILMN_1779010	4215	mitogen-activated protein kinase kinase kinase 3	MAP3K3	0.615	0.992992
ILMN_1805376	3763	potassium inwardly-rectifying channel, subfamily J, member 6	KCNJ6	0.615	0.817817
ILMN_1749591	3683	integrin, alpha L (antigen CD11A (p180), lymphocyte function-associated antigen 1; alpha polypeptide)	ITGAL	0.615	0.992992
ILMN_1813572	3603	interleukin 16	IL16	0.615	0.997997
ILMN_1774874	3557	interleukin 1 receptor antagonist	IL1RN	0.615	0.954954
ILMN_2130441	3136	major histocompatibility complex, class I, H (pseudogene)	HLA-H	0.615	0.796796
ILMN_2186806	3134	major histocompatibility complex, class I, F	HLA-F	0.615	0.765765
ILMN_1656501	1847	dual specificity phosphatase 5	DUSP5	0.615	0.986986
ILMN_1695430	1642	damage-specific DNA binding protein 1, 127kDa	DDB1	0.615	0.929929
ILMN_2374036	1514	cathepsin L1	CTSL1	0.615	0.877877
ILMN_2310909	489	ATPase, Ca transporting, ubiquitous	ATP2A3	0.615	0.972972
ILMN_1804255	153	adrenergic, beta-1-, receptor	ADRB1	0.615	0.996996
ILMN_2404407	18	4-aminobutyrate aminotransferase	ABAT	0.615	0.981981
ILMN_3219558	100131364	hypothetical protein LOC100131364	LOC100131364	0.6135	0.73073
ILMN_1753648	84767	SPRY domain containing 5	SPRYD5	0.6135	0.952952
ILMN_1688322	51094	adiponectin receptor 1	ADIPOR1	0.6135	0.957957
ILMN_2124082	5526	protein phosphatase 2, regulatory subunit B', beta	PPP2R5B	0.6135	0.867867
ILMN_1761812	1756	dystrophin	DMD	0.6135	0.927927
ILMN_3240986	100134584	hypothetical protein LOC100134584	LOC100134584	0.612	0.908908
ILMN_3271587	100129907	hypothetical LOC100129907	LOC100129907	0.612	0.909909
ILMN_1839750	729776	hypothetical LOC729776	LOC729776	0.612	0.891891
ILMN_3281651	654350	ribosomal protein L9 pseudogene 25	RPL9P25	0.612	0.678678
ILMN_1805342	652634	similar to fem-1 homolog a (C.elegans)	LOC652634	0.612	0.739739
ILMN_3204768	647288	CTAGE family, member 11, pseudogene	CTAGE11P	0.612	0.979979
ILMN_1774206	647108	hypothetical protein LOC647108	LOC647108	0.612	0.864864
ILMN_3275919	646644	LLP homolog, long-term synaptic facilitation (Aplysia) pseudogene	LOC646644	0.612	0.833833
ILMN_1660576	646604	similar to activating NK receptor precursor	LOC646604	0.612	0.885885
ILMN_3294741	644496	cathepsin L1 pseudogene 4	CTSL1P4	0.612	0.936936
ILMN_2096747	594839	small nucleolar RNA, H/ACA box 33	SNORA33	0.612	0.982982
ILMN_1673273	387761	similar to hCG1816027	LOC387761	0.612	0.854854
ILMN_2408851	257106	Rho GTPase activating protein 30	ARHGAP30	0.612	0.94094
ILMN_1717677	85446	zinc finger homeobox 2	ZFHX2	0.612	0.702702
ILMN_1794038	81553	family with sequence similarity 49, member A	FAM49A	0.612	0.873873
ILMN_1769876	55357	TBC1 domain family, member 2	TBC1D2	0.612	0.767767
ILMN_1784105	55238	solute carrier family 38, member 7	SLC38A7	0.612	0.965965
ILMN_1674985	55092	transmembrane protein 51	TMEM51	0.612	0.824824
ILMN_1785804	30816	endogenous retrovirus group W, member 1	ERVW-1	0.612	0.76076
ILMN_1694219	25820	ariadne homolog, ubiquitin-conjugating enzyme E2 binding protein, 1 (Drosophila)	ARIH1	0.612	0.964964
ILMN_1663484	25764	chromosome 15 open reading frame 63	C15orf63	0.612	0.853853
ILMN_1686562	23303	kinesin family member 13B	KIF13B	0.612	0.747747
ILMN_1669433	23053	KIAA0913	KIAA0913	0.612	0.943943
ILMN_1718936	7940	leukocyte specific transcript 1	LST1	0.612	0.922922
ILMN_2345353	7940	leukocyte specific transcript 1	LST1	0.612	0.906906
ILMN_1746658	6096	RAR-related orphan receptor B	RORB	0.612	0.666666
ILMN_2320330	4118	mal, T-cell differentiation protein	MAL	0.612	0.914914
ILMN_1800020	2618	phosphoribosylglycinamide formyltransferase, phosphoribosylglycinamide synthetase, phosphoribosylaminoimidazole synthetase	GART	0.612	0.979979
ILMN_2234016	2500	ferritin, heavy polypeptide 1 pseudogene 7	FTH1P7	0.612	0.923923
ILMN_2305544	1622	diazepam binding inhibitor (GABA receptor modulator, acyl-CoA binding protein)	DBI	0.612	0.937937
ILMN_3214893	100132761	hypothetical protein LOC100132761	LOC100132761	0.611	0.844844
ILMN_3259176	100129555	high mobility group nucleosome binding domain 1 pseudogene 7	HMGN1P7	0.611	0.781781
ILMN_3187470	100129094	butyrophilin related 1	BUTR1	0.611	0.906906
ILMN_3229594	729926	ribosomal protein L7a pseudogene 68	RPL7AP68	0.611	0.914914
ILMN_3228037	729389	ribosomal protein S6 pseudogene 25	RPS6P25	0.611	0.705705
ILMN_1705756	647621	hypothetical protein LOC647621	LOC647621	0.611	0.876876
ILMN_1674186	647156	ARP3 actin-related protein 3 homolog B (yeast) pseudogene 3	ACTR3BP3	0.611	0.942942
ILMN_1654915	646786	similar to Afadin (AF-6 protein)	LOC646786	0.611	0.718718
ILMN_3236084	643263	SSU72 RNA polymerase II CTD phosphatase homolog pseudogene	LOC643263	0.611	0.926926
ILMN_1766663	642008	similar to cadherin 12, type 2 preproprotein	LOC642008	0.611	0.938938
ILMN_2051731	574029	dual specificity phosphatase 5 pseudogene	DUSP5P	0.611	0.89089
ILMN_2117809	503632	double homeobox A pseudogene 3	DUXAP3	0.611	0.707707
ILMN_3278627	391769	histone cluster 2, H3c pseudogene	H3.Y	0.611	0.986986
ILMN_1686513	389734	contactin associated protein-like 3B	CNTNAP3B	0.611	0.861861
ILMN_1702727	389102	hypothetical LOC389102	YPLR6490	0.611	0.977977
ILMN_1679897	388555	IGF-like family member 3	IGFL3	0.611	0.976976
ILMN_1747347	284021	mast cell immunoglobulin-like receptor 1	MILR1	0.611	0.728728
ILMN_2124471	206358	solute carrier family 36 (proton/amino acid symporter), member 1	SLC36A1	0.611	0.82082
ILMN_1734184	196463	phospholipase B domain containing 2	PLBD2	0.611	0.793793
ILMN_1797170	163720	cytochrome P450, family 4, subfamily Z, polypeptide 2 pseudogene	CYP4Z2P	0.611	0.853853
ILMN_1811779	158295	hypothetical MGC24103	MGC24103	0.611	0.628628
ILMN_1812302	151393	family with sequence similarity 82, member A1	FAM82A1	0.611	0.856856
ILMN_1803609	150165	XK, Kell blood group complex subunit-related family, member 3	XKR3	0.611	0.898898
ILMN_1696276	115950	zinc finger protein 653	ZNF653	0.611	0.854854
ILMN_1693726	83874	TBC1 domain family, member 10A	TBC1D10A	0.611	0.981981
ILMN_2123665	81846	SET binding factor 2	SBF2	0.611	0.727727
ILMN_2219556	81689	iron-sulfur cluster assembly 1 homolog (S. cerevisiae)	ISCA1	0.611	0.888888
ILMN_2147345	80127	chromosome 14 open reading frame 45	C14orf45	0.611	0.777777
ILMN_1808404	64285	rhomboid 5 homolog 1 (Drosophila)	RHBDF1	0.611	0.767767
ILMN_1700811	56061	ubiquitin family domain containing 1	UBFD1	0.611	0.826826
ILMN_2413537	55363	hemogen	HEMGN	0.611	0.874874
ILMN_2389445	55160	Rho guanine nucleotide exchange factor (GEF) 10-like	ARHGEF10L	0.611	0.82082
ILMN_1757978	54891	INO80 complex subunit D	INO80D	0.611	0.747747
ILMN_1757742	54764	zinc finger, RAN-binding domain containing 1	ZRANB1	0.611	0.921921
ILMN_1762294	54507	ADAMTS-like 4	ADAMTSL4	0.611	0.909909
ILMN_2129388	54462	family with sequence similarity 190, member B	FAM190B	0.611	0.912912
ILMN_1674297	29915	host cell factor C2	HCFC2	0.611	0.921921
ILMN_1693107	27030	mutL homolog 3 (E. coli)	MLH3	0.611	0.909909
ILMN_1702247	23582	cyclin D-type binding-protein 1	CCNDBP1	0.611	0.881881
ILMN_1796458	11345	GABA(A) receptor-associated protein-like 2	GABARAPL2	0.611	0.925925
ILMN_1733998	10170	dehydrogenase/reductase (SDR family) member 9	DHRS9	0.611	0.973973
ILMN_1689318	9891	NUAK family, SNF1-like kinase, 1	NUAK1	0.611	0.863863
ILMN_3235928	9595	cytohesin 1 interacting protein	CYTIP	0.611	0.954954
ILMN_1799278	9398	CD101 molecule	CD101	0.611	0.714714
ILMN_2157099	8900	cyclin A1	CCNA1	0.611	0.923923
ILMN_1713496	8869	ST3 beta-galactoside alpha-2,3-sialyltransferase 5	ST3GAL5	0.611	0.894894
ILMN_1683700	8742	tumor necrosis factor (ligand) superfamily, member 12	TNFSF12	0.611	0.974974
ILMN_1679194	7364	UDP glucuronosyltransferase 2 family, polypeptide B7	UGT2B7	0.611	0.78078
ILMN_1717935	6708	spectrin, alpha, erythrocytic 1 (elliptocytosis 2)	SPTA1	0.611	0.854854
ILMN_1670512	5827	peroxisomal membrane protein 2, 22kDa	PXMP2	0.611	0.941941
ILMN_1706502	5610	eukaryotic translation initiation factor 2-alpha kinase 2	EIF2AK2	0.611	0.963963
ILMN_1669032	5480	peptidylprolyl isomerase C (cyclophilin C)	PPIC	0.611	0.979979
ILMN_1709847	3769	potassium inwardly-rectifying channel, subfamily J, member 13	KCNJ13	0.611	0.918918
ILMN_1796537	2533	FYN binding protein	FYB	0.611	0.788788
ILMN_1723971	2030	solute carrier family 29 (nucleoside transporters), member 1	SLC29A1	0.611	0.991991
ILMN_2386053	1602	dachshund homolog 1 (Drosophila)	DACH1	0.611	0.752752
ILMN_1660837	1182	chloride channel 3	CLCN3	0.611	0.957957
ILMN_1780143	653641	golgin A6 family, member C	GOLGA6C	0.6105	0.9009
ILMN_1712277	651285	hypothetical protein LOC651285	LOC651285	0.6105	0.899899
ILMN_1765994	81030	Z-DNA binding protein 1	ZBP1	0.6105	0.996996
ILMN_3179038	100127909	hypothetical LOC100127909	LOC100127909	0.609	0.86086
ILMN_2069267	85318	B melanoma antigen family, member 3	BAGE3	0.609	0.958958
ILMN_1779252	10346	tripartite motif containing 22	TRIM22	0.609	0.829829
ILMN_1765208	2752	glutamate-ammonia ligase	GLUL	0.609	0.975975
ILMN_1691582	643318	hypothetical protein LOC643318	LOC643318	0.6075	0.903903
ILMN_1776678	168537	GTPase, IMAP family member 7	GIMAP7	0.6075	0.91091
ILMN_1728787	155465	anterior gradient homolog 3 (Xenopus laevis)	AGR3	0.6075	0.924924
ILMN_1680419	140460	ankyrin repeat and SOCS box containing 7	ASB7	0.6075	0.899899
ILMN_1749827	93034	5'-nucleotidase, cytosolic IB	NT5C1B	0.6075	0.929929
ILMN_1701239	6704	small proline-rich protein 2E	SPRR2E	0.6075	0.616616
ILMN_1681252	284029	non-protein coding RNA 324	NCRNA00324	0.606	0.979979
ILMN_1719343	80232	WD repeat domain 26	WDR26	0.606	0.983983
ILMN_1730917	8564	kynurenine 3-monooxygenase (kynurenine 3-hydroxylase)	KMO	0.606	0.814814
ILMN_2376403	1831	TSC22 domain family, member 3	TSC22D3	0.606	0.961961
ILMN_2407824	481	ATPase, Na /K transporting, beta 1 polypeptide	ATP1B1	0.606	0.972972
ILMN_3178553	100128126	hypothetical LOC100128126	LOC100128126	0.599	0.593593
ILMN_3225445	732043	similar to Kruppel-like factor LKLF	LOC732043	0.599	0.715715
ILMN_1655864	653853	similar to hypothetical protein FLJ40722	LOC653853	0.599	0.651651
ILMN_1671123	647543	hypothetical protein LOC647543	LOC647543	0.599	0.919919
ILMN_1784763	645373	ribosomal protein L21 pseudogene 76	RPL21P76	0.599	0.696696
ILMN_1739025	645367	gamma-glutamyltransferase 8 pseudogene	GGT8P	0.599	0.766766
ILMN_2103362	201176	Rho GTPase activating protein 27	ARHGAP27	0.599	0.717717
ILMN_3248614	152217	hypothetical LOC152217	LOC152217	0.599	0.808808
ILMN_2372974	140885	signal-regulatory protein alpha	SIRPA	0.599	0.939939
ILMN_1760109	114836	SLAM family member 6	SLAMF6	0.599	0.938938
ILMN_1691119	79845	ring finger protein 122	RNF122	0.599	0.827827
ILMN_1718124	56914	otoraplin	OTOR	0.599	0.765765
ILMN_1670000	55827	DDB1 and CUL4 associated factor 6	DCAF6	0.599	0.978978
ILMN_2094266	54626	hairy and enhancer of split 2 (Drosophila)	HES2	0.599	0.954954
ILMN_2387919	51422	protein kinase, AMP-activated, gamma 2 non-catalytic subunit	PRKAG2	0.599	0.835835
ILMN_2409384	27036	sialic acid binding Ig-like lectin 7	SIGLEC7	0.599	0.903903
ILMN_1657436	26127	FGFR1 oncogene partner 2	FGFR1OP2	0.599	0.953953
ILMN_1668639	26000	TBC1 domain family, member 10B	TBC1D10B	0.599	0.813813
ILMN_1716154	10826	chromosome 5 open reading frame 4	C5orf4	0.599	0.946946
ILMN_1770433	5294	phosphoinositide-3-kinase, catalytic, gamma polypeptide	PIK3CG	0.599	0.856856
ILMN_1660624	3985	LIM domain kinase 2	LIMK2	0.599	0.883883
ILMN_1793990	3398	inhibitor of DNA binding 2, dominant negative helix-loop-helix protein	ID2	0.599	0.882882
ILMN_1718898	3225	homeobox C9	HOXC9	0.599	0.949949
ILMN_1662747	2123	ecotropic viral integration site 2A	EVI2A	0.599	0.708708
ILMN_1695606	1949	ephrin-B3	EFNB3	0.599	0.816816
ILMN_2228732	901	cyclin G2	CCNG2	0.599	0.666666
ILMN_1683682	747	diacylglycerol lipase, alpha	DAGLA	0.599	0.896896
ILMN_1723884	378	ADP-ribosylation factor 4	ARF4	0.599	0.822822
ILMN_1755937	302	annexin A2	ANXA2	0.599	0.811811
ILMN_3310890	100302170	microRNA 1206	MIR1206	0.598	0.94094
ILMN_3241878	100151684	RNA, U6atac small nuclear (U12-dependent splicing)	RNU6ATAC	0.598	0.959959
ILMN_3243568	100131835	hypothetical protein LOC100131835	LOC100131835	0.598	0.693693
ILMN_3296943	100131096	hypothetical LOC100131096	LOC100131096	0.598	0.736736
ILMN_3268717	100129674	similar to hCG2002091	LOC100129674	0.598	0.938938
ILMN_3304028	731932	hypothetical protein LOC731932	LOC731932	0.598	0.914914
ILMN_1763002	730455	similar to N-terminal Asn amidase	LOC730455	0.598	0.812812
ILMN_2120360	729164	hCG1732469	LOC729164	0.598	0.972972
ILMN_1665144	653468	hypothetical protein LOC653468	LOC653468	0.598	0.969969
ILMN_1746362	440895	two pore channel 3 pseudogene	LOC440895	0.598	0.749749
ILMN_1760698	440253	WAS protein homolog associated with actin, golgi membranes and microtubules pseudogene 2	WHAMMP2	0.598	0.987987
ILMN_2082893	440157	hypothetical LOC440157	LOC440157	0.598	0.748748
ILMN_3251278	359787	developmental pluripotency associated 3	DPPA3	0.598	0.7007
ILMN_1810639	254958	REX1, RNA exonuclease 1 homolog (S. cerevisiae)-like 1	REXO1L1	0.598	0.905905
ILMN_1687284	219333	ubiquitin specific peptidase 12	USP12	0.598	0.94094
ILMN_1764959	158297	family with sequence similarity 154, member A	FAM154A	0.598	0.843843
ILMN_1811736	150350	ENTH domain containing 1	ENTHD1	0.598	0.93093
ILMN_1760121	64121	Ras-related GTP binding C	RRAGC	0.598	0.949949
ILMN_1651499	57222	endoplasmic reticulum-golgi intermediate compartment (ERGIC) 1	ERGIC1	0.598	0.706706
ILMN_2316778	55500	ethanolamine kinase 1	ETNK1	0.598	0.945945
ILMN_2398274	29108	PYD and CARD domain containing	PYCARD	0.598	0.988988
ILMN_3236112	11257	TP53 target 1 (non-protein coding)	TP53TG1	0.598	0.944944
ILMN_1698367	8832	CD84 molecule	CD84	0.598	0.888888
ILMN_1685057	6583	solute carrier family 22 (organic cation/ergothioneine transporter), member 4	SLC22A4	0.598	0.815815
ILMN_3241021	6086	RNA, Ro-associated Y4	RNY4	0.598	0.959959
ILMN_1738691	5457	POU class 4 homeobox 1	POU4F1	0.598	0.869869
ILMN_1803788	3958	lectin, galactoside-binding, soluble, 3	LGALS3	0.598	0.754754
ILMN_1789106	3652	intracisternal A particle-promoted polypeptide	IPP	0.598	0.69069
ILMN_1739222	2119	ets variant 5	ETV5	0.598	0.774774
ILMN_1812995	1514	cathepsin L1	CTSL1	0.598	0.901901
ILMN_1778059	837	caspase 4, apoptosis-related cysteine peptidase	CASP4	0.598	0.99099
ILMN_1728309	211	aminolevulinate, delta-, synthase 1	ALAS1	0.598	0.714714
ILMN_3237878	100133875	similar to Leukocyte immunoglobulin-like receptor, subfamily A (without TM domain), member 3	LOC100133875	0.597	0.936936
ILMN_3209832	100131801	chromosome 19 open reading frame 79	C19orf79	0.597	0.926926
ILMN_3237025	729458	methyl-CpG-binding domain protein 3-like 2-like	LOC729458	0.597	0.706706
ILMN_3229038	728310	golgin A6 family-like 7, pseudogene	GOLGA6L7P	0.597	0.693693
ILMN_1792635	654253	similar to rhophilin-like protein	LOC654253	0.597	0.948948
ILMN_1660200	652175	similar to retrotransposon gag domain containing 1	LOC652175	0.597	0.92092
ILMN_1692116	650321	similar to zinc finger and BTB domain containing 8 opposite strand	LOC650321	0.597	0.827827
ILMN_1771757	441773	similar to Group X secretory phospholipase A2 precursor (Phosphatidylcholine 2-acylhydrolase GX) (GX sPLA2) (sPLA2-X)	LOC441773	0.597	0.741741
ILMN_3311100	406881	microRNA let-7a-1	MIRLET7A1	0.597	0.945945
ILMN_1690954	390551	similar to hect domain and RLD 2	LOC390551	0.597	0.844844
ILMN_1749834	388588	hypothetical protein LOC388588	LOC388588	0.597	0.743743
ILMN_1682761	388325	chromosome 17 open reading frame 87	C17orf87	0.597	0.91091
ILMN_1779412	341152	olfactory receptor, family 2, subfamily AT, member 4	OR2AT4	0.597	0.973973
ILMN_1767344	340096	histone cluster 2, H3d pseudogene	H3.X	0.597	0.703703
ILMN_1693119	130576	LY6/PLAUR domain containing 6B	LYPD6B	0.597	0.788788
ILMN_2124361	116842	liver expressed antimicrobial peptide 2	LEAP2	0.597	0.996996
ILMN_1716616	91862	MARVEL domain containing 3	MARVELD3	0.597	0.809809
ILMN_2350574	91663	myeloid-associated differentiation marker	MYADM	0.597	0.956956
ILMN_1813314	85236	histone cluster 1, H2bk	HIST1H2BK	0.597	0.934934
ILMN_1656194	83882	tetraspanin 10	TSPAN10	0.597	0.905905
ILMN_2357193	83479	DEAD (Asp-Glu-Ala-Asp) box polypeptide 59	DDX59	0.597	0.997997
ILMN_1785852	64859	oligonucleotide/oligosaccharide-binding fold containing 2A	OBFC2A	0.597	0.74074
ILMN_1731203	57674	ring finger protein 213	RNF213	0.597	0.774774
ILMN_1739384	57558	ubiquitin specific peptidase 35	USP35	0.597	0.992992
ILMN_2156953	54469	zinc finger, AN1-type domain 6	ZFAND6	0.597	0.995995
ILMN_1657983	54386	telomeric repeat binding factor 2, interacting protein	TERF2IP	0.597	0.912912
ILMN_1807455	51635	dehydrogenase/reductase (SDR family) member 7	DHRS7	0.597	0.976976
ILMN_1655702	51099	abhydrolase domain containing 5	ABHD5	0.597	0.951951
ILMN_1803392	30851	Tax1 (human T-cell leukemia virus type I) binding protein 3	TAX1BP3	0.597	0.994994
ILMN_1651286	29841	grainyhead-like 1 (Drosophila)	GRHL1	0.597	0.995995
ILMN_1775739	28316	cadherin 20, type 2	CDH20	0.597	0.807807
ILMN_2276820	25936	NSL1, MIND kinetochore complex component, homolog (S. cerevisiae)	NSL1	0.597	0.755755
ILMN_1782222	23325	KIAA1033	KIAA1033	0.597	0.746746
ILMN_1748283	11040	pim-2 oncogene	PIM2	0.597	0.837837
ILMN_1697971	10475	tripartite motif containing 38	TRIM38	0.597	0.933933
ILMN_2351241	9604	ring finger protein 14	RNF14	0.597	0.969969
ILMN_1811765	9509	ADAM metallopeptidase with thrombospondin type 1 motif, 2	ADAMTS2	0.597	0.726726
ILMN_1774733	8651	suppressor of cytokine signaling 1	SOCS1	0.597	0.999999
ILMN_1682176	7123	C-type lectin domain family 3, member B	CLEC3B	0.597	0.934934
ILMN_1755158	7093	tolloid-like 2	TLL2	0.597	0.703703
ILMN_1710001	6171	ribosomal protein L41	RPL41	0.597	0.737737
ILMN_1793549	5775	protein tyrosine phosphatase, non-receptor type 4 (megakaryocyte)	PTPN4	0.597	0.874874
ILMN_2173524	2298	forkhead box D4	FOXD4	0.597	0.974974
ILMN_1697914	1607	diacylglycerol kinase, beta 90kDa	DGKB	0.597	0.881881
ILMN_1763852	32	acetyl-CoA carboxylase beta	ACACB	0.597	0.905905
ILMN_3236833	100133542	Uncharacterized protein ENSP00000383309	LOC100133542	0.596	0.886886
ILMN_3240617	100133237	hypothetical protein LOC100133237	LOC100133237	0.596	0.826826
ILMN_3249073	100133093	family with sequence similarity 25, member G	FAM25G	0.596	0.88088
ILMN_3238491	100129055	cyclin Y-like pseudogene	LOC100129055	0.596	0.625625
ILMN_3237079	100128573	hypothetical LOC100128573	LOC100128573	0.596	0.974974
ILMN_3233698	100128267	hypothetical LOC100128267	LOC100128267	0.596	0.856856
ILMN_3243921	100124542	small nucleolar RNA, H/ACA box 11E	SNORA11E	0.596	0.856856
ILMN_1876539	732316	hypothetical protein LOC732316	LOC732316	0.596	0.78078
ILMN_1773346	732107	hypothetical protein LOC732107	LOC732107	0.596	0.836836
ILMN_3235737	730259	hypothetical LOC730259	LOC730259	0.596	0.744744
ILMN_3304584	729739	hypothetical LOC729739	LOC729739	0.596	0.825825
ILMN_3244654	729700	similar to hCG1809904	LOC729700	0.596	0.844844
ILMN_3244466	729694	similar to hCG1809904	LOC729694	0.596	0.862862
ILMN_3297104	728607	similar to mannosidase, beta A, lysosomal-like	LOC728607	0.596	0.882882
ILMN_3231554	728093	putative POM121-like protein 1-like	LOC728093	0.596	0.864864
ILMN_1787823	727948	similar to KIAA0454 protein	LOC727948	0.596	0.927927
ILMN_3237446	677781	small Cajal body-specific RNA 16	SCARNA16	0.596	0.877877
ILMN_3245471	677681	small Cajal body-specific RNA 20	SCARNA20	0.596	0.713713
ILMN_1660942	653352	similar to eukaryotic translation initiation factor 3, subunit 8	LOC653352	0.596	0.824824
ILMN_3244987	653319	KIAA0895-like	KIAA0895L	0.596	0.958958
ILMN_1731020	652466	similar to vomeronasal 1 receptor, C3	LOC652466	0.596	0.846846
ILMN_1684377	649030	hypothetical protein LOC649030	LOC649030	0.596	0.847847
ILMN_1668776	648851	similar to SET domain and mariner transposase fusion gene	LOC648851	0.596	0.755755
ILMN_1787371	648823	hypothetical protein LOC648823	LOC648823	0.596	0.845845
ILMN_1763374	648585	similar to p53-regulated apoptosis-inducing protein 1	LOC648585	0.596	0.808808
ILMN_1654771	647958	similar to SET domain and mariner transposase fusion gene	LOC647958	0.596	0.724724
ILMN_1788264	647873	hypothetical protein LOC647873	LOC647873	0.596	0.866866
ILMN_1802906	646900	similar to zinc finger and BTB domain containing 8 opposite strand	LOC646900	0.596	0.969969
ILMN_1739864	646491	hypothetical protein LOC646491	LOC646491	0.596	0.827827
ILMN_1664136	644074	similar to RIKEN cDNA 4930532L20	LOC644074	0.596	0.665665
ILMN_1777977	643980	similar to FRG1 protein (FSHD region gene 1 protein)	LOC643980	0.596	0.924924
ILMN_1746919	643882	hypothetical protein LOC643882	LOC643882	0.596	0.699699
ILMN_1725327	643772	similar to Contactin-associated protein-like 3 precursor (Cell recognition molecule Caspr3)	LOC643772	0.596	0.646646
ILMN_1672165	643453	hypothetical protein LOC643453	LOC643453	0.596	0.671671
ILMN_3243871	642076	similar to myosin regulatory light chain-like	LOC642076	0.596	0.964964
ILMN_1807971	642044	hypothetical protein LOC642044	LOC642044	0.596	0.877877
ILMN_1695872	641992	similar to cell division cycle 42	LOC641992	0.596	0.971971
ILMN_1690981	641939	hypothetical protein LOC641939	LOC641939	0.596	0.849849
ILMN_1661032	641926	hypothetical protein LOC641926	LOC641926	0.596	0.865865
ILMN_1669096	641788	similar to CDC26 subunit of anaphase promoting complex	LOC641788	0.596	0.969969
ILMN_3244343	619505	small nucleolar RNA, H/ACA box 21	SNORA21	0.596	0.999999
ILMN_1864900	440823	myocardial infarction associated transcript (non-protein coding)	MIAT	0.596	0.788788
ILMN_1687568	440337	hypothetical LOC440337	LOC440337	0.596	0.965965
ILMN_1707748	415116	pim-3 oncogene	PIM3	0.596	0.792792
ILMN_3308996	407033	microRNA 30d	MIR30D	0.596	0.902902
ILMN_3308093	407017	microRNA 26b	MIR26B	0.596	0.872872
ILMN_3309629	406936	microRNA 144	MIR144	0.596	0.943943
ILMN_1667443	402110	hypothetical LOC402110	LOC402110	0.596	0.756756
ILMN_1699451	401218	family with sequence similarity 58, member A pseudogene	LOC401218	0.596	0.766766
ILMN_3228189	400736	PRAME family member 13	PRAMEF13	0.596	0.729729
ILMN_1706649	390429	olfactory receptor, family 4, subfamily N, member 2	OR4N2	0.596	0.812812
ILMN_1727153	390414	hypothetical LOC390414	LOC390414	0.596	0.981981
ILMN_3199598	390031	SSU72 RNA polymerase II CTD phosphatase homolog pseudogene	LOC390031	0.596	0.751751
ILMN_1805993	389630	family with sequence similarity 90, member A15	FAM90A15	0.596	0.88088
ILMN_3278735	389465	Sjogren syndrome antigen B pseudogene	LOC389465	0.596	0.778778
ILMN_3295494	389386	leucine aminopeptidase 3 pseudogene 2	LAP3P2	0.596	0.832832
ILMN_1729831	388814	hypothetical LOC388814	LOC388814	0.596	0.936936
ILMN_3307757	388325	chromosome 17 open reading frame 87	C17orf87	0.596	0.948948
ILMN_1758153	387718	chromosome 10 open reading frame 122	C10orf122	0.596	0.981981
ILMN_2194108	378951	RNA binding motif protein, Y-linked, family 1, member J	RBMY1J	0.596	0.857857
ILMN_1776905	340843	family with sequence similarity 23, member B	FAM23B	0.596	0.677677
ILMN_1813998	340168	developmental pluripotency associated 5	DPPA5	0.596	0.723723
ILMN_1803939	286451	Yip1 domain family, member 6	YIPF6	0.596	0.838838
ILMN_3274543	286002	hypothetical LOC286002	LOC286002	0.596	0.83083
ILMN_1778202	285966	family with sequence similarity 115, member C	FAM115C	0.596	0.659659
ILMN_1652540	285613	RELT-like 2	RELL2	0.596	0.925925
ILMN_3245879	285512	FAM13A opposite strand (non-protein coding)	FAM13AOS	0.596	0.935935
ILMN_1679912	285381	DPH3, KTI11 homolog (S. cerevisiae)	DPH3	0.596	0.878878
ILMN_2261973	285381	DPH3, KTI11 homolog (S. cerevisiae)	DPH3	0.596	0.903903
ILMN_1667418	283953	transmembrane protein 114	TMEM114	0.596	0.856856
ILMN_1684312	283948	NHL repeat containing 4	NHLRC4	0.596	0.854854
[truncated: 460 more rows]
