# Supplementary material for: Characterization of Transcription Factor Networks Involved in Umbilical Cord Blood CD34+ Stem Cells-Derived Erythropoiesis
Source: PLoS One. 2014 Sep 11;9(9):e107133. doi: 10.1371/journal.pone.0107133 (PMC4161396; doi:10.1371/journal.pone.0107133)
Supplement: Table S3 — Micorarray and RT-qPCR confirmation. (XLSX) [file pone.0107133.s003.xlsx]

## Sheet: table
Table S3. Micorarray and RT-qPCR confirmation
Profile	GENE	Microarray				qrtPCR
		D-21	D-42	D-49	D-56	D-21	D-42	D-49	D-56
1	ACTB	1	0.75	0.91	1.13	1	1	1	1
1	ATF5	1	0.51	0.31	0.21	1	0.99	1.07	1.07
1	CCNE1	1	0.96	1.02	0.49	1	1.23	1.35	1.19
1	DNMT3B	1	0.18	0.35	0.31	1	1.18343	1.08284	1.30178
1	ERCC1	1	0.72	0.56	0.45	1	0.85	0.65	0.47
1	FAF1	1	0.61	0.53	0.54	1	1.24	1.26	1.11
1	KLF11	1	0.44	0.61	0.79	1	1.39857	1.83286	2.07357
1	MCM4	1	0.8	0.51	0.48	1	1.16814	1.11504	0.893805
1	MXD3	1	0.82	0.83	0.39	1	0.957017	0.97509	0.894232
1	SIRT3	1	0.54	0.57	0.64	1	1.86441	1.84746	1.07627
1	TCF7L2	1	0.45	0.86	0.8	1	1.28421	1.05263	1.12632
1	TNFRSF4	1	0.77	0.5	0.3	1	1.25	1.29261	1.16477
2	ARID5A	1	1.31	1.94	1.52	1	1.43925	1.39252	1.86916
2	ATF3	1	1.69	1.85	1.43	1	0.84	0.66	1.21
2	BCL6	1	1.66	1.85	2.08	1	1.01	0.85	1.05
2	BMP8B	1	1.32	1.65	3.05	1	1.1	0.72	0.75
2	HESX1	1	2.96	4.53	5.85	1	0.65	0.91	0.91
2	MAFB	1	3.18	3.34	9.1	1	1.34	1.36	1.39
2	OLIG2	1	20.81	22.44	24.91	1	1.34	1.27	1.55
2	SIAH2	1	2.21	2.56	1.96	1	1.6005	1.54523	1.37186
2	SP140	1	2.64	3.61	2.68	1	1.1773	0.989722	1.16617
2	VSX1	1	1.87	2.53	3.2	1	1.23477	1.34665	1.19381
total confirmation rate 52%
Beta-globin confirmation rate 72%

## Sheet: Orignal data
	D-21	D-42	D-49	D-56		D-21	D-42	D-49	D-56
CCNE	20.02	24.72	26.96	23.9		1	1.23477	1.34665	1.19381
VSX1	46.39	45.18	43.87	73.1		1	0.973917	0.945678	1.57577
SP140	23.35	27.49	23.11	27.23		1	1.1773	0.989722	1.16617
DNMT3B	1.69	2	1.83	2.2		1	1.18343	1.08284	1.30178
SIAH2	3.98	6.37	6.15	5.46		1	1.6005	1.54523	1.37186
OLIG2	24.1	32.4	30.6	37.4		1	1.3444	1.26971	1.55187
MAFB	12.6	16.9	17.08	17.55		1	1.34127	1.35556	1.39286
HESX1	2.37	1.54	2.15	2.15		1	0.649789	0.907173	0.907173
BMP8B	106	117	76.5	79		1	1.10377	0.721698	0.745283
BCL6	33.1	33.5	28.1	34.7		1	1.01208	0.848943	1.04834
ATF3	25.4	21.3	16.72	30.77		1	0.838583	0.658268	1.21142
ATF5	17.5	17.4	18.8	18.65		1	0.994286	1.07429	1.06571
ERCC1	1.27	1.08	0.822	0.6		1	0.850394	0.647244	0.472441
FAF1	7.19	8.89	9.06	7.98		1	1.23644	1.26008	1.10987
ARID54	10.7	15.4	14.9	20		1	1.43925	1.39252	1.86916
TCF7L2	9.5	12.2	10	10.7		1	1.28421	1.05263	1.12632
TNFRSF4	7.04	8.8	9.1	8.2		1	1.25	1.29261	1.16477
MVM4	1.13	1.32	1.26	1.01		1	1.16814	1.11504	0.893805
MXD3	127.26	121.79	124.09	113.8		1	0.957017	0.97509	0.894232
SIRT3	0.59	1.1	1.09	0.635		1	1.86441	1.84746	1.07627
KLF11	14	19.58	25.66	29.03		1	1.39857	1.83286	2.07357

## Sheet: statistics
Table 3S. Micorarray and qrtPCR confirmation
Profile	GENE	Microarray				qrtPCR
		D-21	D-42	D-49	D-56	D-21	D-42	D-49	D-56
1	ACTB	1	0.75	0.91	1.13	1	1	1	1
1	ATF5	1	0.51	0.31	0.21	1	0.99	1.07	1.07
1	CCNE1	1	0.96	1.02	0.49	1	1.23	1.35	1.19
1	DNMT3B	1	0.18	0.35	0.31	1	1.18343	1.08284	1.30178
1	ERCC1	1	0.72	0.56	0.45	1	0.85	0.65	0.47
1	FAF1	1	0.61	0.53	0.54	1	1.24	1.26	1.11
1	KLF11	1	0.44	0.61	0.79	1	1.39857	1.83286	2.07357
1	MCM4	1	0.8	0.51	0.48	1	1.16814	1.11504	0.893805
1	MXD3	1	0.82	0.83	0.39	1	0.957017	0.97509	0.894232
1	SIRT3	1	0.54	0.57	0.64	1	1.86441	1.84746	1.07627
1	TCF7L2	1	0.45	0.86	0.8	1	1.28421	1.05263	1.12632
1	TNFRSF4	1	0.77	0.5	0.3	1	1.25	1.29261	1.16477
2	ARID5A	1	1.31	1.94	1.52	1	1.43925	1.39252	1.86916
2	ATF3	1	1.69	1.85	1.43	1	0.84	0.66	1.21
2	BCL6	1	1.66	1.85	2.08	1	1.01	0.85	1.05
2	BMP8B	1	1.32	1.65	3.05	1	1.1	0.72	0.75
2	HESX1	1	2.96	4.53	5.85	1	0.65	0.91	0.91
2	MAFB	1	3.18	3.34	9.1	1	1.34	1.36	1.39
2	OLIG2	1	20.81	22.44	24.91	1	1.34	1.27	1.55
2	SIAH2	1	2.21	2.56	1.96	1	1.6005	1.54523	1.37186
2	SP140	1	2.64	3.61	2.68	1	1.1773	0.989722	1.16617
2	VSX1	1	1.87	2.53	3.2	1	1.23477	1.34665	1.19381
