# Supplementary material for: Characterization of Transcription Factor Networks Involved in Umbilical Cord Blood CD34+ Stem Cells-Derived Erythropoiesis
Source: PLoS One. 2014 Sep 11;9(9):e107133. doi: 10.1371/journal.pone.0107133 (PMC4161396; doi:10.1371/journal.pone.0107133)
Supplement: Table S4 — TESS/TFSEARCH analysis for locus control region. (XLSX) [file pone.0107133.s004.xlsx]

## Sheet: Sheet1
Table S4. TESS/TFSEARCH analysis for Locus control region
Profile	GENE	Microarray				Binding- Site No.	Binding motif	Orientation	Log-likelihood scores	P-value
		D-21	D-42	D-49	D-56
1	SP1	1	0.954518	0.477987	0.624753	92	TGCAC	N/R	12	0
1	CUX1	1	0.73	0.59	0.61	10	ATTGG	R	10	0
1	CUX1	1	0.73	0.59	0.61	25	CCAAT	R	10	0
1	GATA2	1	0.95	0.57	0.32	7	AGATAA	N	12	0
1	GATA2	1	0.95	0.57	0.32	11	TTATCT	N	12	0
1	KLF4	1	0.97	1.01	0.78	1	CCYYTYYYTYNTTY	R	14	0
1	KLF11	1	0.97	1.01	0.78	1	TGGAATAT	N	8	0.0012
1	HES5	1	0.97	1.01	0.78	1	CACGTG	N	12	0
2	ATF3	1	1.69	1.85	1.43	1	TGACGT	R	12	0
2	NFKB2	1	1.54	3.31	1.65	1	GGTAGTTCCC	N	20	0
2	GATA1	1	0.81	1.32	1.4	3	RGAGATAA	R	16	0
2	GATA1	1	0.81	1.32	1.4	6	AGATAV	N/R	12	0
2	GATA1	1	0.81	1.32	1.4	2	ATGATAAG	N	16	0
2	GATA1	1	0.81	1.32	1.4	4	CAGATAA	N	10.75	0
2	GATA1	1	0.81	1.32	1.4	1	CTAATCTT	R	16	0
2	GATA1	1	0.81	1.32	1.4	1	CTCCTATCT	N	18	0
2	GATA1	1	0.81	1.32	1.4	1	GGAGGGTGGG	R	20	0
2	GATA1	1	0.81	1.32	1.4	3	GGATAG	N	12	0
2	GATA1	1	0.81	1.32	1.4	3	TTATCTG	R	10.75	0
2	GATA1	1	0.81	1.32	1.4	17	CTATCY	N	12	0
2	GATA1	1	0.81	1.32	1.4	7	GTATCT	N	12	0
2	GATA1	1	0.81	1.32	1.4	1	TCTAATCTCC	R	20	0
2	GATA1	1	0.81	1.32	1.4	1	TCTTATCTAT	N	14.62	0
2	GATA1	1	0.81	1.32	1.4	2	TGATAAG	N	14	0
2	GATA1	1	0.81	1.32	1.4	17	TGATAG	R	12	0
2	GATA1	1	0.81	1.32	1.4	35	TTATCT	N/R	9.81	0
2	NF-E2	1	1.26	1.68	1.36	52	TATA/GGGCAG	N/R	8	0
2	CREBBP	1	1.31654	1.50457	1.24487	2	TTACGTAA	N	15	0
2	P300	1	1.58072	2.36808	1.54579	3	GGGAGTG	N	14	0
2	Jun	1	2.71752	1.85458	2.52099	5	TGACCCA	N/R	14	0
2	HSF1	1	1.34991	9.1979	2.06589	35	AGAAC	N/R	7.8	0
