# Supplementary material for: Characterization of Transcription Factor Networks Involved in Umbilical Cord Blood CD34+ Stem Cells-Derived Erythropoiesis
Source: PLoS One. 2014 Sep 11;9(9):e107133. doi: 10.1371/journal.pone.0107133 (PMC4161396; doi:10.1371/journal.pone.0107133)
Supplement: Table S5 — TESS/TFSEARCH analysis for HBG region. (XLSX) [file pone.0107133.s005.xlsx]

## Sheet: Sheet1
Table S5. TESS/TFSEARCH analysis for HBG region
Profile	GENE	Microarray				Binding No.	Binding Motif	Orientation	Log-likelihood scores	P-value
		D-21	D-42	D-49	D-56
1	SP1	1	0.954518	0.477987	0.624753	110	TGCAC	N/R	12	0
1	CUX1	1	0.73	0.59	0.61	15	CCAAT	N	10	0
1	CUX1	1	0.73	0.59	0.61	14	ATTGG	R	10	0
1	FAF1	1	0.61	0.53	0.54	2	GGYMATTAA	R	16	0
1	FHL2	1	0.84	0.72	0.45	1	AATGGGGA	R	12	0
1	GATA2	1	0.95	0.57	0.32	2	TTATCT	R	12	0
1	GATA2	1	0.95	0.57	0.32	2	AGATAA	N	12	0
1	HES5	1	0.95	0.57	0.32	2	CACGTG	N	12	0
1	KLF11	1	0.95	0.57	0.32	2	TGGAATAT	N	12	0
1	KLF4	1	0.97	1.01	0.78	1	CCYYTYYYTYNTTY	R	19	0
1	MXD3	1	0.82	0.83	0.39	1	CATCTTGC	N	12	0
1	RBL1	1	0.4	0.46	0.37	4	GCGA	N	8	0
1	RBL1	1	0.4	0.46	0.37	6	TCGC	R	8	0
1	TCF7L2	1	0.45	0.86	0.8	2	CTTTGAT	N	14	0
2	ATF3	1	1.69	1.85	1.43	2	TGACGT	R	12	0
2	ATF3	1	1.69	1.85	1.43	1	TGACGCA	R	14	0
2	GATA1	1	0.81	1.32	1.4	1	AAAATTATTTTCCTTATCAGAAG	N	46	0
2	GATA1	1	0.81	1.32	1.4	2	ACTATCAC	N	16	0
2	GATA1	1	0.81	1.32	1.4	2	AGAGATAA	R	16	0
2	GATA1	1	0.81	1.32	1.4	28	AGATAV	N/R	9.81/12	0
2	GATA1	1	0.81	1.32	1.4	10	CAGATAA	N	10.74	0
2	GATA1	1	0.81	1.32	1.4	16	CTATCW	N	12	0
2	GATA1	1	0.81	1.32	1.4	1	CTGATAAG	N	16	0
2	GATA1	1	0.81	1.32	1.4	1	CTTATCA	R	14	0
2	GATA1	1	0.81	1.32	1.4	1	CTTATCAG	R	16	0
2	GATA1	1	0.81	1.32	1.4	1	CTTATCTGT	N	18	0
2	GATA1	1	0.81	1.32	1.4	1	GCAGATTGGT	N	20	0
2	GATA1	1	0.81	1.32	1.4	4	GGATAG	N	12	0
2	GATA1	1	0.81	1.32	1.4	2	GGCTATAA	N	16	0
2	GATA1	1	0.81	1.32	1.4	18	RTATCT	N/R	12	0
2	GATA1	1	0.81	1.32	1.4	1	TCAGATAAG	N	18	0
2	GATA1	1	0.81	1.32	1.4	3	TCTATC	R	12	0
2	GATA1	1	0.81	1.32	1.4	1	TGACCTTATCTGT	N	26	0
2	GATA1	1	0.81	1.32	1.4	2	TGATAG	R	12	0
2	GATA1	1	0.81	1.32	1.4	1	TTAAGCAGCAGTATCCT	N	34	0
2	GATA1	1	0.81	1.32	1.4	1	TTATCTCT	N	16	0
2	GATA1	1	0.81	1.32	1.4	3	TTATCTG	R	10.74	0
2	NF-E2	1	1.26	1.68	1.36	73	TATA/GGGCAG	N/R	8	0
2	CREBBP	1	1.31654	1.50457	1.24487	2	TTACGTAA	N	15	0
2	P300	1	1.58072	2.36808	1.54579	2	GGGAGTG	N	14	0
