# Supplementary material for: Characterization of Transcription Factor Networks Involved in Umbilical Cord Blood CD34+ Stem Cells-Derived Erythropoiesis
Source: PLoS One. 2014 Sep 11;9(9):e107133. doi: 10.1371/journal.pone.0107133 (PMC4161396; doi:10.1371/journal.pone.0107133)
Supplement: Table S6 — TESS/TFSEARCH results for HBB globin gene. (XLSX) [file pone.0107133.s006.xlsx]

## Sheet: Sheet1
Table S6. TESS/TFSEARCH results for HBB globin gene
Profile	GENE	Microarray				Binding No.	Binding Motif	Orientation	Log-likelihood scores	P-value
		D-21	D-42	D-49	D-56
1	CUX1	1	0.73	0.59	0.61	18	CCAAT	N	10	0
1	CUX1	1	0.73	0.59	0.61	8	ATTGG	R	10	0
1	GATA2	1	0.95	0.57	0.32	2	TTATCT	R	12	0
1	GATA2	1	0.95	0.57	0.32	1	AGATAA	N	12	0
1	KLF4	1	0.97	1.01	0.78	1	RAANRARRRARRGG	N	19	0
2	ATF3	1	1.69	1.85	1.43	1	TGACGCA	R	14	0
2	ATF3	1	1.69	1.85	1.43	1	ACGTCA	N	12	0
2	BATF	1	1.44	1.65	1.53	1	CTCTGTGATGTCATGGTTT	N	17	0
2	KLF1	1	1.11	1.7	1.9	1	CCACACCCT	N	12	0
2	MAFB	1	3.18	3.34	9.1	1	GCGGAAGT	N	10	0.001
2	NFKB2	1	1.54	3.31	1.65	1	GGRNAKTCCC	R	16	0
2	OLIG1	1	2.95	3.47	3.22	1	TCATATGG	N	12	0.001
2	OLIG2	1	20.81	22.44	24.91	4	TGTCCT	N	10	0.001
2	GATA1	1	0.81	1.32	1.4	21	AGATAV	N/R	9.92/12	0
2	GATA1	1	0.81	1.32	1.4	2	ACTATCAC	N	16	0
2	GATA1	1	0.81	1.32	1.4	1	CTAAAGAATA	N	20	0
2	GATA1	1	0.81	1.32	1.4	8	CTATCA	N/R	12	0
2	GATA1	1	0.81	1.32	1.4	1	CTGATAAG	N	16	0
2	GATA1	1	0.81	1.32	1.4	1	GAATGATTGCATCAGTGTGGA	N	42	0
2	GATA1	1	0.81	1.32	1.4	1	GATAGA	N	12	0
2	GATA1	1	0.81	1.32	1.4	13	KTATCT	N/R	12/9.92	0
2	GATA1	1	0.81	1.32	1.4	1	TACCTCTTATCTTCCTCCC	N	38	0
2	GATA1	1	0.81	1.32	1.4	5	TGATAG	R	12	0
2	NF-E2	1	1.26	1.68	1.36	84	TATA/GGGCAG	N/R	8	0
2	CREBBP	1	1.31654	1.50457	1.24487	2	TTACGTAA	N	15	0
2	P300	1	1.58072	2.36808	1.54579	2	GGGAGTG	N	14	0
2	Jun	1	2.71752	1.85458	2.52099	6	TGACCCA	N/R	14	0
2	HSF1	1	1.34991	9.1979	2.06589	42	AGAAC	N/R	7.8	0
