# Supplementary material for: Characterization of Transcription Factor Networks Involved in Umbilical Cord Blood CD34+ Stem Cells-Derived Erythropoiesis
Source: PLoS One. 2014 Sep 11;9(9):e107133. doi: 10.1371/journal.pone.0107133 (PMC4161396; doi:10.1371/journal.pone.0107133)
Supplement: Table S7 — Adult stem cell Profile-1 (Class A) and Profile-2 (Class B) transcription factors. (XLSX) [file pone.0107133.s007.xlsx]

## Sheet: Sheet1
Table S7. Adult stem cell Profile-1 (Class A) transcription factors.
Gene No.	GENE SYMBOL	RUNNING ES	RANK IN GENE LIST
1	EGR1	0.154	2066
2	POU2F2	0.128	2058
3	AEBP1	0.113	2043
4	BATF	0.1	1850
5	SOX4	0.095	2034
6	KLF12	0.094	1692
7	LZTS1	0.085	1823
8	FOXD2	0.079	2021
9	EGR2	0.077	1502
10	TFCP2L1	0.073	1663
11	RUNX3	0.071	1949
12	GAS7	0.065	1605
13	CBFB	0.065	2004
14	CBL	0.056	1818
Table S7. Adult stem cell Profile-2 (Class B) transcription factors.
1	GATA1	-0.005	3857
2	SREBF1	-0.021	3289
3	TBX1	-0.0218	3390
4	ZHX3	-0.022	3428
5	FOXD1	-0.0234	3688
6	YEATS4	-0.0242	3288
7	NFE2	-0.0272	3663
8	HES6	-0.0295	3707
9	KLF1	-0.032	3843
10	THRA	-0.0324	4154
11	DMRT1	-0.0375	3675
12	CITED2	-0.0385	3942
13	NFATC1	-0.0405	3805
14	SCAND1	-0.0415	3666
15	NFIX	-0.043	4191
16	POU5F1	-0.0465	3659
17	TCF3	-0.047	3936
18	E2F4	-0.048	3802
